# Supplementary material for: Establishment of an imaging-based screening pipeline for the identification of human ribosome biogenesis inhibitors
Source: BMC Biol. 2025 Oct 21;23:315. doi: 10.1186/s12915-025-02425-2 (PMC12542422; doi:10.1186/s12915-025-02425-2)
Supplement: Supplementary file 2 — Additional file 2: Table S1. Full numerical screening data of all screening replicates. [file 12915_2025_2425_MOESM2_ESM.xlsx]

## Sheet: ENP1 -LMB_rep1
	PlateName	Row	Col	ObjectNumber	MainHitrate	nucleoli	nucleoli_nucleoplasm	nucleoplasm	cytoplasm	pure.cytoplasm	mitosis	apoptosis	segmentation	no.signal	compound
1	xyz-1017	A	1	0	0	0	0	0	0	0	0	0	0	0	DMSO
2	xyz-1017	B	1	3393	0.991201	0	3267	29	0	0	11	10	58	18	bortezomib
3	xyz-1017	C	1	3929	0.997656	0	3831	9	0	0	6	6	67	10	silvestrol
4	xyz-1017	D	1	4094	0.031667	0	121	3700	0	0	23	39	111	100	CX5461
5	xyz-1017	E	1	4462	0.991734	0	4079	34	0	0	111	94	63	81	DMSO
6	xyz-1017	F	1	3813	0.995318	0	3614	17	0	0	14	13	59	96	Cycloheximide
7	xyz-1017	G	1	3462	0.99238	0	3256	25	0	0	23	18	83	57	MG132
8	xyz-1017	H	1	4751	0.039062	0	160	3936	0	0	82	122	149	302	actinomycin D
9	xyz-1017	I	1	4782	0.991727	0	3956	33	0	0	167	107	63	456	DMSO
10	xyz-1017	J	1	2613	0.996885	0	2560	8	0	0	1	5	35	4	Cycloheximide
11	xyz-1017	K	1	3595	0.992021	0	3357	27	0	0	30	22	74	85	bortezomib
12	xyz-1017	L	1	3619	0.999157	0	3556	3	0	0	8	7	38	7	silvestrol
13	xyz-1017	M	1	4787	0.995431	0	4357	20	0	0	141	138	80	51	DMSO
14	xyz-1017	N	1	4425	0.994407	0	4089	23	0	0	160	80	65	8	DMSO
15	xyz-1017	O	1	3395	0.9896	0	3140	33	0	0	40	45	97	40	MG132
16	xyz-1017	P	1	3412	0.065293	0	168	2405	0	0	38	91	290	420	CX5461
17	xyz-1017	A	2	3727	0.998907	0	3657	4	0	0	3	5	49	9	Cycloheximide
18	xyz-1017	B	2	3222	0.023761	0	70	2876	0	0	58	59	91	68	actinomycin D
19	xyz-1017	C	2	4381	0.995568	0	4043	18	0	0	146	85	69	20	DMSO
20	xyz-1017	D	2	2448	0.996624	0	2362	8	0	0	4	9	55	10	silvestrol
21	xyz-1017	E	2	4314	0.018009	0	74	4035	0	0	27	34	120	24	CX5461
22	xyz-1017	F	2	3643	0.990885	0	3370	31	0	0	58	33	115	36	MG132
23	xyz-1017	G	2	3572	0.990624	0	3381	32	0	0	21	16	99	23	bortezomib
24	xyz-1017	H	2	4550	0.993698	0	3942	25	0	0	171	80	70	262	DMSO
25	xyz-1017	I	2	4717	0.015043	0	67	4387	0	0	118	70	54	21	actinomycin D
26	xyz-1017	J	2	3685	0.993676	0	3457	22	0	0	49	20	107	30	MG132
27	xyz-1017	K	2	4264	0.995788	0	3310	14	0	0	107	89	66	678	DMSO
28	xyz-1017	L	2	3183	0.994307	0	2969	17	0	0	26	13	92	66	bortezomib
29	xyz-1017	M	2	3195	0.998394	0	3108	5	0	0	5	4	62	11	Cycloheximide
30	xyz-1017	N	2	3809	0.015414	0	56	3577	0	0	30	40	65	41	CX5461
31	xyz-1017	O	2	4210	0.030022	0	94	3037	0	0	95	80	78	826	actinomycin D
32	xyz-1017	P	2	3187	0.995553	0	2910	13	0	0	2	21	98	143	silvestrol
33	xyz-1017	A	3	4356	0.994162	0	4087	24	0	0	110	42	70	23	Lapatinib Ditosylate (Tykerb)
34	xyz-1017	B	3	4133	0.99222	0	3826	30	0	0	71	81	64	61	Ofloxacin (Floxin)
35	xyz-1017	C	3	4656	0.996725	0	4261	14	0	0	124	87	64	106	Lenalidomide
36	xyz-1017	D	3	4911	0.990485	0	4372	42	0	0	148	113	113	123	Marbofloxacin
37	xyz-1017	E	3	4843	0.99221	0	4458	35	0	0	147	58	84	61	Nilotinib (AMN-107)
38	xyz-1017	F	3	4360	0.990817	0	3992	37	0	0	135	89	82	25	Moxifloxacin hydrochloride
39	xyz-1017	G	3	4593	0.995262	0	4201	20	0	0	176	77	89	30	Pazopanib HCl
40	xyz-1017	H	3	4614	0.996121	0	4109	16	0	0	163	85	81	160	Calcitriol (Rocaltrol)
41	xyz-1017	I	3	4819	0.995316	0	4462	21	0	0	156	110	61	9	Rapamycin (Sirolimus)
42	xyz-1017	J	3	4253	0.996341	0	3812	14	0	0	169	90	67	101	Doxercalciferol (Hectorol)
43	xyz-1017	K	3	4302	0.995713	0	3716	16	0	0	136	42	89	303	Sorafenib (Nexavar)
44	xyz-1017	L	3	4415	0.995764	0	3996	17	0	0	111	101	67	123	Alfacalcidol
45	xyz-1017	M	3	3949	0.995241	0	3555	17	0	0	172	81	68	56	Sunitinib Malate (Sutent)
46	xyz-1017	N	3	4224	0.9942	0	3771	22	0	0	133	114	73	111	Calcifediol
47	xyz-1017	O	3	4711	0.992346	0	3371	26	0	0	123	130	117	944	Temsirolimus (Torisel)
48	xyz-1017	P	3	4220	0.991218	0	2709	24	0	0	141	99	168	1079	Iloperidone (Fanapt)
49	xyz-1017	A	4	3945	0.83922	0	3184	610	0	0	13	34	85	19	Camptothecin
50	xyz-1017	B	4	4106	0.993052	0	3716	26	0	0	54	114	80	116	Estrone
51	xyz-1017	C	4	4651	0.997692	0	4323	10	0	0	128	76	70	44	Carmofur
52	xyz-1017	D	4	4609	0.993486	0	4118	27	0	0	177	91	91	105	Flucytosine (Ancobon)
53	xyz-1017	E	4	4898	0.99626	0	4528	17	0	0	132	78	75	68	Cetirizine Dihydrochloride
54	xyz-1017	F	4	4607	0.99359	0	4185	27	0	0	166	86	96	47	Trichlormethiazide (Achletin)
55	xyz-1017	G	4	4617	0.993472	0	4261	28	0	0	158	68	72	30	Cilnidipine
56	xyz-1017	H	4	4416	0.994482	0	3965	22	0	0	142	70	70	147	Loteprednol etabonate
57	xyz-1017	I	4	4810	0.993354	0	4484	30	0	0	123	80	80	13	Cilostazol
58	xyz-1017	J	4	4571	0.994532	0	4183	23	0	0	201	79	63	22	Aminocaproic acid (Amicar)
59	xyz-1017	K	4	4335	0.996284	0	4022	15	0	0	35	47	58	158	Floxuridine
60	xyz-1017	L	4	4536	0.997564	0	4095	10	0	0	135	57	78	161	Aminoglutethimide (Cytadren)
61	xyz-1017	M	4	4296	0.996145	0	3876	15	0	0	139	131	97	38	Ftorafur
62	xyz-1017	N	4	4363	0.994112	0	3883	23	0	0	156	111	84	106	Aminophylline (Truphylline)
63	xyz-1017	O	4	4491	0.992166	0	3673	29	0	0	159	113	110	407	Ifosfamide
64	xyz-1017	P	4	4252	0.994344	0	3516	20	0	0	126	127	128	335	Amorolfine Hydrochloride
65	xyz-1017	A	5	5307	0.995957	0	4927	20	0	0	134	97	76	53	Vandetanib (Zactima)
66	xyz-1017	B	5	4104	0.996113	0	3844	15	0	0	76	68	79	22	Naratriptan HCl
67	xyz-1017	C	5	4881	0.995205	0	4566	22	0	0	100	87	93	13	Vorinostat (SAHA)
68	xyz-1017	D	5	4699	0.993539	0	3998	26	0	0	176	282	164	53	Ponatinib (AP24534)
69	xyz-1017	E	5	4898	0.994091	0	4542	27	0	0	139	68	93	29	Masitinib (AB1010)
70	xyz-1017	F	5	4804	0.994755	0	4362	23	0	0	158	75	100	86	Fludarabine (Fludara)
71	xyz-1017	G	5	4327	0.992774	0	3847	28	0	0	198	68	125	61	Crizotinib (PF-02341066)
72	xyz-1017	H	5	4167	0.995186	0	3928	19	0	0	52	44	83	41	Pralatrexate (Folotyn)
73	xyz-1017	I	5	4923	0.995318	0	4464	21	0	0	192	108	103	35	Vismodegib (GDC-0449)
74	xyz-1017	J	5	4508	0.996062	0	4047	16	0	0	176	106	101	62	Cefaclor (Ceclor)
75	xyz-1017	K	5	4306	0.993273	0	3839	26	0	0	159	77	76	129	XL-184 (Cabozantinib)
76	xyz-1017	L	5	4350	0.996414	0	3890	14	0	0	199	86	100	61	Betamethasone (Celestone)
77	xyz-1017	M	5	4425	0.994133	0	4067	24	0	0	121	121	65	27	Everolimus (RAD001)
78	xyz-1017	N	5	4334	0.188036	0	745	3217	0	0	106	149	86	31	Mycophenolate mofetil (CellCept)
79	xyz-1017	O	5	4920	0.989295	0	3604	39	0	0	131	197	118	831	Abiraterone (CB-7598)
80	xyz-1017	P	5	4223	0.994073	0	2851	17	0	0	162	92	148	953	Cephalexin (Cefalexin)
81	xyz-1017	A	6	5326	0.992474	0	4879	37	0	0	111	109	87	103	Megestrol Acetate
82	xyz-1017	B	6	4221	0.992059	0	3873	31	0	0	67	82	76	92	Chloramphenicol (Chloromycetin)
83	xyz-1017	C	6	4670	0.994609	0	4243	23	0	0	180	84	98	42	Mercaptopurine
84	xyz-1017	D	6	4593	0.994042	0	4171	25	0	0	158	95	107	37	Flurbiprofen (Ansaid)
85	xyz-1017	E	6	4834	0.996003	0	4485	18	0	0	167	64	76	24	Pamidronate Disodium
86	xyz-1017	F	6	4445	0.995104	0	4065	20	0	0	129	76	53	102	Disulfiram (Antabuse)
87	xyz-1017	G	6	5004	0.995275	0	4634	22	0	0	145	76	107	20	Streptozotocin (Zanosar)
88	xyz-1017	H	6	4325	0.993838	0	3871	24	0	0	154	94	82	100	Mesalamine (Lialda)
89	xyz-1017	I	6	4803	0.991684	0	4293	36	0	0	164	106	125	79	Zoledronic Acid (Zoledronate)
90	xyz-1017	J	6	4157	0.996351	0	3823	14	0	0	159	54	72	35	Ipratropium bromide
91	xyz-1017	K	6	4511	0.997094	0	4117	12	0	0	149	70	60	103	Dexamethasone
92	xyz-1017	L	6	4334	0.994962	0	3950	20	0	0	137	64	74	89	Sulfanilamide
93	xyz-1017	M	6	4606	0.99465	0	4276	23	0	0	142	69	62	34	Doxazosin mesylate
94	xyz-1017	N	6	4519	0.997115	0	4147	12	0	0	166	77	85	32	Betamethasone Dipropionate (Diprolene)
95	xyz-1017	O	6	4265	0.994758	0	3416	18	0	0	185	127	133	386	Edaravone (MCI-186)
96	xyz-1017	P	6	4293	0.994895	0	3313	17	0	0	116	142	139	566	Betapar (Meprednisone)
97	xyz-1017	A	7	5300	0.996218	0	5005	19	0	0	93	74	90	19	Pemetrexed
98	xyz-1017	B	7	4297	0.990984	0	3957	36	0	0	96	77	73	58	Dyphylline (Dilor)
99	xyz-1017	C	7	4892	0.994725	0	4526	24	0	0	172	85	73	12	Malotilate
100	xyz-1017	D	7	4754	0.993632	0	4369	28	0	0	192	73	72	20	Aztreonam (Azactam, Cayston)
101	xyz-1017	E	7	5102	0.993901	0	4726	29	0	0	174	86	61	26	Ivacaftor (VX-770)
102	xyz-1017	F	7	4812	0.990848	0	4439	41	0	0	132	95	75	30	Perindopril Erbumine (Aceon)
103	xyz-1017	G	7	3365	0.979702	0	2896	60	0	0	194	39	157	19	Docetaxel (Taxotere)
104	xyz-1017	H	7	4428	0.996063	0	4048	16	0	0	146	74	88	56	Irbesartan (Avapro)
105	xyz-1017	I	7	4608	0.99124	0	4413	39	0	0	17	36	87	16	Gemcitabine HCl (Gemzar)
106	xyz-1017	J	7	4604	0.991539	0	4219	36	0	0	156	85	68	40	Alprostadil (Caverject)
107	xyz-1017	K	7	3207	0.980479	0	2662	53	0	0	119	38	109	226	Paclitaxel (Taxol)
108	xyz-1017	L	7	4218	0.995187	0	3929	19	0	0	142	49	44	35	Norfloxacin (Norxacin)
109	xyz-1017	M	7	4604	0.994186	0	4275	25	0	0	116	79	87	22	Capecitabine (Xeloda)
110	xyz-1017	N	7	4242	0.995876	0	3864	16	0	0	143	78	69	72	Tadalafil (Cialis)
111	xyz-1017	O	7	4719	0.992524	0	3983	30	0	0	178	96	122	310	Cisplatin
112	xyz-1017	P	7	4482	0.993262	0	3538	24	0	0	167	92	104	557	Cyclosporine (Neoral)
113	xyz-1017	A	8	5318	0.993405	0	4971	33	0	0	129	91	67	27	Ellagic acid
114	xyz-1017	B	8	4094	0.995271	0	3788	18	0	0	112	85	60	31	Betamethasone valerate (Betnovate)
115	xyz-1017	C	8	4799	0.991106	0	4346	39	0	0	166	122	86	40	Etodolac (Lodine)
116	xyz-1017	D	8	5058	0.992914	0	4624	33	0	0	196	110	73	22	Praziquantel (Biltricide)
117	xyz-1017	E	8	4866	0.990862	0	4446	41	0	0	128	97	70	84	Etomidate
118	xyz-1017	F	8	4599	0.991082	0	4223	38	0	0	137	99	61	41	Busulfan (Myleran, Busulfex)
119	xyz-1017	G	8	4798	0.994418	0	4454	25	0	0	142	60	95	22	Felbamate
120	xyz-1017	H	8	4555	0.994041	0	4170	25	0	0	155	59	74	72	Carbamazepine (Carbatrol)
121	xyz-1017	I	8	5063	0.997245	0	4706	13	0	0	165	83	88	8	Fluconazole
122	xyz-1017	J	8	4805	0.9944	0	4439	25	0	0	204	64	62	11	Hydrocortisone (Cortisol)
123	xyz-1017	K	8	4654	0.99308	0	4305	30	0	0	126	78	72	43	Flumazenil
124	xyz-1017	L	8	3689	0.994123	0	3383	20	0	0	155	47	61	23	Torsemide (Demadex)
125	xyz-1017	M	8	4498	0.989762	0	4157	43	0	0	132	71	75	20	Fluoxetine HCl
126	xyz-1017	N	8	4207	0.995383	0	3881	18	0	0	164	66	50	28	Desonide
127	xyz-1017	O	8	4714	0.993839	0	4194	26	0	0	178	78	103	135	Fluvoxamine maleate
128	xyz-1017	P	8	4336	0.995685	0	3923	17	0	0	147	113	84	52	Didanosine (Videx)
129	xyz-1017	A	9	5397	0.992894	0	4751	34	0	0	83	139	80	310	Valproic acid sodium salt (Sodium valproate)
130	xyz-1017	B	9	4133	0.992057	0	3872	31	0	0	101	68	46	15	Cidofovir (Vistide)
131	xyz-1017	C	9	4805	0.99485	0	4443	23	0	0	154	79	92	14	Regorafenib (BAY 73-4506)
132	xyz-1017	D	9	4552	0.994041	0	4170	25	0	0	162	96	73	26	Natamycin (Pimaricin)
133	xyz-1017	E	9	4921	0.990667	0	4458	42	0	0	148	120	117	36	Ritonavir
134	xyz-1017	F	9	4943	0.991757	0	4572	38	0	0	116	97	62	58	Ibuprofen Lysine (NeoProfen)
135	xyz-1017	G	9	4784	0.995688	0	4387	19	0	0	171	78	68	61	Anastrozole
136	xyz-1017	H	9	4434	0.996118	0	4106	16	0	0	163	65	53	31	Telaprevir (VX-950)
137	xyz-1017	I	9	4550	0.988286	0	4134	49	0	0	171	70	84	42	Aprepitant (MK-0869)
138	xyz-1017	J	9	4447	0.994331	0	4034	23	0	0	162	90	75	63	Saxagliptin (BMS-477118,Onglyza)
139	xyz-1017	K	9	4443	0.994297	0	4010	23	0	0	137	66	67	140	Bicalutamide (Casodex)
140	xyz-1017	L	9	4481	0.995942	0	4172	17	0	0	139	53	79	21	Febuxostat (Uloric)
141	xyz-1017	M	9	4375	0.991582	0	3887	33	0	0	142	73	89	151	Fulvestrant (Faslodex)
142	xyz-1017	N	9	4427	0.995624	0	4095	18	0	0	132	67	73	42	Nebivolol (Bystolic)
143	xyz-1017	O	9	4749	0.991333	0	3660	32	0	0	138	119	78	722	Thalidomide
144	xyz-1017	P	9	4581	0.994802	0	3828	20	0	0	136	119	105	373	Pimobendan (Vetmedin)
145	xyz-1017	A	10	3996	0.992257	0	3588	28	0	0	69	101	69	141	Gabapentin Hydrochloride
146	xyz-1017	B	10	4027	0.994477	0	3781	21	0	0	89	61	57	18	Divalproex sodium
147	xyz-1017	C	10	4815	0.994898	0	4485	23	0	0	147	61	84	15	Gatifloxacin
148	xyz-1017	D	10	5001	0.991856	0	4628	38	0	0	160	75	75	25	Emtricitabine (Emtriva)
149	xyz-1017	E	10	4941	0.990931	0	4589	42	0	0	108	85	84	33	Genistein
150	xyz-1017	F	10	4848	0.989984	0	4448	45	0	0	136	108	73	38	Progesterone (Prometrium)
151	xyz-1017	G	10	4520	0.99311	0	4180	29	0	0	136	80	54	41	Glimepiride
152	xyz-1017	H	10	4478	0.994923	0	4115	21	0	0	174	77	66	25	Lamivudine (Epivir)
153	xyz-1017	I	10	4943	0.995634	0	4561	20	0	0	140	94	104	24	Granisetron HCl
154	xyz-1017	J	10	4471	0.996875	0	4147	13	0	0	172	71	57	11	Eplerenone
155	xyz-1017	K	10	4478	0.992254	0	3843	30	0	0	131	76	65	333	Ivermectin
156	xyz-1017	L	10	4418	0.992598	0	3889	29	0	0	164	79	74	183	Hydrochlorothiazide
157	xyz-1017	M	10	3783	0.995904	0	3404	14	0	0	120	74	85	86	Ketoconazole
158	xyz-1017	N	10	4333	0.995866	0	3854	16	0	0	170	100	65	128	Estradiol
159	xyz-1017	O	10	4986	0.994942	0	3934	20	0	0	161	96	108	667	Lansoprazole
160	xyz-1017	P	10	4693	0.996639	0	3558	12	0	0	183	126	107	707	Deferasirox (Exjade)
161	xyz-1017	A	11	5036	0.991527	0	4681	40	0	0	105	97	75	38	Exemestane
162	xyz-1017	B	11	3210	0.99402	0	2826	17	0	0	52	79	65	171	Pomalidomide
163	xyz-1017	C	11	4845	0.995796	0	4501	19	0	0	150	71	99	5	Finasteride
164	xyz-1017	D	11	4740	0.993988	0	4299	26	0	0	187	89	99	40	Tazarotene (Avage)
165	xyz-1017	E	11	4468	0.99122	0	4290	38	0	0	10	22	66	42	Irinotecan
166	xyz-1017	F	11	4404	0.994766	0	3991	21	0	0	173	101	79	39	Sulfasalazine (Azulfidine)
167	xyz-1017	G	11	4623	0.981535	0	4412	83	0	0	22	21	71	14	Cladribine
168	xyz-1017	H	11	4494	0.993073	0	4014	28	0	0	143	88	77	144	Candesartan (Atacand)
169	xyz-1017	I	11	4679	0.976836	0	4217	100	0	0	149	93	79	41	Decitabine
170	xyz-1017	J	11	4489	0.994016	0	3987	24	0	0	143	96	80	159	Ubenimex (Bestatin)
171	xyz-1017	K	11	4545	0.990887	0	4132	38	0	0	134	98	97	46	Dutasteride
172	xyz-1017	L	11	4575	0.995446	0	4153	19	0	0	131	78	80	114	Apixaban
173	xyz-1017	M	11	4373	0.995485	0	3969	18	0	0	124	80	89	93	Melatonin
174	xyz-1017	N	11	4408	0.996332	0	4074	15	0	0	158	68	61	32	Reserpine
175	xyz-1017	O	11	4798	0.993732	0	3171	20	0	0	130	71	95	1311	Bisoprolol
176	xyz-1017	P	11	4740	0.983115	0	3610	62	0	0	178	164	109	617	Furosemide (Lasix)
177	xyz-1017	A	12	5100	0.994012	0	4814	29	0	0	111	60	62	24	Levetiracetam
178	xyz-1017	B	12	3526	0.992565	0	3204	24	0	0	58	71	59	110	Piroxicam (Feldene)
179	xyz-1017	C	12	4688	0.992313	0	4260	33	0	0	163	80	84	68	Lidocaine (Alphacaine)
180	xyz-1017	D	12	3105	0.992077	0	3005	24	0	0	12	15	36	13	Gemcitabine (Gemzar)
181	xyz-1017	E	12	4938	0.993273	0	4577	31	0	0	113	73	61	83	Loratadine
182	xyz-1017	F	12	4720	0.994118	0	4225	25	0	0	196	87	96	91	Glipizide (Glucotrol)
183	xyz-1017	G	12	4808	0.993758	0	4458	28	0	0	170	49	70	33	Losartan potassium
184	xyz-1017	H	12	4549	0.995728	0	4195	18	0	0	165	65	71	35	Glyburide (Diabeta)
185	xyz-1017	I	12	4945	0.993822	0	4504	28	0	0	189	109	81	34	Acitretin
186	xyz-1017	J	12	4359	0.993737	0	3967	25	0	0	25	41	62	239	Adefovir Dipivoxil (Preveon, Hepsera)
187	xyz-1017	K	12	4542	0.993967	0	4119	25	0	0	135	81	57	125	Biapenem
188	xyz-1017	L	12	4803	0.995749	0	4216	18	0	0	164	46	67	292	Zalcitabine
189	xyz-1017	M	12	4325	0.994331	0	3859	22	0	0	147	76	62	159	Cefoselis sulfate
190	xyz-1017	N	12	4468	0.995432	0	4140	19	0	0	150	67	70	22	Azathioprine (Azasan, Imuran)
191	xyz-1017	O	12	4832	0.993944	0	3775	23	0	0	132	83	91	728	Daptomycin
192	xyz-1017	P	12	4791	0.99416	0	4426	26	0	0	145	68	91	35	Indomethacin (Indocid, Indocin)
193	xyz-1017	A	13	2552	0.0472	0	118	2382	0	0	1	8	31	12	Doxorubicin (Adriamycin)
194	xyz-1017	B	13	3967	0.993728	0	3644	23	0	0	74	78	54	94	Olmesartan medoxomil (Benicar)
195	xyz-1017	C	13	4684	0.993421	0	4379	29	0	0	105	59	97	15	Adrucil (Fluorouracil)
196	xyz-1017	D	13	4768	0.992179	0	4313	34	0	0	156	103	72	90	Cefdinir (Omnicef)
197	xyz-1017	E	13	4662	0.993722	0	4432	28	0	0	45	43	58	56	Abitrexate (Methotrexate)
198	xyz-1017	F	13	4932	0.995612	0	4538	20	0	0	145	79	73	77	Clotrimazole (Canesten)
199	xyz-1017	G	13	4779	0.994959	0	4342	22	0	0	180	61	71	103	Imiquimod
200	xyz-1017	H	13	4278	0.994725	0	3583	19	0	0	137	90	88	361	Rizatriptan Benzoate (Maxalt)
201	xyz-1017	I	13	4723	0.99312	0	3753	26	0	0	140	73	89	642	Bendamustine HCL
202	xyz-1017	J	13	4567	0.99523	0	3964	19	0	0	195	67	80	242	Pyridostigmine Bromide (Mestinon)
203	xyz-1017	K	13	4060	0.993174	0	3492	24	0	0	132	67	71	274	Nelarabine (Arranon)
204	xyz-1017	L	13	4557	0.993139	0	4198	29	0	0	149	57	60	64	Methimazole (Tapazole, Northyx)
205	xyz-1017	M	13	3580	0.995247	0	3350	16	0	0	63	32	76	43	Bleomycin sulfate
206	xyz-1017	N	13	4540	0.997353	0	4144	11	0	0	185	88	70	42	Metolazone (Zaroxolyn)
207	xyz-1017	O	13	5053	0.99501	0	4387	22	0	0	226	95	131	192	Carboplatin
208	xyz-1017	P	13	4734	0.994981	0	4163	21	0	0	135	109	84	222	Cefoperazone (Cefobid)
209	xyz-1017	A	14	4950	0.995332	0	4691	22	0	0	110	61	46	20	Doripenem Hydrate
210	xyz-1017	B	14	3216	0.993815	0	3053	19	0	0	52	34	46	12	Paliperidone (Invega)
211	xyz-1017	C	14	4778	0.996814	0	4380	14	0	0	208	80	86	10	Dorzolamide HCL
212	xyz-1017	D	14	4467	0.995939	0	3679	15	0	0	172	65	80	456	Terbinafine (Lamisil, Terbinex)
213	xyz-1017	E	14	2547	0.995382	0	2371	11	0	0	72	42	42	9	Gestodene
214	xyz-1017	F	14	4459	0.996596	0	4099	14	0	0	187	69	65	25	Levodopa (Sinemet)
215	xyz-1017	G	14	5057	0.996819	0	4700	15	0	0	170	75	70	27	Drospirenone
216	xyz-1017	H	14	4393	0.996921	0	3886	12	0	0	132	68	52	243	Levonorgestrel (Levonelle)
217	xyz-1017	I	14	4596	0.996345	0	4089	15	0	0	180	56	70	186	Ruxolitinib (INCB018424)
218	xyz-1017	J	14	4472	0.994638	0	3710	20	0	0	195	103	80	364	Gemfibrozil (Lopid)
219	xyz-1017	K	14	4284	0.99814	0	3757	7	0	0	162	29	60	269	Isotretinoin
220	xyz-1017	L	14	4630	0.9966	0	4104	14	0	0	185	49	86	192	Indapamide (Lozol)
221	xyz-1017	M	14	4062	0.997315	0	3715	10	0	0	146	38	55	98	Lopinavir (ABT-378)
222	xyz-1017	N	14	4351	0.998042	0	4078	8	0	0	134	59	51	21	Mitotane (Lysodren)
223	xyz-1017	O	14	4849	0.995359	0	4075	19	0	0	130	81	76	468	Meropenem
224	xyz-1017	P	14	4724	0.993823	0	4344	27	0	0	136	102	73	42	Methylprednisolone
225	xyz-1017	A	15	4501	0.988861	0	4350	49	0	0	4	22	58	18	Clofarabine
226	xyz-1017	B	15	3983	0.994388	0	3721	21	0	0	63	57	63	58	Silodosin (Rapaflo)
227	xyz-1017	C	15	4832	0.994901	0	4488	23	0	0	161	84	67	9	Dacarbazine (DTIC-Dome)
228	xyz-1017	D	15	5097	0.992548	0	4662	35	0	0	204	83	99	14	Riluzole (Rilutek)
229	xyz-1017	E	15	4904	0.991723	0	4553	38	0	0	122	73	90	28	Dexrazoxane Hydrochloride
230	xyz-1017	F	15	4912	0.99566	0	4588	20	0	0	134	72	73	25	Risperidone (Risperdal)
231	xyz-1017	G	15	3229	0.057791	0	181	2951	0	0	13	10	52	22	Epirubicin Hydrochloride
232	xyz-1017	H	15	2861	0.991558	0	2584	22	0	0	105	33	44	73	Sulfapyridine (Dagenan)
233	xyz-1017	I	15	4457	0.732218	0	2975	1088	0	0	141	97	131	25	Oxaliplatin (Eloxatin)
234	xyz-1017	J	15	4485	0.99439	0	4077	23	0	0	150	70	77	88	Sulfameter (Bayrena)
235	xyz-1017	K	15	4099	0.995737	0	3971	17	0	0	16	14	67	14	Etoposide (VP-16)
236	xyz-1017	L	15	4672	0.996365	0	4111	15	0	0	149	75	76	246	Prilocaine
237	xyz-1017	M	15	4135	0.994816	0	3454	18	0	0	115	66	73	409	Evista (Raloxifene Hydrochloride)
238	xyz-1017	N	15	4478	0.995174	0	4124	20	0	0	173	68	72	21	Darunavir Ethanolate (Prezista)
239	xyz-1017	O	15	3858	0.308396	0	944	2117	0	0	17	33	173	574	Idarubicin HCl
240	xyz-1017	P	15	4830	0.995545	0	3799	17	0	0	181	110	93	630	Prednisone (Adasone)
241	xyz-1017	A	16	3875	0.994757	0	3605	19	0	0	90	57	48	56	Mianserin hydrochloride
242	xyz-1017	B	16	4163	0.99592	0	3906	16	0	0	104	54	57	26	Meloxicam (Mobic)
243	xyz-1017	C	16	4925	0.992093	0	4517	36	0	0	174	76	97	25	Minoxidil
244	xyz-1017	D	16	3650	0.996464	0	3382	12	0	0	129	51	49	27	Mesna (Uromitexan, Mesnex)
245	xyz-1017	E	16	4942	0.995455	0	4599	21	0	0	153	96	58	15	Mizoribine (Bredinin)
246	xyz-1017	F	16	4708	0.995656	0	4355	19	0	0	182	61	59	32	Methocarbamol (Robaxin)
247	xyz-1017	G	16	4697	0.996599	0	4396	15	0	0	137	76	51	22	Mosapride citrate
248	xyz-1017	H	16	4201	0.996556	0	3762	13	0	0	114	54	61	197	Prednisolone (Hydroretrocortine)
249	xyz-1017	I	16	4403	0.992459	0	3948	30	0	0	183	82	97	63	Nafamostat mesylate
250	xyz-1017	J	16	4534	0.994118	0	4056	24	0	0	189	91	69	105	Telmisartan (Micardis)
251	xyz-1017	K	16	4091	0.996084	0	3561	14	0	0	137	50	51	278	Omeprazole (Prilosec)
252	xyz-1017	L	16	4774	0.996853	0	4118	13	0	0	166	38	54	385	Thiabendazole
253	xyz-1017	M	16	4281	0.995321	0	3616	17	0	0	171	50	63	364	Ondansetron hydrochloride (Zofran)
254	xyz-1017	N	16	4071	0.995801	0	3794	16	0	0	150	41	58	12	Guaifenesin (Guaiphenesin)
255	xyz-1017	O	16	4586	0.996122	0	3853	15	0	0	182	59	82	395	Oxcarbazepine
256	xyz-1017	P	16	4955	0.995498	0	4201	19	0	0	210	68	73	384	Rifabutin (Mycobutin)
257	xyz-1017	A	17	4913	0.99483	0	4618	24	0	0	83	71	82	35	Fludarabine Phosphate (Fludara)
258	xyz-1017	B	17	4200	0.99459	0	3861	21	0	0	88	71	66	93	Acetylcysteine
259	xyz-1017	C	17	4528	0.98339	0	4322	73	0	0	15	20	84	14	Topotecan HCl
260	xyz-1017	D	17	4775	0.991919	0	4296	35	0	0	187	93	81	83	Alendronate (Fosamax)
261	xyz-1017	E	17	3350	0.980048	0	2849	58	0	0	202	44	128	69	2-Methoxyestradiol
262	xyz-1017	F	17	5043	0.994878	0	4662	24	0	0	139	91	69	58	Ethinyl Estradiol
263	xyz-1017	G	17	4672	0.992706	0	4219	31	0	0	110	107	77	128	Letrozole
264	xyz-1017	H	17	4405	0.995942	0	3927	16	0	0	187	70	80	125	Naproxen (Aleve)
265	xyz-1017	I	17	4416	0.993733	0	4123	26	0	0	140	57	52	18	Leucovorin Calcium
266	xyz-1017	J	17	4185	0.996577	0	3785	13	0	0	160	56	41	130	Nitazoxanide (Alinia, Annita)
267	xyz-1017	K	17	4253	0.991608	0	3781	32	0	0	119	91	91	139	Methazolastone
268	xyz-1017	L	17	4578	0.996048	0	4033	16	0	0	151	30	49	299	Triamcinolone Acetonide
269	xyz-1017	M	17	3007	0.992416	0	2617	20	0	0	158	37	136	39	Vincristine
270	xyz-1017	N	17	3950	0.994256	0	3635	21	0	0	136	51	50	57	Orlistat (Alli, Xenical)
271	xyz-1017	O	17	5055	0.995095	0	4260	21	0	0	146	105	76	447	Agomelatine
272	xyz-1017	P	17	4592	0.995274	0	4212	20	0	0	144	71	68	77	Allopurinol (Zyloprim)
273	xyz-1017	A	18	4809	0.994292	0	4529	26	0	0	86	87	58	23	Pizotifen malate
274	xyz-1017	B	18	3977	0.992583	0	3747	28	0	0	57	58	71	16	Nevirapine (Viramune)
275	xyz-1017	C	18	4910	0.994997	0	4574	23	0	0	150	85	50	28	Resveratrol
276	xyz-1017	D	18	5198	0.996534	0	4888	17	0	0	138	70	61	24	Esomeprazole magnesium (Nexium)
277	xyz-1017	E	18	5075	0.990985	0	4727	43	0	0	109	79	98	19	Rocuronium bromide
278	xyz-1017	F	18	4068	0.99515	0	3693	18	0	0	152	72	51	82	Niacin (Nicotinic acid)
279	xyz-1017	G	18	4910	0.994034	0	4499	27	0	0	187	82	62	53	Stavudine
280	xyz-1017	H	18	4654	0.993426	0	4080	27	0	0	192	77	56	222	Nimodipine (Nimotop)
281	xyz-1017	I	18	4449	0.99602	0	4004	16	0	0	191	88	71	79	Teicoplanin
282	xyz-1017	J	18	4520	0.994914	0	4108	21	0	0	182	63	63	83	Nisoldipine (Sular)
283	xyz-1017	K	18	3355	0.996842	0	3157	10	0	0	91	39	35	23	Tenofovir Disoproxil Fumarate
284	xyz-1017	L	18	3690	0.995651	0	3434	15	0	0	100	50	40	51	L-Glutamine
285	xyz-1017	M	18	3732	0.994917	0	2936	15	0	0	73	64	65	579	Tenofovir (Viread)
286	xyz-1017	N	18	4539	0.995494	0	4198	19	0	0	100	66	50	106	Gadodiamide (Omniscan)
287	xyz-1017	O	18	4800	0.995518	0	3776	17	0	0	133	124	82	668	Tigecycline
288	xyz-1017	P	18	4676	0.996295	0	3765	14	0	0	156	89	72	580	Oxybutynin (Ditropan)
289	xyz-1017	A	19	5061	0.996461	0	4787	17	0	0	110	68	61	18	Leflunomide
290	xyz-1017	B	19	4175	0.995321	0	3829	18	0	0	100	90	74	64	Zafirlukast (Accolate)
291	xyz-1017	C	19	3648	0.990399	0	3301	32	0	0	129	36	125	25	Vinblastine
292	xyz-1017	D	19	4854	0.994122	0	4397	26	0	0	233	79	80	39	Erythromycin (E-Mycin)
293	xyz-1017	E	19	4875	0.995823	0	4530	19	0	0	148	88	72	18	MDV3100 (Enzalutamide)
294	xyz-1017	F	19	4740	0.994009	0	4148	25	0	0	155	93	72	247	Amphotericin B (Abelcet)
295	xyz-1017	G	19	4736	0.993601	0	4348	28	0	0	168	80	72	40	Dienogest
296	xyz-1017	H	19	4286	0.995427	0	3483	16	0	0	139	89	51	508	Docosanol (Abreva)
297	xyz-1017	I	19	4368	0.993856	0	4044	25	0	0	139	76	70	14	Entecavir hydrate
298	xyz-1017	J	19	4350	0.994274	0	3473	20	0	0	130	53	60	614	Ibuprofen (Advil)
299	xyz-1017	K	19	4044	0.99478	0	3430	18	0	0	128	74	71	323	Nepafenac
300	xyz-1017	L	19	4785	0.997054	0	4400	13	0	0	154	66	63	89	Amprenavir (Agenerase)
301	xyz-1017	M	19	4394	0.995467	0	3953	18	0	0	138	95	41	149	Rufinamide (Banzel)
302	xyz-1017	N	19	2828	0.984067	0	2347	38	0	0	184	31	115	113	Albendazole (Albenza)
303	xyz-1017	O	19	4918	0.996477	0	3960	14	0	0	147	74	101	622	Posaconazole
304	xyz-1017	P	19	4408	0.995284	0	3799	18	0	0	143	104	62	282	Chlorothiazide
305	xyz-1017	A	20	4796	0.996491	0	4544	16	0	0	89	71	46	30	Trilostane
306	xyz-1017	B	20	3678	0.9958	0	3319	14	0	0	52	59	59	175	Enoxacin (Penetrex)
307	xyz-1017	C	20	4895	0.993617	0	4514	29	0	0	154	95	70	33	Vecuronium Bromide
308	xyz-1017	D	20	4641	0.995603	0	4302	19	0	0	191	58	49	22	Pitavastatin calcium (Livalo)
309	xyz-1017	E	20	5287	0.993366	0	4941	33	0	0	116	62	77	58	Bimatoprost
310	xyz-1017	F	20	4041	0.997397	0	3831	10	0	0	100	43	44	13	Rifapentine (Priftin)
311	xyz-1017	G	20	4948	0.995474	0	4619	21	0	0	136	73	71	28	Linezolid (Zyvox)
312	xyz-1017	H	20	4269	0.994747	0	3977	21	0	0	107	70	54	40	Suprofen (Profenal)
313	xyz-1017	I	20	3485	0.99463	0	3149	17	0	0	162	52	53	52	Alfuzosin hydrochloride (Uroxatral)
314	xyz-1017	J	20	4388	0.996873	0	3826	12	0	0	162	64	57	267	Pyrazinamide (Pyrazinoic acid amide)
315	xyz-1017	K	20	4277	0.995251	0	3982	19	0	0	131	68	58	19	Clopidogrel (Plavix)
316	xyz-1017	L	20	4887	0.99826	0	4589	8	0	0	183	46	53	8	Quetiapine fumarate (Seroquel)
317	xyz-1017	M	20	4337	0.986153	0	3917	55	0	0	111	111	57	86	Prazosin HCl
318	xyz-1017	N	20	4506	0.996708	0	4239	14	0	0	162	43	34	14	Rifampin (Rifadin, Rimactane)
319	xyz-1017	O	20	3867	0.993761	0	2867	18	0	0	103	68	53	758	Ranolazine dihydrochloride
320	xyz-1017	P	20	4639	0.996717	0	4251	14	0	0	176	89	55	54	Beta Carotene
321	xyz-1017	A	21	4714	0.995954	0	4431	18	0	0	75	98	64	28	Prasugrel (Effient)
322	xyz-1017	B	21	3963	0.997322	0	3724	10	0	0	86	72	41	30	Methyldopa (Aldomet)
323	xyz-1017	C	21	4694	0.994745	0	4354	23	0	0	174	66	61	16	Ramelteon (TAK-375)
324	xyz-1017	D	21	5124	0.996469	0	4797	17	0	0	178	62	51	19	Ursodiol (Actigal Urso)
325	xyz-1017	E	21	4904	0.994428	0	4640	26	0	0	136	38	44	20	AMG-073 HCl (Cinacalcet hydrochloride)
326	xyz-1017	F	21	5161	0.995251	0	4820	23	0	0	139	93	45	41	Nitrofurazone (Nitrofural)
327	xyz-1017	G	21	4659	0.995867	0	4337	18	0	0	140	75	70	19	Celecoxib
328	xyz-1017	H	21	4405	0.996581	0	3789	13	0	0	160	42	76	325	Ketoprofen (Actron)
329	xyz-1017	I	21	3728	0.993383	0	3303	22	0	0	166	68	56	113	Vemurafenib (PLX4032)
330	xyz-1017	J	21	4167	0.994555	0	3836	21	0	0	151	58	50	51	Ketorolac (Toradol)
331	xyz-1017	K	21	4668	0.996565	0	4352	15	0	0	134	65	81	21	Acarbose
332	xyz-1017	L	21	4669	0.996095	0	4336	17	0	0	182	59	51	24	Adenosine (Adenocard)
333	xyz-1017	M	21	4126	0.994189	0	3422	20	0	0	85	62	73	464	Adapalene
334	xyz-1017	N	21	3602	0.99234	0	3498	27	0	0	13	11	42	11	Cytarabine
335	xyz-1017	O	21	4577	0.995349	0	4066	19	0	0	150	111	104	127	Altretamine (Hexalen)
336	xyz-1017	P	21	4778	0.995515	0	3995	18	0	0	164	84	62	455	Zolmitriptan (Zomig)
337	xyz-1017	A	22	4620	0.997311	0	4451	12	0	0	61	45	29	22	Repaglinide
338	xyz-1017	B	22	4113	0.995352	0	3855	18	0	0	69	73	42	56	Cefditoren pivoxil
339	xyz-1017	C	22	4995	0.994637	0	4637	25	0	0	176	79	64	14	Risedronate sodium
340	xyz-1017	D	22	5041	0.996578	0	4659	16	0	0	199	65	77	25	Sulfadiazine
341	xyz-1017	E	22	4836	0.994218	0	4471	26	0	0	133	65	87	54	Rolipram
342	xyz-1017	F	22	4788	0.996627	0	4432	15	0	0	167	69	58	47	Chlorprothixene
343	xyz-1017	G	22	4992	0.996572	0	4651	16	0	0	155	78	72	20	Sildenafil citrate
344	xyz-1017	H	22	3696	0.998246	0	3415	6	0	0	140	36	42	57	Oxytetracycline (Terramycin)
345	xyz-1017	I	22	4159	0.995026	0	3801	19	0	0	169	59	77	34	Sumatriptan succinate
346	xyz-1017	J	22	4308	0.997507	0	4002	10	0	0	138	48	53	57	Thioguanine
347	xyz-1017	K	22	4726	0.995756	0	4223	18	0	0	158	61	64	202	Tianeptine sodium
348	xyz-1017	L	22	4804	0.997913	0	4303	9	0	0	196	48	74	174	Toremifene Citrate (Fareston, Acapodene)
349	xyz-1017	M	22	4035	0.994208	0	3605	21	0	0	137	84	54	134	Tizanidine HCl
350	xyz-1017	N	22	3998	0.996257	0	3726	14	0	0	140	39	43	36	Ethionamide
351	xyz-1017	O	22	5030	0.995413	0	4557	21	0	0	196	85	82	89	Topiramate
352	xyz-1017	P	22	4855	0.997637	0	4644	11	0	0	92	29	38	41	Trifluridine (Viroptic)
353	xyz-1017	A	23	4599	0.056795	0	252	4185	0	0	24	45	72	21	CX5461
354	xyz-1017	B	23	3260	0.995721	0	3025	13	0	0	1	10	29	182	Cycloheximide
355	xyz-1017	C	23	3971	0.9935	0	3821	25	0	0	18	12	89	6	bortezomib
356	xyz-1017	D	23	4981	0.992874	0	4598	33	0	0	151	72	74	53	DMSO
357	xyz-1017	E	23	3927	0.997932	0	3860	8	0	0	5	4	39	11	silvestrol
358	xyz-1017	F	23	5100	0.065661	0	296	4212	0	0	99	87	140	266	actinomycin D
359	xyz-1017	G	23	3764	0.995059	0	3625	18	0	0	25	10	75	11	MG132
360	xyz-1017	H	23	2853	0.989043	0	2708	30	0	0	18	15	61	21	bortezomib
361	xyz-1017	I	23	3262	0.998735	0	3158	4	0	0	6	5	72	17	Cycloheximide
362	xyz-1017	J	23	4132	0.151966	0	572	3192	0	0	22	65	170	111	CX5461
363	xyz-1017	K	23	4355	0.067482	0	276	3814	0	0	108	56	61	40	actinomycin D
364	xyz-1017	L	23	4685	0.996308	0	4318	16	0	0	175	64	63	49	DMSO
365	xyz-1017	M	23	3445	0.993638	0	3280	21	0	0	17	20	81	26	MG132
366	xyz-1017	N	23	4488	0.995243	0	4184	20	0	0	125	77	69	13	DMSO
367	xyz-1017	O	23	4159	0.997481	0	3960	10	0	0	3	12	70	104	silvestrol
368	xyz-1017	P	23	3703	0.992944	0	3518	25	0	0	36	22	54	48	bortezomib
369	xyz-1017	A	24	4590	0.99471	0	4325	23	0	0	68	82	55	37	DMSO
370	xyz-1017	B	24	3696	0.997262	0	3642	10	0	0	8	6	23	7	MG132
371	xyz-1017	C	24	4589	0.052442	0	189	3415	0	0	113	91	99	682	actinomycin D
372	xyz-1017	D	24	4525	0.997198	0	4270	12	0	0	130	66	42	5	DMSO
373	xyz-1017	E	24	3352	0.992606	0	3222	24	0	0	20	10	58	18	bortezomib
374	xyz-1017	F	24	4461	0.086345	0	313	3312	0	0	22	70	105	639	CX5461
375	xyz-1017	G	24	4204	0.994667	0	3917	21	0	0	111	90	46	19	DMSO
376	xyz-1017	H	24	3226	0.99746	0	3142	8	0	0	4	8	43	21	silvestrol
377	xyz-1017	I	24	3436	0.999408	0	3377	2	0	0	4	4	38	11	Cycloheximide
378	xyz-1017	J	24	4680	0.99728	0	4399	12	0	0	166	55	41	7	DMSO
379	xyz-1017	K	24	3732	0.995621	0	3638	16	0	0	16	14	43	5	MG132
380	xyz-1017	L	24	3483	1	0	3436	0	0	0	3	5	28	11	silvestrol
381	xyz-1017	M	24	4028	0.998738	0	3956	5	0	0	5	10	42	10	Cycloheximide
382	xyz-1017	N	24	4155	0.03858	0	150	3738	0	0	83	51	76	57	actinomycin D
383	xyz-1017	O	24	4479	0.099928	0	418	3765	0	0	39	79	134	44	CX5461
384	xyz-1017	P	24	4190	0.994144	0	3735	22	0	0	129	116	115	73	DMSO
385	xyz-1019	A	1	0	0	0	0	0	0	0	0	0	0	0	DMSO
386	xyz-1019	B	1	3734	0.979983	0	3427	70	0	0	11	26	128	72	bortezomib
387	xyz-1019	C	1	4031	0.992861	0	3894	28	0	0	3	13	73	20	silvestrol
388	xyz-1019	D	1	3787	0.017009	0	53	3063	0	0	29	41	111	490	CX5461
389	xyz-1019	E	1	4053	0.990612	0	3693	35	0	0	168	69	62	26	DMSO
390	xyz-1019	F	1	3394	0.992071	0	3253	26	0	0	17	16	58	24	Cycloheximide
391	xyz-1019	G	1	3579	0.975594	0	3078	77	0	0	51	36	99	238	MG132
392	xyz-1019	H	1	4508	0.037751	0	139	3543	0	0	136	69	117	504	actinomycin D
393	xyz-1019	I	1	4239	0.983302	0	3121	53	0	0	187	101	98	679	DMSO
394	xyz-1019	J	1	3388	0.996973	0	3294	10	0	0	9	7	51	17	Cycloheximide
395	xyz-1019	K	1	3584	0.986978	0	3259	43	0	0	51	21	104	106	bortezomib
396	xyz-1019	L	1	3694	0.998623	0	3627	5	0	0	5	10	38	9	silvestrol
397	xyz-1019	M	1	4093	0.984853	0	3576	55	0	0	174	127	98	63	DMSO
398	xyz-1019	N	1	4451	0.987072	0	3894	51	0	0	240	129	94	43	DMSO
399	xyz-1019	O	1	3834	0.97408	0	3307	88	0	0	54	60	137	188	MG132
400	xyz-1019	P	1	4239	0.018858	0	73	3798	0	0	66	60	76	166	CX5461
401	xyz-1019	A	2	847	0.99035	0	821	8	0	0	0	3	12	3	Cycloheximide
402	xyz-1019	B	2	3675	0.012485	0	41	3243	0	0	84	77	112	118	actinomycin D
403	xyz-1019	C	2	4658	0.98701	0	4331	57	0	0	107	88	69	6	DMSO
404	xyz-1019	D	2	3819	0.98863	0	3652	42	0	0	6	20	77	22	silvestrol
405	xyz-1019	E	2	2916	0.003509	0	10	2840	0	0	18	15	29	4	CX5461
406	xyz-1019	F	2	3691	0.987342	0	3510	45	0	0	36	26	66	8	MG132
407	xyz-1019	G	2	3269	0.97224	0	3082	88	0	0	10	16	60	13	bortezomib
408	xyz-1019	H	2	3688	0.992061	0	2999	24	0	0	123	76	76	390	DMSO
409	xyz-1019	I	2	4368	0.011771	0	46	3862	0	0	103	63	66	228	actinomycin D
410	xyz-1019	J	2	3902	0.981411	0	3590	68	0	0	58	39	99	48	MG132
411	xyz-1019	K	2	4307	0.979381	0	3895	82	0	0	124	103	61	42	DMSO
412	xyz-1019	L	2	3664	0.988282	0	3458	41	0	0	31	15	96	23	bortezomib
413	xyz-1019	M	2	3553	0.984307	0	3387	54	0	0	7	12	83	10	Cycloheximide
414	xyz-1019	N	2	4055	0.004062	0	16	3923	0	0	32	30	45	9	CX5461
415	xyz-1019	O	2	4206	0.00226	0	9	3974	0	0	89	59	48	27	actinomycin D
416	xyz-1019	P	2	3533	0.996521	0	3437	12	0	0	6	8	54	16	silvestrol
417	xyz-1019	A	3	3255	0.98655	0	2934	40	0	0	56	69	99	57	Fenofibrate (Tricor, Trilipix)
418	xyz-1019	B	3	4161	0.982777	0	3652	64	0	0	74	124	102	145	Cleviprex (Clevidipine)
419	xyz-1019	C	3	4539	0.981734	0	4031	75	0	0	128	88	82	135	Ranolazine (Ranexa)
420	xyz-1019	D	3	4616	0.987197	0	4241	55	0	0	130	84	56	50	Cilazapril monohydrate (Inhibace)
421	xyz-1019	E	3	4928	0.993201	0	4090	28	0	0	147	86	75	502	Ranitidine (Zantac)
422	xyz-1019	F	3	4688	0.986728	0	4312	58	0	0	148	76	64	30	Adiphenine HCl
423	xyz-1019	G	3	4267	0.992205	0	3946	31	0	0	111	89	72	18	Acadesine
424	xyz-1019	H	3	4281	0.99045	0	3941	38	0	0	128	69	71	34	Duloxetine HCl (Cymbalta)
425	xyz-1019	I	3	4473	0.985617	0	4043	59	0	0	147	100	66	58	Acetylcholine chloride
426	xyz-1019	J	3	4482	0.979825	0	4031	83	0	0	156	115	46	51	Trimebutine
427	xyz-1019	K	3	4141	0.989807	0	3787	39	0	0	119	93	74	29	Acipimox
428	xyz-1019	L	3	4438	0.987382	0	4069	52	0	0	109	103	71	34	Ivabradine HCl (Procoralan)
429	xyz-1019	M	3	4159	0.989594	0	3709	39	0	0	167	113	87	44	Acyclovir (Aciclovir)
430	xyz-1019	N	3	4246	0.989242	0	3862	42	0	0	115	125	64	38	Rivastigmine tartrate (Exelon)
431	xyz-1019	O	3	4366	0.983964	0	3927	64	0	0	142	144	80	9	Nifedipine (Adalat)
432	xyz-1019	P	3	4573	0.991121	0	3907	35	0	0	189	101	62	279	Dexmedetomidine HCl (Precedex)
433	xyz-1019	A	4	529	0.985325	0	470	7	0	0	13	17	15	7	Sulfamethizole (Proklar)
434	xyz-1019	B	4	2968	0.979541	0	2729	57	0	0	38	26	69	49	Fenbendazole (Panacur)
435	xyz-1019	C	4	4505	0.989179	0	4205	46	0	0	128	61	45	20	Sulbactam
436	xyz-1019	D	4	4309	0.979679	0	3905	81	0	0	132	81	71	39	Fleroxacin (Quinodis)
437	xyz-1019	E	4	4780	0.989878	0	4205	43	0	0	144	75	54	259	Tolfenamic acid
438	xyz-1019	F	4	4824	0.987946	0	4426	54	0	0	168	79	77	20	Fluocinolone acetonide (Flucort-N)
439	xyz-1019	G	4	4104	0.988521	0	3789	44	0	0	110	78	62	21	Pranoprofen
440	xyz-1019	H	4	4397	0.991699	0	3584	30	0	0	123	86	76	498	Gallamine triethiodide (Flaxedil)
441	xyz-1019	I	4	4168	0.984388	0	3657	58	0	0	175	120	75	83	Sulphadimethoxine
442	xyz-1019	J	4	5064	0.983808	0	4314	71	0	0	233	120	82	244	Imatinib (Gleevec)
443	xyz-1019	K	4	4179	0.982804	0	3715	65	0	0	100	116	57	126	Rimantadine (Flumadine)
444	xyz-1019	L	4	3502	0.992962	0	3245	23	0	0	107	50	49	28	Itraconazole (Sporanox)
445	xyz-1019	M	4	4013	0.982914	0	3279	57	0	0	134	109	75	359	Primidone (Mysoline)
446	xyz-1019	N	4	4611	0.994138	0	4240	25	0	0	172	90	68	16	Lincomycin hydrochloride (Lincocin)
447	xyz-1019	O	4	4534	0.960048	0	3965	165	0	0	130	187	64	23	Nefiracetam (Translon)
448	xyz-1019	P	4	4534	0.985305	0	3822	57	0	0	187	132	88	248	Loperamide hydrochloride
449	xyz-1019	A	5	3771	0.977681	0	3373	77	0	0	45	86	127	63	Amiloride hydrochloride (Midamor)
450	xyz-1019	B	5	4633	0.977188	0	4198	98	0	0	117	106	70	44	Betaxolol (Betoptic)
451	xyz-1019	C	5	4407	0.986081	0	4038	57	0	0	146	81	76	9	Amlodipine besylate (Norvasc)
452	xyz-1019	D	5	4641	0.986403	0	4135	57	0	0	149	88	71	141	Detomidine HCl
453	xyz-1019	E	5	4617	0.988023	0	4207	51	0	0	124	92	62	81	Chlorpheniramine Maleate
454	xyz-1019	F	5	3925	0.977216	0	3517	82	0	0	139	99	60	28	Fosinopril sodium (Monopril)
455	xyz-1019	G	5	4245	0.985449	0	3928	58	0	0	97	93	59	10	Clofibrate (Atromid-S)
456	xyz-1019	H	5	4312	0.992428	0	3801	29	0	0	150	82	54	196	Almotriptan malate (Axert)
457	xyz-1019	I	5	4596	0.982779	0	4109	72	0	0	172	110	105	28	Fenoprofen calcium
458	xyz-1019	J	5	4664	0.985688	0	4270	62	0	0	139	98	74	21	Ambrisentan
459	xyz-1019	K	5	4271	0.981486	0	3817	72	0	0	118	113	69	82	Erdosteine
460	xyz-1019	L	5	4389	0.991339	0	4006	35	0	0	135	102	59	52	Bexarotene
461	xyz-1019	M	5	3977	0.979545	0	2969	62	0	0	138	129	85	594	Betaxolol hydrochloride (Betoptic)
462	xyz-1019	N	5	4276	0.987799	0	3967	49	0	0	123	70	54	13	Temocapril HCl
463	xyz-1019	O	5	4587	0.956302	0	3786	173	0	0	150	230	81	167	Proparacaine HCl
464	xyz-1019	P	5	4582	0.991926	0	4177	34	0	0	166	93	80	32	Gabexate mesylate
465	xyz-1019	A	6	3842	0.947951	0	3169	174	0	0	59	123	108	209	Nicorandil (Ikorel)
466	xyz-1019	B	6	4428	0.969914	0	3933	122	0	0	83	122	95	73	Manidipine (Manyper)
467	xyz-1019	C	6	4377	0.968379	0	3920	128	0	0	134	95	76	24	Tamoxifen Citrate (Nolvadex)
468	xyz-1019	D	6	4451	0.972021	0	4030	116	0	0	114	74	99	18	Milrinone (Primacor)
469	xyz-1019	E	6	4826	0.975196	0	4364	111	0	0	112	104	98	37	Meglumine
470	xyz-1019	F	6	3924	0.092112	0	348	3430	0	0	2	19	94	31	Mitoxantrone Hydrochloride
471	xyz-1019	G	6	3450	0.985155	0	3119	47	0	0	75	67	58	84	Aripiprazole (Abilify)
472	xyz-1019	H	6	3778	0.972674	0	3346	94	0	0	85	61	61	131	Moroxydine
473	xyz-1019	I	6	4677	0.971112	0	3160	94	0	0	109	111	78	1125	Sarafloxacin HCl
474	xyz-1019	J	6	4891	0.033597	0	123	3538	0	0	121	165	139	805	Mycophenolic (Mycophenolate)
475	xyz-1019	K	6	4177	0.983983	0	3809	62	0	0	123	94	52	37	Methscopolamine (Pamine)
476	xyz-1019	L	6	4381	0.974687	0	3889	101	0	0	87	106	76	122	Nateglinide (Starlix)
477	xyz-1019	M	6	4057	0.97354	0	3385	92	0	0	119	128	82	251	Amiodarone HCl
478	xyz-1019	N	6	4268	0.977851	0	3841	87	0	0	99	113	47	81	Neostigmine bromide (Prostigmin)
479	xyz-1019	O	6	4599	0.968231	0	4023	132	0	0	158	183	77	26	Adenine
480	xyz-1019	P	6	4531	0.960213	0	3789	157	0	0	159	149	76	201	Nitrendipine
481	xyz-1019	A	7	2027	0.972841	0	1791	50	0	0	19	48	62	57	Pranlukast
482	xyz-1019	B	7	3881	0.977103	0	3542	83	0	0	68	91	57	40	Rasagiline mesylate
483	xyz-1019	C	7	4572	0.968952	0	4057	130	0	0	157	99	75	54	Oxfendazole
484	xyz-1019	D	7	4473	0.974435	0	3926	103	0	0	114	101	73	156	Naltrexone HCl
485	xyz-1019	E	7	4783	0.978197	0	4352	97	0	0	160	90	64	20	Carvedilol
486	xyz-1019	F	7	4759	0.964473	0	4235	156	0	0	133	91	90	54	Levosulpiride (Levogastrol)
487	xyz-1019	G	7	4218	0.986164	0	3849	54	0	0	75	92	60	88	Atracurium besylate
488	xyz-1019	H	7	4298	0.975987	0	3658	90	0	0	120	107	82	241	Azasetron HCl (Y-25130)
489	xyz-1019	I	7	4667	0.975831	0	4199	104	0	0	130	124	84	26	Butoconazole nitrate
490	xyz-1019	J	7	4044	0.982885	0	3618	63	0	0	158	100	81	24	Mizolastine (Mizollen)
491	xyz-1019	K	7	4288	0.981905	0	3907	72	0	0	108	93	86	22	Azithromycin (Zithromax)
492	xyz-1019	L	7	4141	0.983125	0	3612	62	0	0	152	105	67	143	Flunixin meglumin
493	xyz-1019	M	7	4131	0.973978	0	3668	98	0	0	169	90	63	43	Albendazole Oxide (Ricobendazole)
494	xyz-1019	N	7	4219	0.983817	0	3830	63	0	0	107	111	55	53	Imidapril (Tanatril) HCl
495	xyz-1019	O	7	3202	0.95788	0	2729	120	0	0	133	95	105	20	Flubendazole (Flutelmium)
496	xyz-1019	P	7	4779	0.976755	0	4244	101	0	0	151	138	53	92	Vinpocetine (Cavinton)
497	xyz-1019	A	8	3047	0.978532	0	2826	62	0	0	25	60	48	26	Adenine sulfate
498	xyz-1019	B	8	3891	0.981425	0	3540	67	0	0	99	76	70	39	Novobiocin sodium (Albamycin)
499	xyz-1019	C	8	4553	0.981713	0	4080	76	0	0	116	113	71	97	Adenine hydrochloride
500	xyz-1019	D	8	3582	0.976682	0	3267	78	0	0	106	59	55	17	Olanzapine (Zyprexa)
501	xyz-1019	E	8	3456	0.971719	0	3058	89	0	0	69	91	52	97	Ticlopidine HCl
502	xyz-1019	F	8	4729	0.981768	0	4308	80	0	0	155	102	55	29	Olopatadine hydrochloride (Opatanol)
503	xyz-1019	G	8	2287	0.988312	0	2114	25	0	0	37	43	35	33	ATP (Adenosine-Triphosphate)
504	xyz-1019	H	8	4716	0.982264	0	4043	73	0	0	151	114	84	251	Oxymetazoline hydrochloride
505	xyz-1019	I	8	4583	0.980825	0	4041	79	0	0	143	127	78	115	Meclizine 2HCl
506	xyz-1019	J	8	4248	0.988706	0	3852	44	0	0	185	81	66	20	Ozagrel
507	xyz-1019	K	8	4628	0.982592	0	4177	74	0	0	129	105	68	75	Mometasone furoate
508	xyz-1019	L	8	4493	0.984834	0	4091	63	0	0	129	100	68	42	Pancuronium (Pavulon)
509	xyz-1019	M	8	3940	0.983221	0	3223	55	0	0	109	91	73	389	Propylthiouracil
510	xyz-1019	N	8	4415	0.988981	0	4039	45	0	0	111	100	52	68	Pantothenic acid (pantothenate)
511	xyz-1019	O	8	4593	0.98682	0	4193	56	0	0	157	93	52	42	Fluticasone propionate (Flonase, Veramyst)
512	xyz-1019	P	8	4721	0.981197	0	3966	76	0	0	146	119	76	338	Phenoxybenzamine HCl
513	xyz-1019	A	9	3835	0.982887	0	3561	62	0	0	49	57	79	27	Chloroxine
514	xyz-1019	B	9	3937	0.984245	0	3561	57	0	0	53	120	85	61	Lapatinib
515	xyz-1019	C	9	4486	0.983116	0	4076	70	0	0	123	93	66	58	Lomustine (CeeNU)
516	xyz-1019	D	9	4590	0.97244	0	4093	116	0	0	140	101	81	59	Blonanserin (Lonasen)
517	xyz-1019	E	9	4441	0.974784	0	4059	105	0	0	102	94	56	25	Chenodeoxycholic acid
518	xyz-1019	F	9	4784	0.973696	0	4257	115	0	0	104	111	85	112	Cisatracurium besylate (Nimbex)
519	xyz-1019	G	9	4547	0.976109	0	4004	98	0	0	133	82	66	164	Cimetidine (Tagamet)
520	xyz-1019	H	9	3756	0.971772	0	3236	94	0	0	86	94	61	185	Dronedarone HCl (Multaq)
521	xyz-1019	I	9	4603	0.968716	0	3530	114	0	0	150	167	94	548	Clemastine Fumarate
522	xyz-1019	J	9	4604	0.97965	0	4092	85	0	0	166	117	101	43	Conivaptan HCl (Vaprisol)
523	xyz-1019	K	9	3526	0.972833	0	3008	84	0	0	118	84	73	159	Curcumin
524	xyz-1019	L	9	4549	0.977844	0	3928	89	0	0	103	76	65	288	Ibutilide fumarate
525	xyz-1019	M	9	4112	0.975577	0	3595	90	0	0	130	105	90	102	Daidzein
526	xyz-1019	N	9	4163	0.978562	0	3743	82	0	0	114	71	52	101	Probucol
527	xyz-1019	O	9	3244	0.972539	0	2904	82	0	0	105	53	78	22	Oxibendazole
528	xyz-1019	P	9	4317	0.968418	0	3557	116	0	0	127	139	63	315	Arbidol HCl
529	xyz-1019	A	10	3319	0.975969	0	3046	75	0	0	58	47	46	47	Lacidipine (Lacipil, Motens)
530	xyz-1019	B	10	4727	0.983816	0	4316	71	0	0	107	92	72	69	Propafenone (Rytmonorm)
531	xyz-1019	C	10	4278	0.969987	0	3652	113	0	0	91	162	87	173	Procarbazine HCl (Matulane)
532	xyz-1019	D	10	4636	0.983742	0	4054	67	0	0	162	83	50	220	Quinine hydrochloride dihydrate
533	xyz-1019	E	10	4633	0.965677	0	4164	148	0	0	102	88	74	57	Ondansetron (Zofran)
534	xyz-1019	F	10	3880	0.98109	0	3528	68	0	0	104	89	58	33	Racecadotril (Acetorphan)
535	xyz-1019	G	10	4533	0.970596	0	3796	115	0	0	85	120	95	322	Liranaftate
536	xyz-1019	H	10	4504	0.973805	0	3606	97	0	0	123	132	76	470	Ribavirin (Copegus)
537	xyz-1019	I	10	4532	0.971281	0	3754	111	0	0	130	153	89	295	D-Cycloserine
538	xyz-1019	J	10	4655	0.992198	0	4324	34	0	0	163	59	58	17	Rosiglitazone maleate
539	xyz-1019	K	10	4232	0.98467	0	3854	60	0	0	85	99	65	69	Sodium butyrate
540	xyz-1019	L	10	4550	0.988938	0	4023	45	0	0	127	76	49	230	Roxithromycin (Roxl-150)
541	xyz-1019	M	10	4219	0.97496	0	3621	93	0	0	136	120	69	180	Sodium orthovanadate
542	xyz-1019	N	10	4413	0.986308	0	4034	56	0	0	172	59	72	20	Salbutamol sulfate (Albuterol)
543	xyz-1019	O	10	4649	0.975758	0	3703	92	0	0	125	123	88	518	Elvitegravir (GS-9137)
544	xyz-1019	P	10	4623	0.990581	0	3786	36	0	0	163	77	81	480	Scopolamine hydrobromide
545	xyz-1019	A	11	2732	0.98888	0	2579	29	0	0	33	25	47	19	Penicillamine (Cuprimine)
546	xyz-1019	B	11	4571	0.97724	0	4079	95	0	0	98	133	85	81	Licofelone
547	xyz-1019	C	11	4342	0.970943	0	3943	118	0	0	119	85	45	32	Bifonazole
548	xyz-1019	D	11	4554	0.974365	0	4067	107	0	0	127	90	94	69	Dextrose (D-glucose)
549	xyz-1019	E	11	4597	0.971901	0	3528	102	0	0	105	98	60	704	Pefloxacin mesylate
550	xyz-1019	F	11	4581	0.963824	0	4023	151	0	0	126	98	84	99	Xylose
551	xyz-1019	G	11	4299	0.979079	0	3744	80	0	0	105	91	51	228	Metoprolol tartrate
552	xyz-1019	H	11	4521	0.978033	0	3740	84	0	0	118	122	80	377	Mestranol
553	xyz-1019	I	11	4550	0.972432	0	3598	102	0	0	130	132	93	495	Etidronate (Didronel)
554	xyz-1019	J	11	4673	0.962514	0	3338	130	0	0	151	128	93	833	Naftopidil (Flivas)
555	xyz-1019	K	11	4323	0.980222	0	3717	75	0	0	82	128	71	250	Diethylstilbestrol (Stilbestrol)
556	xyz-1019	L	11	4574	0.991067	0	3772	34	0	0	143	60	61	504	S-(+)-Rolipram
557	xyz-1019	M	11	3753	0.978204	0	3007	67	0	0	132	123	65	359	Diltiazem HCl (Tiazac)
558	xyz-1019	N	11	4472	0.97744	0	3986	92	0	0	129	104	69	92	Bazedoxifene HCl
559	xyz-1019	O	11	5038	0.980933	0	4373	85	0	0	161	99	95	225	Diphenhydramine HCl (Benadryl)
560	xyz-1019	P	11	4805	0.982386	0	3458	62	0	0	139	128	88	930	Fudosteine
561	xyz-1019	A	12	2614	0.983641	0	2345	39	0	0	36	65	51	78	Maraviroc
562	xyz-1019	B	12	4465	0.973855	0	3911	105	0	0	49	157	88	155	Sotalol (Betapace)
563	xyz-1019	C	12	4163	0.963824	0	3730	140	0	0	90	108	63	32	Raltegravir (MK-0518)
564	xyz-1019	D	12	4427	0.982036	0	4100	75	0	0	101	68	67	16	Spectinomycin hydrochloride
565	xyz-1019	E	12	4724	0.973984	0	3931	105	0	0	107	110	83	388	Pyrimethamine
566	xyz-1019	F	12	4802	0.979287	0	4255	90	0	0	173	112	74	98	Sulfadoxine (Sulphadoxine)
567	xyz-1019	G	12	4579	0.978509	0	3779	83	0	0	107	125	65	420	Sulindac (Clinoril)
568	xyz-1019	H	12	4522	0.989538	0	4067	43	0	0	133	85	79	115	Tenoxicam (Mobiflex)
569	xyz-1019	I	12	4523	0.974233	0	3781	100	0	0	107	134	89	312	Taurine
570	xyz-1019	J	12	4545	0.983863	0	3841	63	0	0	159	85	64	333	Tobramycin
571	xyz-1019	K	12	4341	0.974833	0	3796	98	0	0	110	120	96	121	Pramipexole dihydrochloride monohydrate
572	xyz-1019	L	12	4478	0.987721	0	3861	48	0	0	105	53	49	362	Vardenafil (Vivanza)
573	xyz-1019	M	12	3313	0.97209	0	2647	76	0	0	124	68	70	328	Suplatast tosylate
574	xyz-1019	N	12	4237	0.985371	0	3974	59	0	0	99	50	49	6	Xylazine HCl
575	xyz-1019	O	12	4698	0.96687	0	3969	136	0	0	118	115	72	288	Mirtazapine (Remeron, Avanza)
576	xyz-1019	P	12	4646	0.985919	0	4271	61	0	0	127	89	67	31	Maprotiline hydrochloride
577	xyz-1019	A	13	3565	0.977273	0	3268	76	0	0	47	58	84	32	Dapoxetine hydrochloride (Priligy)
578	xyz-1019	B	13	3851	0.965497	0	3274	117	0	0	65	92	78	225	Atropine
579	xyz-1019	C	13	3188	0.986739	0	2902	39	0	0	77	70	56	44	Risedronic acid (Actonel)
580	xyz-1019	D	13	4379	0.964633	0	3573	131	0	0	124	107	76	368	Roflumilast (Daxas)
581	xyz-1019	E	13	4744	0.972215	0	3919	112	0	0	138	107	85	383	Tranexamic acid (Transamin)
582	xyz-1019	F	13	4977	0.978114	0	4067	91	0	0	182	101	89	447	Gabapentin (Neurontin)
583	xyz-1019	G	13	4293	0.968599	0	3609	117	0	0	84	114	97	272	Valaciclovir HCl
584	xyz-1019	H	13	4519	0.973295	0	4082	112	0	0	131	62	68	64	Sitafloxacin hydrate
585	xyz-1019	I	13	4607	0.976761	0	4161	99	0	0	151	81	57	58	Ganciclovir
586	xyz-1019	J	13	4464	0.97876	0	3963	86	0	0	141	118	68	88	BIBR-1048 (Dabigatran)
587	xyz-1019	K	13	3692	0.977629	0	3059	70	0	0	65	63	85	350	Roxatidine acetate HCl
588	xyz-1019	L	13	4262	0.984735	0	3290	51	0	0	90	74	55	702	Tebipenem pivoxil (L-084)
589	xyz-1019	M	13	4320	0.979586	0	3743	78	0	0	145	126	90	138	Protionamide (Prothionamide)
590	xyz-1019	N	13	4464	0.982422	0	4080	73	0	0	125	89	63	34	Rosuvastatin calcium (Crestor)
591	xyz-1019	O	13	4793	0.968861	0	3827	123	0	0	148	146	62	487	Idoxuridine
592	xyz-1019	P	13	4872	0.97443	0	4230	111	0	0	168	139	50	174	Dichlorphenamide (Diclofenamide)
593	xyz-1019	A	14	3987	0.96319	0	3611	138	0	0	60	79	63	36	Benidipine hydrochloride
594	xyz-1019	B	14	3992	0.966467	0	3545	123	0	0	60	63	70	131	Naphazoline hydrochloride (Naphcon)
595	xyz-1019	C	14	4372	0.953881	0	3785	183	0	0	107	105	64	128	Formoterol hemifumarate
596	xyz-1019	D	14	4439	0.974148	0	4032	107	0	0	115	81	56	48	Epinephrine bitartrate (Adrenalinium)
597	xyz-1019	E	14	4563	0.966683	0	3859	133	0	0	85	114	56	316	Chlormezanone (Trancopal)
598	xyz-1019	F	14	4826	0.976577	0	4211	101	0	0	126	114	77	197	L-Adrenaline (Epinephrine)
599	xyz-1019	G	14	3787	0.961999	0	3215	127	0	0	68	88	56	233	Ketotifen fumarate (Zaditor)
600	xyz-1019	H	14	4534	0.970973	0	3412	102	0	0	130	97	77	716	DL-Adrenaline
601	xyz-1019	I	14	4152	0.973822	0	3720	100	0	0	149	84	75	24	Urapidil HCl
602	xyz-1019	J	14	4686	0.982257	0	3543	64	0	0	145	92	65	777	Phenytoin sodium (Dilantin)
603	xyz-1019	K	14	3340	0.965867	0	2858	101	0	0	95	99	62	125	Ginkgolide A
604	xyz-1019	L	14	4515	0.986941	0	3930	52	0	0	139	58	49	287	Phenytoin (Lepitoin)
605	xyz-1019	M	14	4248	0.985672	0	3646	53	0	0	110	64	76	299	Ciprofloxacin (Cipro)
606	xyz-1019	N	14	3799	0.984272	0	3442	55	0	0	131	69	61	41	Methacycline hydrochloride (Physiomycine)
607	xyz-1019	O	14	4883	0.98379	0	4309	71	0	0	179	74	76	174	Diclazuril
608	xyz-1019	P	14	4718	0.980655	0	4309	85	0	0	106	104	57	57	Ciclopirox (Penlac)
609	xyz-1019	A	15	4041	0.957981	0	3625	159	0	0	50	64	85	58	Sparfloxacin
610	xyz-1019	B	15	3879	0.971026	0	3586	107	0	0	37	75	45	29	BIBR 953 (Dabigatran etexilate, Pradaxa)
611	xyz-1019	C	15	3584	0.972282	0	3157	90	0	0	74	68	68	127	Felodipine (Plendil)
612	xyz-1019	D	15	4814	0.965322	0	4092	147	0	0	140	77	80	278	Aliskiren hemifumarate
613	xyz-1019	E	15	4846	0.933806	0	3428	243	0	0	108	129	82	856	Deflazacort (Calcort)
614	xyz-1019	F	15	4728	0.975377	0	4199	106	0	0	143	106	59	115	OSI-420 (Desmethyl Erlotinib)
615	xyz-1019	G	15	4506	0.966528	0	3725	129	0	0	107	72	99	374	Nizatidine
616	xyz-1019	H	15	4451	0.972178	0	3669	105	0	0	114	80	70	413	DAPT (GSI-IX)
617	xyz-1019	I	15	4362	0.953104	0	3577	176	0	0	139	151	87	232	Carbidopa
618	xyz-1019	J	15	4017	0.955492	0	3349	156	0	0	51	53	75	333	Irinotecan HCl Trihydrate (Campto)
619	xyz-1019	K	15	4168	0.967489	0	3452	116	0	0	126	82	62	330	Valsartan (Diovan)
620	xyz-1019	L	15	4550	0.980367	0	3845	77	0	0	132	69	62	365	Apatinib (YN968D1)
621	xyz-1019	M	15	3947	0.972873	0	3407	95	0	0	161	95	74	115	Dipyridamole (Persantine)
622	xyz-1019	N	15	4251	0.97218	0	3844	110	0	0	97	105	62	33	TAME
623	xyz-1019	O	15	4976	0.964709	0	4319	158	0	0	139	123	81	156	Hydroxyurea (Cytodrox)
624	xyz-1019	P	15	4282	0.967678	0	3443	115	0	0	109	104	48	463	Eltrombopag (SB-497115-GR)
625	xyz-1019	A	16	3452	0.970805	0	3159	95	0	0	65	40	56	37	Uridine
626	xyz-1019	B	16	3768	0.984483	0	3426	54	0	0	94	60	66	68	Dopamine hydrochloride (Inotropin)
627	xyz-1019	C	16	4608	0.966538	0	3755	130	0	0	112	100	76	435	Flunarizine 2HCl
628	xyz-1019	D	16	4700	0.974179	0	4301	114	0	0	119	70	65	31	Ritodrine hydrochloride (Yutopar)
629	xyz-1019	E	16	4779	0.972967	0	4103	114	0	0	118	75	67	302	Fenticonazole nitrate
630	xyz-1019	F	16	4984	0.942947	0	3917	237	0	0	141	144	109	436	Isoconazole nitrate (Travogen)
631	xyz-1019	G	16	3899	0.960475	0	3232	133	0	0	93	96	61	284	Rebamipide
632	xyz-1019	H	16	4515	0.978099	0	4064	91	0	0	130	88	67	75	Econazole nitrate (Spectazole)
633	xyz-1019	I	16	3409	0.956103	0	2483	114	0	0	59	107	59	587	Epalrestat
634	xyz-1019	J	16	4570	0.953105	0	3699	182	0	0	158	150	83	298	Miconazole (Monistat)
635	xyz-1019	K	16	3964	0.971675	0	3499	102	0	0	92	80	62	129	Aspartame
636	xyz-1019	L	16	4643	0.957652	0	3980	176	0	0	150	115	106	116	Secnidazole (Flagentyl)
637	xyz-1019	M	16	4006	0.978947	0	3534	76	0	0	148	67	76	105	Candesartan cilexetil (Atacand)
638	xyz-1019	N	16	4241	0.964314	0	3594	133	0	0	99	111	94	210	Acetanilide (Antifebrin)
639	xyz-1019	O	16	4947	0.984491	0	4253	67	0	0	159	57	79	332	Phentolamine mesilate
640	xyz-1019	P	16	4966	0.975615	0	4321	108	0	0	148	129	61	199	Lomefloxacin hydrochloride (Maxaquin)
641	xyz-1019	A	17	4244	0.974926	0	3966	102	0	0	53	52	55	16	Potassium iodide
642	xyz-1019	B	17	3369	0.969255	0	3058	97	0	0	51	69	62	32	Esomeprazole sodium (Nexium)
643	xyz-1019	C	17	4502	0.964954	0	3662	133	0	0	127	76	66	438	Tropisetron
644	xyz-1019	D	17	4611	0.96916	0	3771	120	0	0	108	89	85	438	Fesoterodine fumarate (Toviaz)
645	xyz-1019	E	17	4618	0.967311	0	4054	137	0	0	126	92	58	151	Nicotinamide (Niacinamide)
646	xyz-1019	F	17	4920	0.960036	0	4228	176	0	0	153	106	68	189	Abiraterone Acetate (CB7630)
647	xyz-1019	G	17	4446	0.949642	0	3319	176	0	0	108	111	96	636	Talc
648	xyz-1019	H	17	4473	0.95552	0	3609	168	0	0	139	107	93	357	Artemether (SM-224)
649	xyz-1019	I	17	4584	0.958666	0	3966	171	0	0	168	120	80	79	Vitamin B12
650	xyz-1019	J	17	4437	0.957124	0	2835	127	0	0	92	128	71	1184	DL-Carnitine hydrochloride
651	xyz-1019	K	17	4106	0.976429	0	3604	87	0	0	137	81	72	125	Diclofenac
652	xyz-1019	L	17	4580	0.966744	0	3750	129	0	0	113	116	72	400	Nalidixic acid (NegGram)
653	xyz-1019	M	17	3966	0.96079	0	3259	133	0	0	97	102	92	283	Avobenzone (Parsol 1789)
654	xyz-1019	N	17	4382	0.966035	0	3925	138	0	0	107	80	72	60	Ammonium Glycyrrhizinate (AMGZ)
655	xyz-1019	O	17	3968	0.930254	0	3041	228	0	0	103	120	99	377	Amlodipine (Norvasc)
656	xyz-1019	P	17	4312	0.972712	0	3529	99	0	0	86	134	65	399	D-Mannitol (Osmitrol)
657	xyz-1019	A	18	2726	0.987616	0	2552	32	0	0	41	42	43	16	Nimesulide
658	xyz-1019	B	18	3226	0.981305	0	2992	57	0	0	36	57	57	27	Riboflavin (Vitamin B2)
659	xyz-1019	C	18	4343	0.983235	0	3988	68	0	0	129	64	60	34	Dyclonine HCl
660	xyz-1019	D	18	4700	0.976066	0	4282	105	0	0	99	86	80	48	Clomipramine hydrochloride (Anafranil)
661	xyz-1019	E	18	4087	0.969069	0	3509	112	0	0	85	69	51	261	Memantine HCl (Namenda)
662	xyz-1019	F	18	4719	0.974059	0	4243	113	0	0	115	102	60	86	Phenformin hydrochloride
663	xyz-1019	G	18	4257	0.976023	0	2768	68	0	0	81	91	63	1186	Cyproheptadine HCl (Periactin)
664	xyz-1019	H	18	4408	0.981429	0	3435	65	0	0	79	66	71	692	Ceftiofur hydrochloride
665	xyz-1019	I	18	4009	0.977267	0	3611	84	0	0	118	66	71	59	Doxifluridine
666	xyz-1019	J	18	3855	0.97634	0	2806	68	0	0	159	81	50	691	Cefprozil hydrate (Cefzil)
667	xyz-1019	K	18	4289	0.986889	0	3914	52	0	0	104	76	58	85	Pioglitazone hydrochloride (Actos)
668	xyz-1019	L	18	3272	0.988517	0	3013	35	0	0	97	31	44	52	Scopine
669	xyz-1019	M	18	3254	0.971014	0	2881	86	0	0	78	73	54	82	Lornoxicam (Xefo)
670	xyz-1019	N	18	4300	0.980832	0	3889	76	0	0	123	92	54	66	Tiotropium Bromide hydrate
671	xyz-1019	O	18	4910	0.980233	0	4116	83	0	0	166	109	72	364	Clindamycin phosphate
672	xyz-1019	P	18	4768	0.979544	0	4166	87	0	0	146	101	57	211	Trospium chloride (Sanctura)
673	xyz-1019	A	19	3603	0.980152	0	3358	68	0	0	38	66	39	34	Metronidazole (Flagyl)
674	xyz-1019	B	19	3956	0.979155	0	3617	77	0	0	68	86	49	59	L-carnitine (Levocarnitine)
675	xyz-1019	C	19	4127	0.97672	0	3692	88	0	0	77	127	50	93	Flutamide (Eulexin)
676	xyz-1019	D	19	4727	0.958017	0	4039	177	0	0	106	101	82	222	Sorbitol (Glucitol)
677	xyz-1019	E	19	4705	0.981416	0	4172	79	0	0	130	101	77	146	Fluvastatin sodium (Lescol)
678	xyz-1019	F	19	3693	0.907539	0	2817	287	0	0	82	80	157	270	Cephalomannine
679	xyz-1019	G	19	4323	0.976708	0	3732	89	0	0	106	101	67	228	Tioconazole
680	xyz-1019	H	19	4370	0.96582	0	2967	105	0	0	123	102	61	1012	10-DAB (10-Deacetylbaccatin)
681	xyz-1019	I	19	4576	0.97048	0	3945	120	0	0	140	111	62	198	Disodium Cromoglycate
682	xyz-1019	J	19	4131	0.978961	0	3676	79	0	0	144	85	84	63	Paeoniflorin
683	xyz-1019	K	19	4218	0.981578	0	3783	71	0	0	109	64	65	126	Tropicamide
684	xyz-1019	L	19	3704	0.979366	0	3370	71	0	0	107	60	49	47	Geniposide
685	xyz-1019	M	19	4036	0.97846	0	3634	80	0	0	150	75	49	48	Pregnenolone
686	xyz-1019	N	19	4175	0.978295	0	3786	84	0	0	116	86	67	36	Genipin
687	xyz-1019	O	19	4890	0.949836	0	4052	214	0	0	147	130	106	241	Sulfamethoxazole
688	xyz-1019	P	19	4803	0.97964	0	4186	87	0	0	102	100	71	257	Geniposidic acid
689	xyz-1019	A	20	3921	0.982814	0	3660	64	0	0	62	51	43	41	Strontium ranelate (Protelos)
690	xyz-1019	B	20	4329	0.984627	0	4035	63	0	0	65	89	59	18	Tolterodine tartrate (Detrol LA)
691	xyz-1019	C	20	4479	0.980941	0	3963	77	0	0	120	97	76	146	Captopril (Capoten)
692	xyz-1019	D	20	4791	0.986295	0	4318	60	0	0	122	95	82	114	Sulbactam sodium (Unasyn)
693	xyz-1019	E	20	4384	0.926853	0	3738	295	0	0	135	77	109	30	Oxytetracycline dihydrate
694	xyz-1019	F	20	4823	0.981721	0	4404	82	0	0	180	72	54	31	Azelastine hydrochloride (Astelin)
695	xyz-1019	G	20	4544	0.979255	0	3918	83	0	0	96	100	67	280	Cytidine
696	xyz-1019	H	20	3751	0.973918	0	3398	91	0	0	97	68	56	41	5-Aminolevulinic acid hydrochloride
697	xyz-1019	I	20	4044	0.989989	0	3758	38	0	0	137	47	51	13	Orphenadrine citrate (Norflex)
698	xyz-1019	J	20	4476	0.979258	0	3352	71	0	0	146	91	55	761	Clarithromycin (Biaxin, Klacid)
699	xyz-1019	K	20	4116	0.987994	0	3374	41	0	0	123	37	32	509	Gimeracil
700	xyz-1019	L	20	4041	0.992825	0	2906	21	0	0	128	76	54	856	Rosiglitazone (Avandia)
701	xyz-1019	M	20	4001	0.985777	0	3604	52	0	0	135	64	56	90	Cyclophosphamide monohydrate
702	xyz-1019	N	20	3989	0.983142	0	3674	63	0	0	103	76	52	21	Terbinafine hydrochloride (Lamisil)
703	xyz-1019	O	20	4996	0.986553	0	4622	63	0	0	148	51	71	41	Tolnaftate
704	xyz-1019	P	20	4954	0.970516	0	4345	132	0	0	164	106	55	152	Cortisone acetate (Cortone)
705	xyz-1019	A	21	4571	0.976733	0	4240	101	0	0	56	73	54	47	Sulfisoxazole
706	xyz-1019	B	21	4447	0.971828	0	4036	117	0	0	48	109	87	50	Tolbutamide
707	xyz-1019	C	21	3838	0.92506	0	3086	250	0	0	88	107	126	181	Crystal violet
708	xyz-1019	D	21	4781	0.986602	0	4050	55	0	0	149	82	77	368	Levosimendan
709	xyz-1019	E	21	4466	0.9848	0	4017	62	0	0	122	78	77	110	Haloperidol (Haldol)
710	xyz-1019	F	21	4674	0.956122	0	4053	186	0	0	148	126	51	110	Amantadine hydrochloride (Symmetrel)
711	xyz-1019	G	21	4829	0.985316	0	4026	60	0	0	113	91	104	435	Phenindione (Rectadione)
712	xyz-1019	H	21	4383	0.987033	0	3806	50	0	0	135	111	70	211	Amfebutamone (Bupropion)
713	xyz-1019	I	21	4488	0.956058	0	3851	177	0	0	148	105	90	117	Alibendol
714	xyz-1019	J	21	4514	0.964571	0	3376	124	0	0	101	109	62	742	Benserazide
715	xyz-1019	K	21	3989	0.968189	0	3287	108	0	0	139	78	50	327	Irsogladine
716	xyz-1019	L	21	4429	0.985962	0	3863	55	0	0	141	106	53	211	Bupivacaine hydrochloride (Marcain)
717	xyz-1019	M	21	3893	0.988449	0	3594	42	0	0	90	57	52	58	Triamcinolone (Aristocort)
718	xyz-1019	N	21	4025	0.971116	0	3463	103	0	0	97	100	45	217	Bethanechol chloride
719	xyz-1019	O	21	4988	0.982734	0	4212	74	0	0	156	78	125	343	Nystatin (Mycostatin)
720	xyz-1019	P	21	3974	0.969359	0	3480	110	0	0	81	112	52	139	Chlorpromazine (Sonazine)
721	xyz-1019	A	22	4762	0.986396	0	4423	61	0	0	54	84	72	68	Terazosin HCl (Hytrin)
722	xyz-1019	B	22	3633	0.9816	0	3361	63	0	0	61	67	48	33	Amiloride hydrochloride dihydrate
723	xyz-1019	C	22	3850	0.969697	0	3040	95	0	0	103	136	57	419	Bromhexine HCl
724	xyz-1019	D	22	4750	0.987771	0	4281	53	0	0	161	55	76	124	Clomifene citrate (Serophene)
725	xyz-1019	E	22	3828	0.971117	0	3026	90	0	0	94	107	60	451	Lovastatin (Mevacor)
726	xyz-1019	F	22	4728	0.983882	0	4334	71	0	0	169	65	70	19	Hydralazine hydrochloride
727	xyz-1019	G	22	4538	0.977278	0	3871	90	0	0	113	88	62	314	Tiopronin (Thiola)
728	xyz-1019	H	22	4505	0.979116	0	4032	86	0	0	97	54	64	172	Oxacillin sodium monohydrate
729	xyz-1019	I	22	4242	0.959656	0	2902	122	0	0	102	133	76	907	Balofloxacin
730	xyz-1019	J	22	4298	0.968621	0	3519	114	0	0	102	83	76	404	Cloxacillin sodium (Cloxacap)
731	xyz-1019	K	22	4029	0.9728	0	3505	98	0	0	97	91	67	171	Lafutidine
732	xyz-1019	L	22	4675	0.993067	0	4154	29	0	0	157	52	52	231	Amoxicillin sodium (Amox)
733	xyz-1019	M	22	3985	0.985116	0	3177	48	0	0	107	78	44	531	Moxonidine
734	xyz-1019	N	22	4463	0.985563	0	4096	60	0	0	123	75	76	33	Isoprenaline hydrochloride
735	xyz-1019	O	22	4913	0.981031	0	4396	85	0	0	125	86	90	131	Ozagrel HCl
736	xyz-1019	P	22	4369	0.986908	0	3920	52	0	0	105	92	54	146	Medroxyprogesterone acetate
737	xyz-1019	A	23	4184	0.034455	0	127	3559	0	0	12	67	115	304	CX5461
738	xyz-1019	B	23	1771	0.982213	0	1491	27	0	0	0	5	30	218	Cycloheximide
739	xyz-1019	C	23	3480	0.967223	0	3246	110	0	0	6	19	60	39	bortezomib
740	xyz-1019	D	23	4621	0.977825	0	4145	94	0	0	142	96	53	91	DMSO
741	xyz-1019	E	23	4009	0.982536	0	3882	69	0	0	1	7	38	12	silvestrol
742	xyz-1019	F	23	4790	0.015081	0	65	4245	0	0	88	68	125	199	actinomycin D
743	xyz-1019	G	23	3660	0.972634	0	3412	96	0	0	11	25	96	20	MG132
744	xyz-1019	H	23	3106	0.956284	0	2275	104	0	0	18	20	79	610	bortezomib
745	xyz-1019	I	23	1823	0.954016	0	1639	79	0	0	7	10	24	64	Cycloheximide
746	xyz-1019	J	23	3875	0.108243	0	348	2867	0	0	23	74	127	436	CX5461
747	xyz-1019	K	23	3858	0.035889	0	125	3358	0	0	63	62	125	125	actinomycin D
748	xyz-1019	L	23	4382	0.986058	0	3607	51	0	0	116	74	55	479	DMSO
749	xyz-1019	M	23	3418	0.939232	0	2643	171	0	0	27	39	101	437	MG132
750	xyz-1019	N	23	3933	0.981431	0	3594	68	0	0	88	78	58	47	DMSO
751	xyz-1019	O	23	4126	0.944519	0	3524	207	0	0	8	16	57	314	silvestrol
752	xyz-1019	P	23	3269	0.980567	0	3078	61	0	0	12	16	55	47	bortezomib
753	xyz-1019	A	24	4042	0.988973	0	3767	42	0	0	54	74	54	51	DMSO
754	xyz-1019	B	24	2872	0.983154	0	2743	47	0	0	4	7	39	32	MG132
755	xyz-1019	C	24	4008	0.013639	0	53	3833	0	0	25	18	59	20	actinomycin D
756	xyz-1019	D	24	4546	0.983803	0	4191	69	0	0	135	67	55	29	DMSO
757	xyz-1019	E	24	3792	0.976636	0	3553	85	0	0	16	22	76	40	bortezomib
758	xyz-1019	F	24	3761	0.040348	0	139	3306	0	0	22	45	77	172	CX5461
759	xyz-1019	G	24	4454	0.987369	0	4143	53	0	0	82	87	47	42	DMSO
760	xyz-1019	H	24	3610	0.982626	0	3450	61	0	0	3	12	56	28	silvestrol
761	xyz-1019	I	24	3590	0.9822	0	3366	61	0	0	6	14	71	72	Cycloheximide
762	xyz-1019	J	24	4653	0.989205	0	4307	47	0	0	126	81	63	29	DMSO
763	xyz-1019	K	24	3486	0.980308	0	3186	64	0	0	11	15	58	152	MG132
764	xyz-1019	L	24	3743	0.992354	0	3634	28	0	0	4	9	48	20	silvestrol
765	xyz-1019	M	24	3895	0.987061	0	3738	49	0	0	2	14	36	56	Cycloheximide
766	xyz-1019	N	24	4678	0.028669	0	126	4269	0	0	95	49	74	65	actinomycin D
767	xyz-1019	O	24	3022	0.016014	0	45	2765	0	0	25	30	73	84	CX5461
768	xyz-1019	P	24	3607	0.989034	0	3337	37	0	0	89	61	48	35	DMSO
769	xyz-1021	A	1	325	0.993671	0	314	2	0	0	1	4	4	0	DMSO
770	xyz-1021	B	1	4304	0.952935	0	3685	182	0	0	28	78	233	98	bortezomib
771	xyz-1021	C	1	3382	0.982721	0	3185	56	0	0	7	11	92	31	silvestrol
772	xyz-1021	D	1	4299	0.005689	0	23	4020	0	0	28	86	105	37	CX5461
773	xyz-1021	E	1	3598	0.989851	0	3316	34	0	0	86	69	83	10	DMSO
774	xyz-1021	F	1	3973	0.960502	0	3672	151	0	0	13	30	76	31	Cycloheximide
775	xyz-1021	G	1	3962	0.966657	0	3189	110	0	0	62	46	209	346	MG132
776	xyz-1021	H	1	4775	0.00734	0	30	4057	0	0	176	125	251	136	actinomycin D
777	xyz-1021	I	1	4727	0.984726	0	3417	53	0	0	156	138	264	699	DMSO
778	xyz-1021	J	1	4104	0.955135	0	3534	166	0	0	4	31	143	226	Cycloheximide
779	xyz-1021	K	1	4043	0.966337	0	3416	119	0	0	49	44	268	147	bortezomib
780	xyz-1021	L	1	3891	0.970675	0	3608	109	0	0	8	21	130	15	silvestrol
781	xyz-1021	M	1	4786	0.971967	0	4022	116	0	0	179	218	208	43	DMSO
782	xyz-1021	N	1	4732	0.985187	0	4190	63	0	0	189	142	122	26	DMSO
783	xyz-1021	O	1	4166	0.965173	0	3575	129	0	0	49	70	285	58	MG132
784	xyz-1021	P	1	4370	0.036879	0	138	3604	0	0	49	66	195	318	CX5461
785	xyz-1021	A	2	4335	0.978856	0	4074	88	0	0	1	38	108	26	Cycloheximide
786	xyz-1021	B	2	4926	0.016443	0	71	4247	0	0	80	100	144	284	actinomycin D
787	xyz-1021	C	2	4703	0.954535	0	4052	193	0	0	134	177	83	64	DMSO
788	xyz-1021	D	2	3988	0.965169	0	3630	131	0	0	4	14	89	120	silvestrol
789	xyz-1021	E	2	4163	0.007766	0	31	3961	0	0	23	39	48	61	CX5461
790	xyz-1021	F	2	4168	0.98152	0	3771	71	0	0	49	39	159	79	MG132
791	xyz-1021	G	2	3605	0.94362	0	3180	190	0	0	29	38	149	19	bortezomib
792	xyz-1021	H	2	4531	0.935658	0	3650	251	0	0	164	207	165	94	DMSO
793	xyz-1021	I	2	4285	0.005157	0	21	4051	0	0	78	51	63	21	actinomycin D
794	xyz-1021	J	2	4088	0.950837	0	3520	182	0	0	61	66	213	46	MG132
795	xyz-1021	K	2	4467	0.962628	0	3941	153	0	0	103	165	88	17	DMSO
796	xyz-1021	L	2	3605	0.950815	0	3209	166	0	0	43	24	149	14	bortezomib
797	xyz-1021	M	2	3670	0.958694	0	3435	148	0	0	2	10	64	11	Cycloheximide
798	xyz-1021	N	2	4147	0.01006	0	40	3936	0	0	27	40	91	13	CX5461
799	xyz-1021	O	2	4748	0.005016	0	22	4364	0	0	129	99	87	47	actinomycin D
800	xyz-1021	P	2	3921	0.957219	0	3580	160	0	0	12	27	95	47	silvestrol
801	xyz-1021	A	3	4162	0.993084	0	3877	27	0	0	89	75	78	16	Phenacetin
802	xyz-1021	B	3	4939	0.981936	0	4403	81	0	0	114	162	122	57	Diphemanil methylsulfate
803	xyz-1021	C	3	4518	0.955578	0	3786	176	0	0	103	165	108	180	Zidovudine (Retrovir)
804	xyz-1021	D	3	4746	0.961358	0	4105	165	0	0	126	198	116	36	Vitamin D2
805	xyz-1021	E	3	4589	0.983151	0	4143	71	0	0	119	164	86	6	Quinapril HCl (Accupril)
806	xyz-1021	F	3	4603	0.963606	0	4104	155	0	0	115	129	85	15	Doxapram HCl
807	xyz-1021	G	3	4615	0.982139	0	4179	76	0	0	139	119	72	30	Trazodone hydrochloride (Desyrel)
808	xyz-1021	H	3	4753	0.963273	0	4144	158	0	0	177	169	90	15	Dibucaine HCL
809	xyz-1021	I	3	4590	0.972302	0	4072	116	0	0	135	156	100	11	Thiamphenicol (Thiophenicol)
810	xyz-1021	J	3	4792	0.960297	0	4136	171	0	0	153	171	126	35	Methazolamide
811	xyz-1021	K	3	4071	0.978554	0	3696	81	0	0	111	118	56	9	Clobetasol propionate
812	xyz-1021	L	3	4549	0.963855	0	4000	150	0	0	103	187	89	20	norethindrone
813	xyz-1021	M	3	4151	0.970487	0	3683	112	0	0	108	159	81	8	Brompheniramine
814	xyz-1021	N	3	3969	0.945119	0	3582	208	0	0	45	68	61	5	olsalazine sodium
815	xyz-1021	O	3	4769	0.966381	0	4168	145	0	0	143	159	119	35	Dimethyl Fumarate
816	xyz-1021	P	3	4699	0.981092	0	4203	81	0	0	134	171	90	20	nafcillin sodium monohydrate
817	xyz-1021	A	4	5166	0.977268	0	4600	107	0	0	132	169	130	28	2-Thiouracil
818	xyz-1021	B	4	5345	0.994547	0	4560	25	0	0	91	139	123	407	D-Phenylalanine
819	xyz-1021	C	4	4656	0.966518	0	4128	143	0	0	116	113	99	57	Creatinine
820	xyz-1021	D	4	4851	0.964027	0	4127	154	0	0	132	195	113	130	Chlorzoxazone
821	xyz-1021	E	4	4768	0.966636	0	4172	144	0	0	134	136	97	85	Moguisteine
822	xyz-1021	F	4	4682	0.964219	0	4150	154	0	0	145	126	86	21	Chlortetracycline HCl
823	xyz-1021	G	4	4509	0.97431	0	4058	107	0	0	143	118	68	15	Nadifloxacin
824	xyz-1021	H	4	4580	0.967036	0	4019	137	0	0	147	139	94	44	Chloroquine Phosphate
825	xyz-1021	I	4	4371	0.962963	0	3796	146	0	0	130	155	112	32	Pidotimod
826	xyz-1021	J	4	4964	0.977369	0	4405	102	0	0	145	156	111	45	Bezafibrate
827	xyz-1021	K	4	4377	0.967966	0	3898	129	0	0	105	126	97	22	Pyridoxine hydrochloride
828	xyz-1021	L	4	4491	0.947262	0	3736	208	0	0	103	213	102	129	Benzylpenicillin sodium
829	xyz-1021	M	4	4561	0.952058	0	3932	198	0	0	144	173	105	9	Vitamin C (Ascorbic acid)
830	xyz-1021	N	4	4682	0.958146	0	4052	177	0	0	123	215	90	25	Benzoic acid
831	xyz-1021	O	4	4830	0.96097	0	4161	169	0	0	133	198	116	53	Sulfathiazole
832	xyz-1021	P	4	4643	0.941441	0	3762	234	0	0	99	233	104	211	Benzethonium chloride
833	xyz-1021	A	5	3775	0.988068	0	3478	42	0	0	90	65	89	11	Calcium levofolinate (Calcium Folinate)
834	xyz-1021	B	5	5027	0.971544	0	4336	127	0	0	99	138	138	189	tetrahydrozoline hydrochloride
835	xyz-1021	C	5	4729	0.982388	0	4295	77	0	0	139	127	83	8	Miglitol (Glyset)
836	xyz-1021	D	5	4774	0.974619	0	4224	110	0	0	122	145	112	61	toltrazuril
837	xyz-1021	E	5	4593	0.963181	0	4081	156	0	0	107	141	94	14	Pioglitazone (Actos)
838	xyz-1021	F	5	4124	0.962863	0	3578	138	0	0	113	149	124	22	Pheniramine Maleate
839	xyz-1021	G	5	4617	0.968374	0	4103	134	0	0	150	120	83	27	Tolvaptan (OPC-41061)
840	xyz-1021	H	5	4756	0.947838	0	4034	222	0	0	166	189	119	26	Bisacodyl
841	xyz-1021	I	5	4465	0.952346	0	3857	193	0	0	125	140	99	51	Pramiracetam
842	xyz-1021	J	5	4976	0.984194	0	4421	71	0	0	161	146	110	67	Carbimazole
843	xyz-1021	K	5	4261	0.953883	0	3599	174	0	0	71	191	98	128	Clindamycin palmitate HCl
844	xyz-1021	L	5	4530	0.980444	0	4111	82	0	0	99	125	63	50	Bextra (valdecoxib)
845	xyz-1021	M	5	4286	0.957441	0	3757	167	0	0	104	149	80	29	Oseltamivir phosphate (Tamiflu)
846	xyz-1021	N	5	4362	0.982678	0	3971	70	0	0	120	114	78	9	valganciclovir hydrochloride
847	xyz-1021	O	5	4722	0.959453	0	3999	169	0	0	121	231	107	95	L-Thyroxine
848	xyz-1021	P	5	4998	0.984459	0	4371	69	0	0	169	151	119	119	Nabumetone
849	xyz-1021	A	6	3693	0.99513	0	3474	17	0	0	102	43	51	6	Oxybutynin chloride
850	xyz-1021	B	6	4059	0.904446	0	3275	346	0	0	84	162	135	57	Doxofylline
851	xyz-1021	C	6	4673	0.953483	0	4079	199	0	0	138	129	122	6	Ornidazole
852	xyz-1021	D	6	4504	0.971587	0	4035	118	0	0	128	107	98	18	Benzydamine Hydrochloride
853	xyz-1021	E	6	4812	0.954362	0	4245	203	0	0	107	139	103	15	Amikacin hydrate
854	xyz-1021	F	6	4681	0.928754	0	3989	306	0	0	108	125	86	67	Chlorpropamide
855	xyz-1021	G	6	4617	0.954994	0	3968	187	0	0	135	139	103	85	Dexamethasone acetate
856	xyz-1021	H	6	4783	0.941725	0	4040	250	0	0	127	169	135	62	Cyromazine
857	xyz-1021	I	6	4357	0.945851	0	3773	216	0	0	108	149	80	31	Trimethoprim
858	xyz-1021	J	6	4835	0.963858	0	4267	160	0	0	137	127	130	14	Teriflunomide
859	xyz-1021	K	6	4249	0.932558	0	3609	261	0	0	75	151	92	61	Biotin (Vitamin B7)
860	xyz-1021	L	6	4609	0.907249	0	3717	380	0	0	99	209	152	52	Coumarin
861	xyz-1021	M	6	4419	0.955682	0	3860	179	0	0	119	137	109	15	Sulfamerazine
862	xyz-1021	N	6	4498	0.929652	0	3872	293	0	0	82	145	96	10	Choline Chloride
863	xyz-1021	O	6	4976	0.947969	0	4318	237	0	0	133	174	103	11	Sulfamethazine
864	xyz-1021	P	6	4813	0.928302	0	3690	285	0	0	117	193	112	416	Cetylpyridinium Chloride
865	xyz-1021	A	7	5258	0.976928	0	4827	114	0	0	109	122	74	12	Gliclazide (Diamicron)
866	xyz-1021	B	7	4864	0.93527	0	4089	283	0	0	91	162	165	74	Netilmicin Sulfate
867	xyz-1021	C	7	4754	0.960802	0	4167	170	0	0	179	129	101	8	Acemetacin (Emflex)
868	xyz-1021	D	7	4607	0.95785	0	4045	178	0	0	118	144	105	17	Sertraline HCl
869	xyz-1021	E	7	4576	0.959943	0	4050	169	0	0	104	138	92	23	Tioxolone
870	xyz-1021	F	7	4918	0.956071	0	4244	195	0	0	148	183	113	35	Spironolactone
871	xyz-1021	G	7	4656	0.954126	0	4035	194	0	0	123	161	98	45	Dehydroepiandrosterone (DHEA)
872	xyz-1021	H	7	4858	0.950748	0	4131	214	0	0	164	184	114	51	Retapamulin
873	xyz-1021	I	7	4531	0.940508	0	3889	246	0	0	89	170	91	46	Idebenone
874	xyz-1021	J	7	4850	0.975971	0	4346	107	0	0	137	134	110	16	Methyclothiazide
875	xyz-1021	K	7	4436	0.956784	0	3963	179	0	0	90	114	78	12	Mifepristone (Mifeprex)
876	xyz-1021	L	7	4633	0.988422	0	3927	46	0	0	107	99	84	370	Ropivacaine HCl
877	xyz-1021	M	7	4243	0.931496	0	3413	251	0	0	108	226	85	160	Buflomedil HCl
878	xyz-1021	N	7	4340	0.931999	0	3632	265	0	0	108	187	128	20	Sodium Nitroprusside
879	xyz-1021	O	7	4739	0.936952	0	3953	266	0	0	98	210	116	96	Fluocinonide (Vanos)
880	xyz-1021	P	7	4783	0.986552	0	4255	58	0	0	160	112	95	103	Erythromycin Ethylsuccinate
881	xyz-1021	A	8	4313	0.984279	0	4007	64	0	0	106	64	63	9	Sodium salicylate
882	xyz-1021	B	8	4781	0.970288	0	4278	131	0	0	102	123	105	42	1-Hexadecanol
883	xyz-1021	C	8	4553	0.968444	0	4051	132	0	0	134	121	108	7	Methylthiouracil
884	xyz-1021	D	8	4918	0.958538	0	4300	186	0	0	142	147	126	17	Sodium Gluconate
885	xyz-1021	E	8	4657	0.962088	0	4111	162	0	0	100	134	108	42	Methenamine (Mandelamine)
886	xyz-1021	F	8	4970	0.958101	0	4299	188	0	0	132	189	124	38	Sulfaguanidine
887	xyz-1021	G	8	4710	0.954845	0	4060	192	0	0	113	151	76	118	Milnacipran HCl
888	xyz-1021	H	8	4934	0.977963	0	4349	98	0	0	137	115	126	109	Trometamol
889	xyz-1021	I	8	4685	0.934777	0	3712	259	0	0	113	184	132	285	Darifenacin HBr
890	xyz-1021	J	8	4912	0.96325	0	3984	152	0	0	128	150	81	417	Uracil
891	xyz-1021	K	8	2911	0.936221	0	2334	159	0	0	47	137	70	164	Tripelennamine HCl
892	xyz-1021	L	8	4563	0.953716	0	3709	180	0	0	98	141	105	330	Climbazole
893	xyz-1021	M	8	4143	0.974388	0	3424	90	0	0	101	217	123	188	Entacapone
894	xyz-1021	N	8	4282	0.985345	0	3967	59	0	0	101	78	66	11	Mezlocillin Sodium
895	xyz-1021	O	8	4920	0.945777	0	3942	226	0	0	130	198	109	315	Ibandronate sodium
896	xyz-1021	P	8	4787	0.956374	0	3946	180	0	0	113	176	110	262	Nefopam HCl
897	xyz-1021	A	9	5120	0.988942	0	4740	53	0	0	144	90	82	11	Lonidamine
898	xyz-1021	B	9	4948	0.917462	0	4135	372	0	0	71	143	155	72	Ronidazole
899	xyz-1021	C	9	4233	0.966734	0	3807	131	0	0	115	82	81	17	Ethisterone
900	xyz-1021	D	9	4707	0.934097	0	3997	282	0	0	142	134	88	64	Vitamin D3 (Cholecalciferol)
901	xyz-1021	E	9	4847	0.950948	0	4265	220	0	0	108	123	115	16	Clorsulon
902	xyz-1021	F	9	4827	0.869893	0	3577	535	0	0	112	180	136	287	Escitalopram oxalate
903	xyz-1021	G	9	4857	0.915806	0	3992	367	0	0	130	127	120	121	Arecoline
904	xyz-1021	H	9	4749	0.938091	0	3970	262	0	0	152	156	134	75	Guanabenz acetate
905	xyz-1021	I	9	4701	0.924332	0	3738	306	0	0	130	153	150	224	Noradrenaline bitartrate monohydrate (Levophed)
906	xyz-1021	J	9	4761	0.973475	0	4294	117	0	0	125	119	82	24	Dequalinium chloride
907	xyz-1021	K	9	4337	0.942212	0	3799	233	0	0	98	113	78	16	PCI-32765 (Ibrutinib)
908	xyz-1021	L	9	4533	0.92259	0	3349	281	0	0	100	173	123	507	Deferiprone
909	xyz-1021	M	9	4343	0.928754	0	3624	278	0	0	88	142	106	105	Peramivir Trihydrate
910	xyz-1021	N	9	4412	0.97658	0	4003	96	0	0	127	95	74	17	tinidazole
911	xyz-1021	O	9	4907	0.939952	0	3929	251	0	0	135	242	125	225	Nilvadipine (ARC029)
912	xyz-1021	P	9	5015	0.976598	0	4340	104	0	0	153	120	127	171	Hexamethonium bromide
913	xyz-1021	A	10	5127	0.957787	0	4606	203	0	0	105	104	84	25	Estradiol valerate
914	xyz-1021	B	10	4767	0.944355	0	4107	242	0	0	114	141	105	58	Nicardipine HCl
915	xyz-1021	C	10	4801	0.978753	0	4284	93	0	0	182	117	90	35	Articaine HCl
916	xyz-1021	D	10	4522	0.941102	0	3739	234	0	0	101	120	102	226	Nifuroxazide
917	xyz-1021	E	10	4852	0.919936	0	4056	353	0	0	113	125	132	73	Gliquidone
918	xyz-1021	F	10	4874	0.960887	0	4201	171	0	0	172	101	121	108	Paromomycin Sulfate
919	xyz-1021	G	10	4837	0.938451	0	4071	267	0	0	122	175	115	87	Butenafine HCl
920	xyz-1021	H	10	4456	0.92002	0	3727	324	0	0	103	171	107	24	Penciclovir
921	xyz-1021	I	10	4502	0.96726	0	4018	136	0	0	117	104	101	26	Mepivacaine HCl
922	xyz-1021	J	10	5112	0.944081	0	3900	231	0	0	155	187	122	517	Tiratricol
923	xyz-1021	K	10	4065	0.935953	0	3478	238	0	0	94	125	100	30	Naftifine HCl
924	xyz-1021	L	10	4986	0.977742	0	4305	98	0	0	172	124	98	189	Domiphen Bromide
925	xyz-1021	M	10	4418	0.940907	0	3487	219	0	0	80	251	112	269	Ethynodiol diacetate
926	xyz-1021	N	10	4642	0.951243	0	3980	204	0	0	93	215	94	56	Salicylanilide
927	xyz-1021	O	10	4701	0.960047	0	4085	170	0	0	146	133	107	60	Sertaconazole nitrate
928	xyz-1021	P	10	4951	0.962028	0	4079	161	0	0	139	139	124	309	Sasapyrine
929	xyz-1021	A	11	5058	0.988048	0	4712	57	0	0	115	70	100	4	Dabrafenib (GSK2118436)
930	xyz-1021	B	11	4174	0.941753	0	3557	220	0	0	89	135	92	81	Guanidine HCl
931	xyz-1021	C	11	4728	0.965076	0	4145	150	0	0	146	128	119	40	Clindamycin
932	xyz-1021	D	11	4999	0.954436	0	3980	190	0	0	133	144	98	454	Decamethonium bromide
933	xyz-1021	E	11	3874	0.913236	0	3305	314	0	0	22	33	156	44	Carfilzomib (PR-171)
934	xyz-1021	F	11	4955	0.931712	0	4175	306	0	0	123	139	116	96	Aminosalicylate sodium
935	xyz-1021	G	11	4313	0.923354	0	3590	298	0	0	130	150	131	14	Cobicistat (GS-9350)
936	xyz-1021	H	11	4759	0.960135	0	3974	165	0	0	180	118	106	216	Sodium nitrite
937	xyz-1021	I	11	4690	0.926579	0	3786	300	0	0	133	167	114	190	Hygromycin B
938	xyz-1021	J	11	4518	0.974582	0	4141	108	0	0	90	72	98	9	Pyrithione zinc
939	xyz-1021	K	11	4367	0.985836	0	4037	58	0	0	91	65	111	5	Carbazochrome sodium sulfonate
940	xyz-1021	L	11	4486	0.959375	0	3991	169	0	0	73	138	92	23	Propranolol HCl
941	xyz-1021	M	11	4146	0.967568	0	3759	126	0	0	85	85	70	21	Rivaroxaban (Xarelto)
942	xyz-1021	N	11	4211	0.974162	0	3808	101	0	0	106	109	79	8	Mequinol
943	xyz-1021	O	11	4520	0.9749	0	3884	100	0	0	124	142	88	182	Paroxetine HCl
944	xyz-1021	P	11	4802	0.952509	0	3891	194	0	0	118	187	102	310	Mefenamic acid
945	xyz-1021	A	12	4927	0.972656	0	4482	126	0	0	102	111	90	16	Tylosin tartrate
946	xyz-1021	B	12	4999	0.951283	0	4003	205	0	0	85	177	122	407	Cyclandelate
947	xyz-1021	C	12	4690	0.981446	0	4126	78	0	0	173	102	92	119	Benztropine mesylate
948	xyz-1021	D	12	4631	0.937139	0	3891	261	0	0	138	155	96	90	Cinchophen
949	xyz-1021	E	12	4759	0.964928	0	4237	154	0	0	102	129	76	61	Abacavir sulfate
950	xyz-1021	F	12	4815	0.958295	0	4182	182	0	0	136	114	126	75	Betamipron
951	xyz-1021	G	12	4699	0.969178	0	4245	135	0	0	113	82	110	14	Altrenogest
952	xyz-1021	H	12	4600	0.936964	0	3716	250	0	0	126	178	117	213	Chlorquinaldol
953	xyz-1021	I	12	4552	0.904335	0	3630	384	0	0	116	201	127	94	Ampicillin sodium
954	xyz-1021	J	12	5203	0.966295	0	4243	148	0	0	129	147	111	425	Azaguanine-8
955	xyz-1021	K	12	4471	0.924901	0	3744	304	0	0	106	155	107	55	Anagrelide HCl
956	xyz-1021	L	12	4677	0.954394	0	3432	164	0	0	132	111	105	733	Broxyquinoline
957	xyz-1021	M	12	4166	0.94912	0	3507	188	0	0	108	113	96	154	Antipyrine
958	xyz-1021	N	12	4524	0.975921	0	4134	102	0	0	106	108	67	7	Ethacridine lactate monohydrate
959	xyz-1021	O	12	4793	0.96161	0	4108	164	0	0	130	120	102	169	L-Arginine HCl
960	xyz-1021	P	12	4685	0.975282	0	4143	105	0	0	142	124	88	83	Bemegride
961	xyz-1021	A	13	4620	0.977331	0	4182	97	0	0	86	72	68	115	Zanamivir (Relenza)
962	xyz-1021	B	13	3691	0.957164	0	3240	145	0	0	60	106	58	82	Ticagrelor
963	xyz-1021	C	13	4880	0.959383	0	4228	179	0	0	124	149	124	76	Zaltoprofen
964	xyz-1021	D	13	4947	0.957066	0	4280	192	0	0	191	119	128	37	triamterene
965	xyz-1021	E	13	4978	0.933739	0	4143	294	0	0	154	203	88	96	Pazopanib
966	xyz-1021	F	13	5180	0.974896	0	4466	115	0	0	156	140	128	175	sulfacetamide sodium
967	xyz-1021	G	13	4627	0.976706	0	4151	99	0	0	156	91	108	22	Amoxicillin (Amoxycillin)
968	xyz-1021	H	13	4564	0.960967	0	3816	155	0	0	123	141	128	201	Spiramycin
969	xyz-1021	I	13	4663	0.894344	0	3716	439	0	0	108	184	143	73	Aspirin (Acetylsalicylic acid)
970	xyz-1021	J	13	4687	0.958654	0	3617	156	0	0	146	138	81	549	Lomerizine HCl
971	xyz-1021	K	13	4406	0.929876	0	3514	265	0	0	87	143	76	321	Niflumic acid
972	xyz-1021	L	13	4677	0.955051	0	3952	186	0	0	177	131	81	150	Levobetaxolol HCl
973	xyz-1021	M	13	4324	0.95994	0	3834	160	0	0	91	107	97	35	Ciclopirox ethanolamine
974	xyz-1021	N	13	4545	0.968803	0	4006	129	0	0	136	136	104	34	Loxapine Succinate
975	xyz-1021	O	13	5147	0.922402	0	4208	354	0	0	130	168	153	134	Rimonabant (SR141716)
976	xyz-1021	P	13	5085	0.936009	0	3964	271	0	0	157	143	114	436	Oxymetholone
977	xyz-1021	A	14	4665	0.982205	0	4250	77	0	0	108	118	81	31	Atomoxetine HCl
978	xyz-1021	B	14	4825	0.96808	0	3700	122	0	0	87	89	75	752	Aminothiazole
979	xyz-1021	C	14	4319	0.969015	0	3878	124	0	0	93	120	78	26	Betahistine 2HCl
980	xyz-1021	D	14	4751	0.959817	0	4204	176	0	0	162	92	98	19	Antazoline HCl
981	xyz-1021	E	14	4908	0.936104	0	4190	286	0	0	126	137	128	41	Brinzolamide
982	xyz-1021	F	14	5203	0.974176	0	4225	112	0	0	180	109	101	476	Tolperisone HCl
983	xyz-1021	G	14	4691	0.927833	0	3767	293	0	0	114	130	103	284	Carbenicillin disodium
984	xyz-1021	H	14	4606	0.961091	0	4051	164	0	0	130	111	68	82	Florfenicol
985	xyz-1021	I	14	4486	0.932635	0	3738	270	0	0	166	133	129	50	Flumequine
986	xyz-1021	J	14	4886	0.981694	0	3164	59	0	0	136	75	67	1385	Furaltadone HCl
987	xyz-1021	K	14	4279	0.975113	0	3683	94	0	0	113	113	89	187	Amitriptyline HCl
988	xyz-1021	L	14	3594	0.989562	0	3318	35	0	0	96	61	50	34	Isosorbide
989	xyz-1021	M	14	4129	0.967126	0	3442	117	0	0	122	107	105	236	Adrenalone HCl
990	xyz-1021	N	14	4405	0.983145	0	4083	70	0	0	86	65	84	17	Dibenzothiophene
991	xyz-1021	O	14	4750	0.952695	0	4048	201	0	0	129	126	105	141	Azatadine dimaleate
992	xyz-1021	P	14	4710	0.971993	0	4130	119	0	0	116	138	104	103	Cysteamine HCl
993	xyz-1021	A	15	3495	0.95742	0	3013	134	0	0	114	53	153	28	Cabazitaxel (Jevtana)
994	xyz-1021	B	15	4936	0.95951	0	4384	185	0	0	85	135	95	52	Flumethasone
995	xyz-1021	C	15	4494	0.968974	0	4060	130	0	0	113	94	85	12	Bufexamac
996	xyz-1021	D	15	4723	0.959475	0	4167	176	0	0	144	105	65	66	Halobetasol Propionate
997	xyz-1021	E	15	4733	0.938994	0	4125	268	0	0	103	94	128	15	Lamotrigine
998	xyz-1021	F	15	5022	0.963521	0	4411	167	0	0	168	117	120	39	Fenspiride HCl
999	xyz-1021	G	15	4786	0.922935	0	4012	335	0	0	150	140	100	49	PMSF (Phenylmethylsulfonyl Fluoride)
1000	xyz-1021	H	15	4445	0.953182	0	3685	181	0	0	113	91	115	260	Pramoxine HCl
1001	xyz-1021	I	15	4540	0.908449	0	3731	376	0	0	142	139	117	35	Fenoprofen calcium hydrate
1002	xyz-1021	J	15	4829	0.971121	0	3968	118	0	0	158	97	103	385	Bismuth Subcitrate Potassium
1003	xyz-1021	K	15	3835	0.903873	0	3197	340	0	0	56	78	90	74	Niclosamide (Niclocide)
1004	xyz-1021	L	15	4541	0.950579	0	3943	205	0	0	130	92	107	64	Tetramisole HCl
1005	xyz-1021	M	15	4241	0.949648	0	3640	193	0	0	130	147	96	35	Linagliptin (BI-1356)
1006	xyz-1021	N	15	4321	0.991461	0	4064	35	0	0	106	57	55	4	Difluprednate
1007	xyz-1021	O	15	5001	0.953367	0	4375	214	0	0	112	145	117	38	Bindarit
1008	xyz-1021	P	15	4823	0.965508	0	3639	130	0	0	107	137	105	705	Droperidol
1009	xyz-1021	A	16	4950	0.956579	0	4384	199	0	0	127	107	91	42	(+,-)-Octopamine HCl
1010	xyz-1021	B	16	4834	0.975615	0	4401	110	0	0	105	72	89	57	Clofibric acid
1011	xyz-1021	C	16	4315	0.95641	0	3708	169	0	0	117	126	111	84	Ropinirole HCl
1012	xyz-1021	D	16	4934	0.959115	0	4246	181	0	0	135	97	87	188	Chromocarb
1013	xyz-1021	E	16	4942	0.949033	0	4320	232	0	0	129	125	110	26	Azlocillin sodium salt
1014	xyz-1021	F	16	4880	0.956307	0	4071	186	0	0	173	114	107	229	Chlorocresol
1015	xyz-1021	G	16	4860	0.948244	0	4104	224	0	0	152	121	136	123	Azacyclonol
1016	xyz-1021	H	16	4794	0.93392	0	3929	278	0	0	132	140	127	188	Benzocaine
1017	xyz-1021	I	16	4757	0.874618	0	3432	492	0	0	132	211	132	358	Reboxetine mesylate
1018	xyz-1021	J	16	5090	0.982896	0	4080	71	0	0	158	108	107	566	Montelukast Sodium
1019	xyz-1021	K	16	4294	0.93811	0	3653	241	0	0	94	147	98	61	Triflusal
1020	xyz-1021	L	16	4754	0.977767	0	4002	91	0	0	115	92	77	377	Dirithromycin
1021	xyz-1021	M	16	4119	0.96926	0	3563	113	0	0	116	102	68	157	Trifluoperazine 2HCl
1022	xyz-1021	N	16	3927	0.957256	0	3516	157	0	0	77	91	56	30	Sucralose
1023	xyz-1021	O	16	5051	0.9422	0	4222	259	0	0	121	137	101	211	Catharanthine
1024	xyz-1021	P	16	5184	0.958	0	3946	173	0	0	130	180	128	627	Valnemulin HCl
1025	xyz-1021	A	17	5306	0.995384	0	4960	23	0	0	130	72	110	11	Vildagliptin (LAF-237)
1026	xyz-1021	B	17	4665	0.935522	0	3990	275	0	0	82	103	142	73	Dydrogesterone
1027	xyz-1021	C	17	3772	0.00949	0	35	3653	0	0	4	26	45	9	Daunorubicin HCl (Daunomycin HCl)
1028	xyz-1021	D	17	4954	0.963313	0	4385	167	0	0	163	116	98	25	Dexlansoprazole
1029	xyz-1021	E	17	4898	0.963396	0	4369	166	0	0	131	97	124	11	Pravastatin sodium
1030	xyz-1021	F	17	5016	0.962103	0	4392	173	0	0	138	147	116	50	Esmolol HCl
1031	xyz-1021	G	17	4724	0.955954	0	4102	189	0	0	155	101	100	77	Bepotastine Besilate
1032	xyz-1021	H	17	4536	0.906681	0	3352	345	0	0	136	158	129	416	Voglibose
1033	xyz-1021	I	17	4870	0.935828	0	4127	283	0	0	146	135	132	47	Fosaprepitant dimeglumine
1034	xyz-1021	J	17	4753	0.954942	0	4048	191	0	0	119	153	115	127	Eprosartan Mesylate
1035	xyz-1021	K	17	4171	0.954109	0	3680	177	0	0	123	99	80	12	Droxidopa (L-DOPS)
1036	xyz-1021	L	17	4575	0.978816	0	3373	73	0	0	124	93	74	838	Diminazene Aceturate
1037	xyz-1021	M	17	4114	0.94954	0	3613	192	0	0	109	92	77	31	Rofecoxib (Vioxx)
1038	xyz-1021	N	17	4373	0.977206	0	3987	93	0	0	109	85	72	27	Closantel Sodium
1039	xyz-1021	O	17	4956	0.952817	0	4160	206	0	0	134	92	124	240	Lurasidone HCl
1040	xyz-1021	P	17	4904	0.944569	0	4226	248	0	0	129	146	116	39	Closantel
1041	xyz-1021	A	18	5228	0.980808	0	4855	95	0	0	97	69	91	21	Meptazinol HCl
1042	xyz-1021	B	18	4045	0.954257	0	3463	166	0	0	66	110	115	125	Liothyronine Sodium
1043	xyz-1021	C	18	4644	0.952519	0	3611	180	0	0	143	134	98	478	Fexofenadine HCl
1044	xyz-1021	D	18	4863	0.971311	0	4266	126	0	0	136	112	112	111	Amoxapine
1045	xyz-1021	E	18	4488	0.958425	0	3919	170	0	0	122	120	119	38	Amidopyrine
1046	xyz-1021	F	18	4951	0.950291	0	3919	205	0	0	151	97	113	466	Azaperone
1047	xyz-1021	G	18	4840	0.945245	0	3936	228	0	0	165	164	99	248	Thiamine HCl (Vitamin B1)
1048	xyz-1021	H	18	4453	0.915513	0	3175	293	0	0	131	113	95	646	Benzbromarone
1049	xyz-1021	I	18	4454	0.965426	0	3630	130	0	0	125	107	107	355	Moclobemide
1050	xyz-1021	J	18	5008	0.955899	0	3338	154	0	0	162	122	120	1112	Piperacillin Sodium
1051	xyz-1021	K	18	4162	0.942073	0	3399	209	0	0	125	113	111	205	Pergolide mesylate
1052	xyz-1021	L	18	4769	0.981065	0	4404	85	0	0	102	76	65	37	Mevastatin
1053	xyz-1021	M	18	4196	0.95829	0	3653	159	0	0	113	128	105	38	Lithocholic acid
1054	xyz-1021	N	18	4373	0.956709	0	3779	171	0	0	117	125	103	78	Mexiletine HCl
1055	xyz-1021	O	18	5185	0.979747	0	4499	93	0	0	138	95	119	241	Ethambutol HCl
1056	xyz-1021	P	18	5115	0.970649	0	4200	127	0	0	102	174	79	433	Minocycline HCl
1057	xyz-1021	A	19	5261	0.976949	0	4874	115	0	0	105	71	89	7	Cinepazide maleate
1058	xyz-1021	B	19	4733	0.968094	0	3550	117	0	0	82	135	101	748	Clofazimine
1059	xyz-1021	C	19	4455	0.951605	0	3913	199	0	0	137	100	87	19	Azilsartan (TAK-536)
1060	xyz-1021	D	19	4947	0.933289	0	4183	299	0	0	186	146	115	18	Clodronate Disodium
1061	xyz-1021	E	19	4738	0.942242	0	4111	252	0	0	97	137	107	34	Otilonium Bromide
1062	xyz-1021	F	19	5026	0.958695	0	4201	181	0	0	163	109	109	263	Dicloxacillin Sodium
1063	xyz-1021	G	19	5126	0.914118	0	4215	396	0	0	127	165	153	70	Solifenacin succinate
1064	xyz-1021	H	19	4464	0.947461	0	3751	208	0	0	102	112	120	171	Triclabendazole
1065	xyz-1021	I	19	4302	0.925216	0	3526	285	0	0	115	162	116	98	Palonosetron HCl
1066	xyz-1021	J	19	4685	0.965966	0	2895	102	0	0	122	137	90	1339	Isovaleramide
1067	xyz-1021	K	19	4101	0.956981	0	3537	159	0	0	103	122	115	65	Azelnidipine
1068	xyz-1021	L	19	4983	0.979853	0	4134	85	0	0	121	95	90	458	Histamine Phosphate
1069	xyz-1021	M	19	4016	0.959935	0	3546	148	0	0	106	113	76	27	Alverine Citrate
1070	xyz-1021	N	19	4443	0.974754	0	4054	105	0	0	111	88	76	9	Sulconazole Nitrate
1071	xyz-1021	O	19	4867	0.931622	0	3883	285	0	0	99	197	149	254	Besifloxacin HCl (Besivance)
1072	xyz-1021	P	19	4672	0.970494	0	4243	129	0	0	96	129	48	27	Tilmicosin
1073	xyz-1021	A	20	4633	0.971105	0	4201	125	0	0	86	112	89	20	Doxycycline HCl
1074	xyz-1021	B	20	4765	0.960355	0	4215	174	0	0	81	136	87	72	Fidaxomicin
1075	xyz-1021	C	20	4878	0.979001	0	4429	95	0	0	157	91	90	16	Clinafloxacin (PD127391)
1076	xyz-1021	D	20	4851	0.976015	0	4232	104	0	0	147	110	82	176	Fluorometholone Acetate
1077	xyz-1021	E	20	4846	0.935663	0	4043	278	0	0	113	177	89	146	Pentamidine
1078	xyz-1021	F	20	4943	0.980058	0	4030	82	0	0	151	93	88	499	Oxybuprocaine HCl
1079	xyz-1021	G	20	5070	0.97692	0	4402	104	0	0	153	91	115	205	Pemirolast (BMY 26517) potassium
1080	xyz-1021	H	20	4556	0.915228	0	3498	324	0	0	107	137	129	361	Oxaprozin
1081	xyz-1021	I	20	4504	0.974026	0	4050	108	0	0	135	109	82	20	Mirabegron (YM178)
1082	xyz-1021	J	20	4605	0.955929	0	3297	152	0	0	123	150	89	794	Pilocarpine HCl
1083	xyz-1021	K	20	4104	0.960621	0	3464	142	0	0	110	122	125	141	Acebutolol HCl
1084	xyz-1021	L	20	4784	0.966408	0	4114	143	0	0	108	106	124	189	Nithiamide
1085	xyz-1021	M	20	4022	0.979381	0	3325	70	0	0	110	107	56	354	Ampiroxicam
1086	xyz-1021	N	20	4141	0.976726	0	3777	90	0	0	100	83	69	22	Zoxazolamine
1087	xyz-1021	O	20	5294	0.960524	0	4550	187	0	0	122	144	131	160	Desloratadine
1088	xyz-1021	P	20	4647	0.953506	0	3835	187	0	0	105	156	101	263	Phenazopyridine HCl
1089	xyz-1021	A	21	5276	0.981238	0	4916	94	0	0	99	71	87	9	Azilsartan Medoxomil (TAK-491)
1090	xyz-1021	B	21	4460	0.978693	0	4088	89	0	0	76	81	91	35	Troxipide
1091	xyz-1021	C	21	4255	0.95098	0	3686	190	0	0	126	122	78	53	Danofloxacin Mesylate
1092	xyz-1021	D	21	4804	0.985243	0	4273	64	0	0	158	77	75	157	Sevelamer HCl
1093	xyz-1021	E	21	5085	0.956225	0	4478	205	0	0	127	130	127	18	Enrofloxacin
1094	xyz-1021	F	21	4869	0.973934	0	4110	110	0	0	146	104	108	291	Deoxyarbutin
1095	xyz-1021	G	21	4918	0.958512	0	4251	184	0	0	130	100	120	133	Medetomidine HCl
1096	xyz-1021	H	21	4300	0.973752	0	3413	92	0	0	112	102	99	482	Clorprenaline HCL
1097	xyz-1021	I	21	4402	0.947719	0	3843	212	0	0	99	122	81	45	Diclofenac Potassium
1098	xyz-1021	J	21	4062	0.987298	0	2876	37	0	0	104	90	58	897	Carprofen
1099	xyz-1021	K	21	4607	0.936897	0	3593	242	0	0	102	133	84	453	Diclofenac Diethylamine
1100	xyz-1021	L	21	4734	0.952041	0	3732	188	0	0	112	105	93	504	Eprazinone 2HCl
1101	xyz-1021	M	21	4104	0.967013	0	3635	124	0	0	138	90	93	24	Amikacin sulfate
1102	xyz-1021	N	21	4233	0.966218	0	3804	133	0	0	80	119	75	22	Dropropizine
1103	xyz-1021	O	21	5115	0.952273	0	4190	210	0	0	152	170	105	288	Naloxone HCl
1104	xyz-1021	P	21	5198	0.964619	0	4335	159	0	0	166	175	79	284	Amprolium HCl
1105	xyz-1021	A	22	5237	0.994578	0	4953	27	0	0	120	67	64	6	Sodium Monofluorophosphate
1106	xyz-1021	B	22	4965	0.971923	0	4327	125	0	0	124	121	141	127	Primaquine Diphosphate
1107	xyz-1021	C	22	4553	0.983718	0	4048	67	0	0	205	83	80	70	Hyoscyamine (Daturine)
1108	xyz-1021	D	22	5190	0.989389	0	4662	50	0	0	201	108	81	88	Cepharanthine
1109	xyz-1021	E	22	5025	0.976644	0	4516	108	0	0	165	131	84	21	Cyclamic acid
1110	xyz-1021	F	22	5027	0.967171	0	4478	152	0	0	154	99	91	53	Bergapten
1111	xyz-1021	G	22	4163	0.886718	0	3358	429	0	0	92	52	141	91	Ouabain
1112	xyz-1021	H	22	4564	0.971892	0	3596	104	0	0	142	115	75	532	Doxylamine Succinate
1113	xyz-1021	I	22	4544	0.952143	0	3243	163	0	0	143	117	92	786	Allylthiourea
1114	xyz-1021	J	22	4420	0.970113	0	3181	98	0	0	121	133	66	821	Cetrimonium Bromide
1115	xyz-1021	K	22	4316	0.978646	0	3208	70	0	0	101	111	75	751	Avanafil
1116	xyz-1021	L	22	4784	0.955342	0	3487	163	0	0	115	148	103	768	Deoxycorticosterone acetate
1117	xyz-1021	M	22	4303	0.960401	0	3735	154	0	0	140	131	123	20	Sodium Picosulfate
1118	xyz-1021	N	22	4333	0.983774	0	3941	65	0	0	81	126	85	35	Serotonin HCl
1119	xyz-1021	O	22	5272	0.98308	0	4648	80	0	0	155	135	115	139	Tolcapone
1120	xyz-1021	P	22	4753	0.958094	0	4001	175	0	0	146	144	89	198	Sodium ascorbate
1121	xyz-1021	A	23	4635	0.007995	0	36	4467	0	0	22	16	81	13	CX5461
1122	xyz-1021	B	23	3830	0.969519	0	3626	114	0	0	1	6	65	18	Cycloheximide
1123	xyz-1021	C	23	3211	0.949375	0	2888	154	0	0	27	27	105	10	bortezomib
1124	xyz-1021	D	23	5087	0.958315	0	4299	187	0	0	185	130	105	181	DMSO
1125	xyz-1021	E	23	4243	0.961342	0	3954	159	0	0	5	13	95	17	silvestrol
1126	xyz-1021	F	23	4882	0.01806	0	78	4241	0	0	85	101	178	199	actinomycin D
1127	xyz-1021	G	23	3905	0.944383	0	3396	200	0	0	45	36	153	75	MG132
1128	xyz-1021	H	23	3513	0.945619	0	3130	180	0	0	18	30	127	28	bortezomib
1129	xyz-1021	I	23	3713	0.954887	0	3429	162	0	0	4	14	90	14	Cycloheximide
1130	xyz-1021	J	23	4201	0.032587	0	112	3325	0	0	19	55	97	593	CX5461
1131	xyz-1021	K	23	4421	0.00946	0	38	3979	0	0	66	86	100	152	actinomycin D
1132	xyz-1021	L	23	4719	0.9502	0	3320	174	0	0	102	159	79	885	DMSO
1133	xyz-1021	M	23	3647	0.939064	0	3190	207	0	0	17	42	175	16	MG132
1134	xyz-1021	N	23	4750	0.953096	0	4125	203	0	0	107	146	139	30	DMSO
1135	xyz-1021	O	23	3711	0.939318	0	3390	219	0	0	6	12	72	12	silvestrol
1136	xyz-1021	P	23	4008	0.954278	0	3569	171	0	0	14	41	129	84	bortezomib
1137	xyz-1021	A	24	4730	0.986781	0	4479	60	0	0	60	70	46	15	DMSO
1138	xyz-1021	B	24	4156	0.98229	0	3938	71	0	0	10	23	77	37	MG132
1139	xyz-1021	C	24	4574	0.012063	0	50	4095	0	0	112	91	75	151	actinomycin D
1140	xyz-1021	D	24	4611	0.973974	0	4154	111	0	0	120	123	79	24	DMSO
1141	xyz-1021	E	24	3993	0.955685	0	3623	168	0	0	18	32	118	34	bortezomib
1142	xyz-1021	F	24	4586	0.026021	0	114	4267	0	0	25	42	76	62	CX5461
1143	xyz-1021	G	24	4766	0.966079	0	4272	150	0	0	115	117	82	30	DMSO
1144	xyz-1021	H	24	3812	0.94734	0	3490	194	0	0	3	10	74	41	silvestrol
1145	xyz-1021	I	24	3841	0.956661	0	3576	162	0	0	5	11	76	11	Cycloheximide
1146	xyz-1021	J	24	4704	0.963858	0	4107	154	0	0	138	136	124	45	DMSO
1147	xyz-1021	K	24	3802	0.967128	0	3560	121	0	0	12	27	72	10	MG132
1148	xyz-1021	L	24	3386	0.957572	0	3092	137	0	0	6	18	82	51	silvestrol
1149	xyz-1021	M	24	3888	0.979544	0	3735	78	0	0	3	11	44	17	Cycloheximide
1150	xyz-1021	N	24	4590	0.014726	0	64	4282	0	0	83	69	59	33	actinomycin D
1151	xyz-1021	O	24	4468	0.018823	0	79	4118	0	0	26	52	78	115	CX5461
1152	xyz-1021	P	24	4669	0.978551	0	4106	90	0	0	84	113	162	114	DMSO
1521	xyz-1024	P	1	4052	0.143192	0	489	2926	0	0	41	29	123	444	DMSO
1522	xyz-1024	O	1	2635	0.987159	0	2460	32	0	0	12	31	32	68	bortezomib
1523	xyz-1024	N	1	4363	0.995797	0	4028	17	0	0	205	45	46	22	silvestrol
1524	xyz-1024	M	1	4226	0.99084	0	3894	36	0	0	113	71	62	50	CX5461
1525	xyz-1024	L	1	3782	0.995598	0	3619	16	0	0	3	6	39	99	DMSO
1526	xyz-1024	K	1	3653	0.992009	0	3476	28	0	0	27	15	59	48	Cycloheximide
1527	xyz-1024	J	1	3784	0.995693	0	3699	16	0	0	11	6	38	14	MG132
1528	xyz-1024	I	1	4865	0.992298	0	4509	35	0	0	171	68	51	31	actinomycin D
1529	xyz-1024	H	1	4718	0.023204	0	104	4378	0	0	98	21	58	59	DMSO
1530	xyz-1024	G	1	3495	0.98081	0	3271	64	0	0	21	16	81	42	Cycloheximide
1531	xyz-1024	F	1	4204	0.991564	0	4114	35	0	0	6	6	30	13	bortezomib
1532	xyz-1024	E	1	4884	0.988372	0	4505	53	0	0	125	104	55	42	silvestrol
1533	xyz-1024	D	1	4531	0.040009	0	176	4223	0	0	30	31	55	16	DMSO
1534	xyz-1024	C	1	4037	0.991162	0	3925	35	0	0	6	7	44	20	DMSO
1535	xyz-1024	B	1	4035	0.993645	0	3909	25	0	0	25	3	39	34	MG132
1536	xyz-1024	A	1	4755	0.99411	0	4388	26	0	0	130	57	59	95	CX5461
1505	xyz-1024	P	2	5128	0.059877	0	291	4569	0	0	36	68	119	45	Cycloheximide
1506	xyz-1024	O	2	4589	0.021005	0	89	4148	0	0	100	96	97	59	actinomycin D
1507	xyz-1024	N	2	3978	0.031373	0	120	3705	0	0	20	30	62	41	DMSO
1508	xyz-1024	M	2	3769	0.996772	0	3705	12	0	0	4	3	37	8	silvestrol
1509	xyz-1024	L	2	3038	0.995885	0	2904	12	0	0	21	14	50	37	CX5461
1510	xyz-1024	K	2	4792	0.991708	0	4425	37	0	0	98	63	65	104	MG132
1511	xyz-1024	J	2	3902	0.984233	0	3683	59	0	0	23	23	81	33	bortezomib
1512	xyz-1024	I	2	4469	0.02489	0	102	3996	0	0	82	42	93	154	DMSO
1513	xyz-1024	H	2	4836	0.99065	0	4450	42	0	0	155	70	72	47	actinomycin D
1514	xyz-1024	G	2	3590	0.978914	0	3389	73	0	0	16	15	80	17	MG132
1515	xyz-1024	F	2	3577	0.986231	0	3438	48	0	0	10	17	56	8	DMSO
1516	xyz-1024	E	2	4366	0.021256	0	90	4144	0	0	25	20	79	8	bortezomib
1517	xyz-1024	D	2	2441	0.992902	0	2378	17	0	0	8	7	17	14	Cycloheximide
1518	xyz-1024	C	2	4842	0.990834	0	4540	42	0	0	129	59	60	12	CX5461
1519	xyz-1024	B	2	5246	0.032364	0	158	4724	0	0	108	59	133	64	actinomycin D
1520	xyz-1024	A	2	2730	0.995173	0	2680	13	0	0	2	5	27	3	silvestrol
1489	xyz-1024	P	3	5127	0.995489	0	4855	22	0	0	163	39	32	16	Bromocriptine Mesylate
1490	xyz-1024	O	3	4491	0.964677	0	3960	145	0	0	78	176	84	48
1491	xyz-1024	N	3	4280	0.980685	0	3808	75	0	0	140	92	63	102	Butacaine
1492	xyz-1024	M	3	4522	0.994842	0	4243	22	0	0	30	98	42	87
1493	xyz-1024	L	3	4380	0.989037	0	3338	37	0	0	79	112	44	770	Calcium Gluceptate
1494	xyz-1024	K	3	4547	0.987421	0	4239	54	0	0	94	80	42	38
1495	xyz-1024	J	3	4823	0.98896	0	4031	45	0	0	187	70	84	406	Carbadox
1496	xyz-1024	I	3	4805	0.988734	0	4388	50	0	0	169	77	61	60
1497	xyz-1024	H	3	4908	0.987673	0	4487	56	0	0	160	93	78	34	Ceftazidime Pentahydrate
1498	xyz-1024	G	3	4549	0.985819	0	4171	60	0	0	120	83	101	14
1499	xyz-1024	F	3	4625	0.984729	0	4256	66	0	0	58	74	94	77	Clinafoxacin HCl
1500	xyz-1024	E	3	4931	0.985693	0	4547	66	0	0	137	74	88	19
1501	xyz-1024	D	3	4596	0.988056	0	3888	47	0	0	131	103	61	366	Clopamide
1502	xyz-1024	C	3	4544	0.992313	0	4260	33	0	0	119	51	62	19
1503	xyz-1024	B	3	4927	0.981376	0	3794	72	0	0	120	126	68	747	Clorgyline HCl
1504	xyz-1024	A	3	5033	0.990556	0	4720	45	0	0	99	81	64	24
1473	xyz-1024	P	4	5292	0.987179	0	4928	64	0	0	101	97	52	50
1474	xyz-1024	O	4	5012	0.972353	0	4537	129	0	0	150	97	79	20
1475	xyz-1024	N	4	4245	0.990246	0	3858	38	0	0	124	100	41	84
1476	xyz-1024	M	4	3909	0.98986	0	3612	37	0	0	116	73	46	25
1477	xyz-1024	L	4	4269	0.986952	0	3782	50	0	0	134	77	49	177
1478	xyz-1024	K	4	3455	0.991788	0	3261	27	0	0	68	52	35	12
1479	xyz-1024	J	4	4947	0.98584	0	4247	61	0	0	135	82	82	340
1480	xyz-1024	I	4	4397	0.988594	0	3467	40	0	0	330	347	133	80
1481	xyz-1024	H	4	4991	0.988951	0	4565	51	0	0	223	49	65	38
1482	xyz-1024	G	4	4473	0.985749	0	4081	59	0	0	133	53	95	52
1483	xyz-1024	F	4	4641	0.989175	0	4295	47	0	0	158	51	73	17
1484	xyz-1024	E	4	3939	0.983863	0	3780	62	0	0	9	20	65	3
1485	xyz-1024	D	4	4645	0.992438	0	4331	33	0	0	162	47	53	19
1486	xyz-1024	C	4	4315	0.991619	0	4023	34	0	0	117	61	52	28
1487	xyz-1024	B	4	5200	0.995532	0	4902	22	0	0	137	53	44	42
1488	xyz-1024	A	4	5117	0.991873	0	4760	39	0	0	112	76	73	57
1457	xyz-1024	P	5	4896	0.996386	0	4687	17	0	0	112	28	50	2	Colistimethate Sodium
1458	xyz-1024	O	5	4669	0.968289	0	2168	71	0	0	50	124	53	2203
1459	xyz-1024	N	5	4053	0.987753	0	3710	46	0	0	119	58	67	53	Dibenzepine HCl
1460	xyz-1024	M	5	4550	0.988459	0	4111	48	0	0	136	54	37	164
1461	xyz-1024	L	5	4262	0.998445	0	3853	6	0	0	105	28	49	221	Dimaprit 2HCl
1462	xyz-1024	K	5	2498	0.990192	0	2423	24	0	0	3	6	30	12
1463	xyz-1024	J	5	4881	0.997278	0	4396	12	0	0	186	23	82	182	Diphenylpyraline HCl
1464	xyz-1024	I	5	4674	0.97249	0	4136	117	0	0	128	114	83	96
1465	xyz-1024	H	5	4726	0.9894	0	4387	47	0	0	144	51	57	40	Disopyramide Phosphate
1466	xyz-1024	G	5	4620	0.987138	0	4298	56	0	0	123	75	47	21
1467	xyz-1024	F	5	4746	0.990472	0	4470	43	0	0	127	40	54	12	Emetine
1468	xyz-1024	E	5	4763	0.983482	0	4406	74	0	0	103	98	56	26
1469	xyz-1024	D	5	4641	0.992184	0	4316	34	0	0	184	26	43	38	Physostigmine Hemisulfate Salt
1470	xyz-1024	C	5	4641	0.986709	0	4306	58	0	0	101	55	106	15
1471	xyz-1024	B	5	5160	0.977811	0	3922	89	0	0	111	106	81	851	Ethoxzolamide
1472	xyz-1024	A	5	5221	0.986279	0	4888	68	0	0	93	57	61	54
1441	xyz-1024	P	6	5117	0.989463	0	4789	51	0	0	98	90	61	28
1442	xyz-1024	O	6	5016	0.992057	0	4621	37	0	0	142	74	72	70
1443	xyz-1024	N	6	4164	0.993846	0	3876	24	0	0	159	40	48	17
1444	xyz-1024	M	6	4444	0.986804	0	4038	54	0	0	157	58	67	70
1445	xyz-1024	L	6	4371	0.991099	0	3786	34	0	0	122	46	57	326
1446	xyz-1024	K	6	4309	0.992906	0	4059	29	0	0	107	27	74	13
1447	xyz-1024	J	6	4789	0.989784	0	4263	44	0	0	168	60	79	175
1448	xyz-1024	I	6	4887	0.993822	0	4504	28	0	0	133	55	83	84
1449	xyz-1024	H	6	5070	0.974664	0	4501	117	0	0	140	108	97	107
1450	xyz-1024	G	6	4015	0.986425	0	3706	51	0	0	117	34	35	72
1451	xyz-1024	F	6	4905	0.985872	0	4466	64	0	0	144	74	78	79
1452	xyz-1024	E	6	5198	0.988245	0	4792	57	0	0	152	69	77	51
1453	xyz-1024	D	6	4620	0.988103	0	4319	52	0	0	111	56	60	22
1454	xyz-1024	C	6	4511	0.991111	0	4237	38	0	0	111	54	54	17
1455	xyz-1024	B	6	5045	0.987727	0	4185	52	0	0	105	102	70	531
1456	xyz-1024	A	6	5100	0.991263	0	4765	42	0	0	139	64	69	21
1425	xyz-1024	P	7	5443	0.993683	0	5034	32	0	0	125	77	72	103	Famprofazone
1426	xyz-1024	O	7	4466	0.992619	0	4169	31	0	0	131	46	56	33
1427	xyz-1024	N	7	3778	0.992506	0	3576	27	0	0	67	28	70	10	Guanethidine Sulfate
1428	xyz-1024	M	7	4429	0.994608	0	4058	22	0	0	126	52	59	112
1429	xyz-1024	L	7	3791	0.994565	0	3477	19	0	0	110	32	48	105	Hemicholinium Bromide
1430	xyz-1024	K	7	4868	0.995788	0	4492	19	0	0	295	0	13	49
1431	xyz-1024	J	7	4829	0.985839	0	4177	60	0	0	163	73	86	270	Isoetharine Mesylate
1432	xyz-1024	I	7	4157	0.985143	0	3647	55	0	0	122	76	55	202
1433	xyz-1024	H	7	4881	0.959115	0	4246	181	0	0	138	95	108	113	Meclocycline Sulfosalicylate
1434	xyz-1024	G	7	3728	0.989799	0	3493	36	0	0	87	53	53	6
1435	xyz-1024	F	7	4675	0.987618	0	4307	54	0	0	138	66	77	33	Medrysone
1436	xyz-1024	E	7	5321	0.985924	0	4903	70	0	0	168	67	98	15
1437	xyz-1024	D	7	4773	0.991075	0	4442	40	0	0	146	38	61	46	Mepiroxol
1438	xyz-1024	C	7	4706	0.990555	0	4405	42	0	0	144	42	55	18
1439	xyz-1024	B	7	5003	0.983465	0	4342	73	0	0	92	95	82	319	Mesoridazine Besylate
1440	xyz-1024	A	7	5049	0.985907	0	4757	68	0	0	73	81	56	14
1409	xyz-1024	P	8	4714	0.997124	0	4507	13	0	0	106	28	33	27
1410	xyz-1024	O	8	4095	0.984398	0	3407	54	0	0	102	46	81	405
1411	xyz-1024	N	8	4053	0.992468	0	3821	29	0	0	106	32	39	26
1412	xyz-1024	M	8	4548	0.99033	0	4199	41	0	0	133	59	65	51
1413	xyz-1024	L	8	4367	0.996336	0	4079	15	0	0	180	2	53	38
1414	xyz-1024	K	8	4608	0.990235	0	4259	42	0	0	139	46	76	46
1415	xyz-1024	J	8	4836	0.998424	0	4435	7	0	0	172	9	117	96
1416	xyz-1024	I	8	4927	0.988433	0	4358	51	0	0	156	59	81	222
1417	xyz-1024	H	8	5103	0.989241	0	4689	51	0	0	172	69	73	49
1418	xyz-1024	G	8	5993	0.988617	0	5298	61	0	0	197	104	129	204
1419	xyz-1024	F	8	4889	0.989369	0	4560	49	0	0	140	55	66	19
1420	xyz-1024	E	8	4634	0.982052	0	4268	78	0	0	104	76	60	48
1421	xyz-1024	D	8	4989	0.988685	0	4631	53	0	0	137	65	68	35
1422	xyz-1024	C	8	4784	0.985817	0	4379	63	0	0	133	76	97	36
1423	xyz-1024	B	8	4801	0.985902	0	3986	57	0	0	119	63	63	513
1424	xyz-1024	A	8	5134	0.982063	0	4599	84	0	0	101	115	58	177
1393	xyz-1024	P	9	5333	0.983755	0	4905	81	0	0	136	113	70	28	Metaproterenol Sulfate
1394	xyz-1024	O	9	4592	0.983272	0	3997	68	0	0	137	59	65	266
1395	xyz-1024	N	9	4042	0.983065	0	3657	63	0	0	118	68	65	71	Metaraminol Bitartrate
1396	xyz-1024	M	9	4758	0.985584	0	4102	60	0	0	141	108	101	246
1397	xyz-1024	L	9	4064	0.973713	0	3556	96	0	0	100	33	60	219	Methapyrilene HCl
1398	xyz-1024	K	9	4535	0.993979	0	4292	26	0	0	100	54	39	24
1399	xyz-1024	J	9	4746	0.989082	0	4258	47	0	0	158	87	63	133	Methoxamine HCl
1400	xyz-1024	I	9	4544	0.98599	0	4082	58	0	0	170	35	69	130
1401	xyz-1024	H	9	4239	0.986883	0	3837	51	0	0	128	73	57	93	Meticrane
1402	xyz-1024	G	9	3970	0.986104	0	3690	52	0	0	116	38	46	28
1403	xyz-1024	F	9	4844	0.981477	0	4398	83	0	0	142	77	98	46	Moxalactam Disodium
1404	xyz-1024	E	9	4862	0.983323	0	4540	77	0	0	110	60	58	17
1405	xyz-1024	D	9	4733	0.990346	0	4411	43	0	0	143	53	42	41	Nalmefene HCl
1406	xyz-1024	C	9	4874	0.980621	0	4453	88	0	0	120	83	78	52
1407	xyz-1024	B	9	4811	0.987325	0	4440	57	0	0	89	84	62	79	Nialamide
1408	xyz-1024	A	9	5201	0.991512	0	4906	42	0	0	115	52	60	26
1377	xyz-1024	P	10	5448	0.987466	0	5042	64	0	0	136	87	58	61
1378	xyz-1024	O	10	4697	0.985544	0	3886	57	0	0	118	74	63	499
1379	xyz-1024	N	10	4336	0.995364	0	4079	19	0	0	130	38	62	8
1380	xyz-1024	M	10	4534	0.985279	0	3949	59	0	0	113	75	58	280
1381	xyz-1024	L	10	4195	0.995045	0	4016	20	0	0	89	21	41	8
1382	xyz-1024	K	10	4568	0.998167	0	4356	8	0	0	125	25	45	9
1383	xyz-1024	J	10	5122	0.985376	0	4447	66	0	0	170	76	74	289
1384	xyz-1024	I	10	4721	0.992633	0	4042	30	0	0	181	53	70	345
1385	xyz-1024	H	10	4835	0.987285	0	4426	57	0	0	230	31	47	44
1386	xyz-1024	G	10	4479	0.992158	0	4175	33	0	0	102	56	56	57
1387	xyz-1024	F	10	4934	0.990662	0	4562	43	0	0	135	85	70	39
1388	xyz-1024	E	10	4868	0.990043	0	4574	46	0	0	120	67	47	14
1389	xyz-1024	D	10	4612	0.992814	0	4283	31	0	0	144	73	46	35
1390	xyz-1024	C	10	3794	0.992768	0	3569	26	0	0	76	37	52	34
1391	xyz-1024	B	10	5263	0.982491	0	3984	71	0	0	105	94	78	931
1392	xyz-1024	A	10	5507	0.99347	0	5173	34	0	0	124	72	61	43
1361	xyz-1024	P	11	5212	0.72093	0	31	12	0	0	45	6	15	5103	Oxethazaine
1362	xyz-1024	O	11	4474	0.984209	0	3989	64	0	0	133	54	92	142
1363	xyz-1024	N	11	4195	0.993868	0	3890	24	0	0	139	64	41	37	Oxprenolol HCl
1364	xyz-1024	M	11	4429	0.980195	0	3811	77	0	0	132	78	61	270
1365	xyz-1024	L	11	4160	0.996311	0	3781	14	0	0	136	24	24	181	Pentoxifylline
1366	xyz-1024	K	11	4530	0.990469	0	4157	40	0	0	98	72	54	109
1367	xyz-1024	J	11	4887	0.997753	0	4440	10	0	0	180	31	53	173	Physostigmine Salicylate
1368	xyz-1024	I	11	4743	0.991017	0	4082	37	0	0	201	48	57	318
1369	xyz-1024	H	11	4614	0.989105	0	4267	47	0	0	110	47	61	82	Pipenzolate Bromide
1370	xyz-1024	G	11	4784	0.991001	0	4405	40	0	0	147	29	57	106
1371	xyz-1024	F	11	4775	0.988657	0	4358	50	0	0	153	78	79	57	Piromidic Acid
1372	xyz-1024	E	11	4853	0.994543	0	4556	25	0	0	108	40	36	88
1373	xyz-1024	D	11	4650	0.992829	0	4292	31	0	0	136	74	73	44	Procyclidine HCl
1374	xyz-1024	C	11	4632	0.994415	0	4273	24	0	0	185	30	46	74
1375	xyz-1024	B	11	5043	0.980769	0	3927	77	0	0	114	106	92	727	R-(-)-Apomorphine HCl Hemihydrate
1376	xyz-1024	A	11	5138	0.986767	0	4474	60	0	0	111	117	61	315
1345	xyz-1024	P	12	5052	0.986195	0	4072	57	0	0	104	92	63	664
1346	xyz-1024	O	12	4810	0.992989	0	4249	30	0	0	162	70	62	237
1347	xyz-1024	N	12	4432	0.992552	0	4131	31	0	0	121	35	67	47
1348	xyz-1024	M	12	4701	0.997335	0	4116	11	0	0	205	17	20	332
1349	xyz-1024	L	12	2014	0.996386	0	1930	7	0	0	41	18	14	4
1350	xyz-1024	K	12	4613	0.995129	0	4290	21	0	0	115	57	51	79
1351	xyz-1024	J	12	4969	0.997286	0	4410	12	0	0	215	30	48	254
1352	xyz-1024	I	12	4830	0.979827	0	4080	84	0	0	162	131	108	265
1353	xyz-1024	H	12	4903	0.988188	0	4434	53	0	0	198	63	48	107
1354	xyz-1024	G	12	4274	0.995182	0	4131	20	0	0	2	10	73	38
1355	xyz-1024	F	12	4617	0.989082	0	4258	47	0	0	174	52	60	26
1356	xyz-1024	E	12	5086	0.991755	0	4691	39	0	0	110	105	78	63
1357	xyz-1024	D	12	4599	0.995567	0	4042	18	0	0	169	43	57	270
1358	xyz-1024	C	12	4708	0.994531	0	4364	24	0	0	131	81	42	66
1359	xyz-1024	B	12	5212	0.992784	0	4540	33	0	0	121	77	54	387
1360	xyz-1024	A	12	5310	0.995682	0	5073	22	0	0	165	17	25	8
1329	xyz-1024	P	13	5315	0.996484	0	5101	18	0	0	156	10	20	10	Ractopamine HCl
1330	xyz-1024	O	13	4725	0.98806	0	4303	52	0	0	166	89	77	38
1331	xyz-1024	N	13	4241	0.85	0	17	3	0	0	26	5	6	4184	Rolitetracycline
1332	xyz-1024	M	13	4614	0.98709	0	3823	50	0	0	143	89	51	458
1333	xyz-1024	L	13	4389	0.727273	0	24	9	0	0	29	5	15	4307	Terfenadine
1334	xyz-1024	K	13	4562	0.9884	0	4175	49	0	0	128	99	58	53
1335	xyz-1024	J	13	4836	0.74359	0	29	10	0	0	37	2	11	4747	Thiostrepton
1336	xyz-1024	I	13	4730	0.989309	0	3979	43	0	0	137	86	66	419
1337	xyz-1024	H	13	4906	0.857143	0	24	4	0	0	36	9	12	4821	Thonzonium Bromide
1338	xyz-1024	G	13	4730	0.992959	0	4372	31	0	0	139	85	71	32
1339	xyz-1024	F	13	4877	0.75	0	27	9	0	0	26	2	8	4805	Tolazamide
1340	xyz-1024	E	13	4590	0.986936	0	4155	55	0	0	134	109	63	74
1341	xyz-1024	D	13	4637	0.740741	0	20	7	0	0	16	12	6	4576	Tacrine HCl
1342	xyz-1024	C	13	4947	0.987199	0	4550	59	0	0	130	88	75	45
1343	xyz-1024	B	13	4996	0.772727	0	34	10	0	0	11	11	14	4916	Pimozide
1344	xyz-1024	A	13	4946	0.98802	0	4206	51	0	0	81	102	55	451
1313	xyz-1024	P	14	5373	0.984127	0	4526	73	0	0	174	123	65	412
1314	xyz-1024	O	14	4641	0.733333	0	22	8	0	0	26	13	11	4561
1315	xyz-1024	N	14	4143	0.997166	0	3871	11	0	0	140	48	53	20
1316	xyz-1024	M	14	4357	0.756098	0	31	10	0	0	32	5	6	4273
1317	xyz-1024	L	14	4484	0.994288	0	4178	24	0	0	149	42	39	52
1318	xyz-1024	K	14	4639	0.806452	0	25	6	0	0	31	10	4	4563
1319	xyz-1024	J	14	4821	0.997855	0	4187	9	0	0	206	25	58	336
1320	xyz-1024	I	14	4703	0.517241	0	15	14	0	0	37	9	14	4614
1321	xyz-1024	H	14	4753	0.992702	0	4353	32	0	0	224	76	42	26
1322	xyz-1024	G	14	3921	0.791667	0	19	5	0	0	32	11	10	3844
1323	xyz-1024	F	14	4671	0.985203	0	3995	60	0	0	153	72	63	328
1324	xyz-1024	E	14	5189	0.692308	0	18	8	0	0	24	7	3	5129
1325	xyz-1024	D	14	4599	0.995821	0	4289	18	0	0	155	68	41	28
1326	xyz-1024	C	14	4931	0.666667	0	18	9	0	0	33	4	12	4855
1327	xyz-1024	B	14	4962	0.991134	0	4248	38	0	0	148	94	60	374
1328	xyz-1024	A	14	5210	0.69697	0	23	10	0	0	14	5	13	5145
1297	xyz-1024	P	15	5483	0.993462	0	5166	34	0	0	128	54	70	31	Carbachol
1298	xyz-1024	O	15	4660	0.989904	0	4118	42	0	0	135	112	63	190
1299	xyz-1024	N	15	4322	0.990582	0	3997	38	0	0	95	56	83	53	Tolmetin Sodium
1300	xyz-1024	M	15	4630	0.985251	0	3340	50	0	0	120	100	51	969
1301	xyz-1024	L	15	4578	0.983826	0	4197	69	0	0	110	75	67	60	Cinoxacin
1302	xyz-1024	K	15	4286	0.993571	0	4018	26	0	0	112	53	51	26
1303	xyz-1024	J	15	5055	0.99788	0	4707	10	0	0	192	24	56	66	Glafenine HCl
1304	xyz-1024	I	15	4810	0.989253	0	4050	44	0	0	157	87	65	407
1305	xyz-1024	H	15	4534	0.989799	0	3687	38	0	0	172	83	49	505	Noscapine HCl
1306	xyz-1024	G	15	4739	0.987126	0	4294	56	0	0	158	77	67	87
1307	xyz-1024	F	15	4883	0.9881	0	4567	55	0	0	119	55	70	17	Phenothrin
1308	xyz-1024	E	15	5191	0.986692	0	4745	64	0	0	148	93	73	68
1309	xyz-1024	D	15	4897	0.99071	0	4479	42	0	0	173	98	46	59	Phthalylsulfacetamide
1310	xyz-1024	C	15	4774	0.990002	0	4357	44	0	0	118	91	65	99
1311	xyz-1024	B	15	4444	0.995368	0	4083	19	0	0	90	68	53	131	Pinacidil
1312	xyz-1024	A	15	5342	0.992038	0	4984	40	0	0	116	103	42	57
1281	xyz-1024	P	16	5232	0.993966	0	4942	30	0	0	164	31	48	17
1282	xyz-1024	O	16	4517	0.987126	0	3987	52	0	0	146	73	80	179
1283	xyz-1024	N	16	3998	0.989926	0	3734	38	0	0	90	33	77	26
1284	xyz-1024	M	16	4504	0.990118	0	3707	37	0	0	168	50	41	501
1285	xyz-1024	L	16	4414	0.982725	0	4039	71	0	0	133	70	67	34
1286	xyz-1024	K	16	4591	0.984655	0	4171	65	0	0	137	89	94	35
1287	xyz-1024	J	16	5021	0.998266	0	4605	8	0	0	191	39	66	112
1288	xyz-1024	I	16	4619	0.991841	0	4133	34	0	0	163	65	75	149
1289	xyz-1024	H	16	4757	0.989409	0	4204	45	0	0	146	105	67	190
1290	xyz-1024	G	16	4541	0.99376	0	4141	26	0	0	131	62	59	122
1291	xyz-1024	F	16	5196	0.988029	0	4787	58	0	0	151	78	49	73
1292	xyz-1024	E	16	4733	0.985281	0	4284	64	0	0	129	105	63	88
1293	xyz-1024	D	16	4654	0.99424	0	4315	25	0	0	168	66	35	45
1294	xyz-1024	C	16	4755	0.990167	0	4330	43	0	0	133	94	61	94
1295	xyz-1024	B	16	4597	0.991656	0	3922	33	0	0	108	109	67	358
1296	xyz-1024	A	16	5169	0.991319	0	4796	42	0	0	134	112	55	30
1265	xyz-1024	P	17	5343	0.985991	0	4786	68	0	0	138	112	63	176	Suxibuzone
1266	xyz-1024	O	17	4752	0.986301	0	4104	57	0	0	134	92	47	318
1267	xyz-1024	N	17	4212	0.99036	0	3904	38	0	0	130	55	54	31	Carbenoxolone Sodium
1268	xyz-1024	M	17	4473	0.993864	0	4049	25	0	0	145	86	67	101
1269	xyz-1024	L	17	4526	0.995462	0	4168	19	0	0	156	50	54	79	Hydrastinine HCl
1270	xyz-1024	K	17	4659	0.995873	0	4343	18	0	0	195	14	18	71
1271	xyz-1024	J	17	4804	0.998656	0	4457	6	0	0	227	24	53	37	Nicotine Ditartrate
1272	xyz-1024	I	17	4731	0.98755	0	3728	47	0	0	144	94	61	657
1273	xyz-1024	H	17	4928	0.993336	0	4323	29	0	0	205	91	66	214	Pridinol Methanesulfonate
1274	xyz-1024	G	17	5213	0.98803	0	4705	57	0	0	161	100	84	106
1275	xyz-1024	F	17	4523	0.991934	0	4181	34	0	0	121	101	47	39	Triflupromazine HCl
1276	xyz-1024	E	17	4731	0.988257	0	4376	52	0	0	115	62	75	51
1277	xyz-1024	D	17	4611	0.991302	0	4331	38	0	0	120	60	40	22	Dicyclomine HCl
1278	xyz-1024	C	17	4739	0.988047	0	4381	53	0	0	126	80	54	45
1279	xyz-1024	B	17	5318	0.989943	0	4823	49	0	0	143	122	77	104	Thioridazine HCl
1280	xyz-1024	A	17	5379	0.99767	0	5138	12	0	0	87	42	37	63
1249	xyz-1024	P	18	4474	0.988604	0	4164	48	0	0	105	76	63	18
1250	xyz-1024	O	18	4755	0.990967	0	4059	37	0	0	130	122	54	353
1251	xyz-1024	N	18	3	0	0	0	0	0	0	0	0	1	2
1252	xyz-1024	M	18	3867	0.996785	0	2790	9	0	0	117	43	26	882
1253	xyz-1024	L	18	4363	0.993958	0	3948	24	0	0	138	35	45	173
1254	xyz-1024	K	18	4586	0.993833	0	4190	26	0	0	144	43	38	145
1255	xyz-1024	J	18	4805	0.99549	0	4415	20	0	0	225	36	55	54
1256	xyz-1024	I	18	4785	0.998587	0	4240	6	0	0	200	15	85	239
1257	xyz-1024	H	18	4454	0.994077	0	4028	24	0	0	174	24	36	168
1258	xyz-1024	G	18	4566	0.993285	0	4142	28	0	0	155	68	69	104
1259	xyz-1024	F	18	4660	0.994407	0	4089	23	0	0	170	62	53	263
1260	xyz-1024	E	18	4678	0.990596	0	4319	41	0	0	127	71	51	69
1261	xyz-1024	D	18	4932	0.991606	0	4607	39	0	0	160	59	60	7
1262	xyz-1024	C	18	4914	0.994793	0	4585	24	0	0	179	47	63	16
1263	xyz-1024	B	18	4949	0.993492	0	4580	30	0	0	165	63	74	37
1264	xyz-1024	A	18	5218	0.995341	0	4914	23	0	0	117	81	39	44
1233	xyz-1024	P	19	5341	0.994399	0	4971	28	0	0	175	38	80	49	Mepenzolate Bromide
1234	xyz-1024	O	19	4655	0.983459	0	4043	68	0	0	144	54	69	277
1235	xyz-1024	N	19	4264	0.993213	0	3951	27	0	0	134	52	58	42	Aceclidine HCl
1236	xyz-1024	M	19	4350	0.985025	0	3815	58	0	0	169	54	89	165
1237	xyz-1024	L	19	4505	0.99423	0	3963	23	0	0	150	51	56	262	Imipramine HCl
1238	xyz-1024	K	19	4548	0.989071	0	4163	46	0	0	156	66	72	45
1239	xyz-1024	J	19	4807	0.989207	0	4216	46	0	0	153	133	61	198	Methylhydantoin-5-(D)
1240	xyz-1024	I	19	4524	0.990064	0	3886	39	0	0	167	123	65	244
1241	xyz-1024	H	19	4665	0.978877	0	3939	85	0	0	140	121	81	299	Metrizamide
1242	xyz-1024	G	19	4594	0.983003	0	4164	72	0	0	109	84	57	108
1243	xyz-1024	F	19	4767	0.98584	0	4247	61	0	0	137	90	97	135	Nomifensine Maleate
1244	xyz-1024	E	19	4775	0.986869	0	4359	58	0	0	177	74	62	45
1245	xyz-1024	D	19	4626	0.993962	0	3786	23	0	0	156	57	55	549	Proadifen HCl
1246	xyz-1024	C	19	4920	0.992153	0	4299	34	0	0	165	100	54	268
1247	xyz-1024	B	19	4965	0.984858	0	4553	70	0	0	97	94	79	72	Pyrilamine Maleate
1248	xyz-1024	A	19	5143	0.986063	0	4811	68	0	0	84	96	61	23
1217	xyz-1024	P	20	4050	0.993743	0	3812	24	0	0	82	49	50	33
1218	xyz-1024	O	20	4863	0.986595	0	4048	55	0	0	188	101	75	396
1219	xyz-1024	N	20	4309	0.995463	0	3949	18	0	0	152	69	57	64
1220	xyz-1024	M	20	3696	0.998788	0	3295	4	0	0	126	29	28	214
1221	xyz-1024	L	20	4757	0.996029	0	4013	16	0	0	174	63	70	421
1222	xyz-1024	K	20	4486	0.995115	0	4074	20	0	0	154	71	49	118
1223	xyz-1024	J	20	4674	0.99349	0	4273	28	0	0	155	64	26	128
1224	xyz-1024	I	20	4901	0.998633	0	4384	6	0	0	258	29	70	154
1225	xyz-1024	H	20	4613	0.993223	0	3957	27	0	0	154	68	56	351
1226	xyz-1024	G	20	4601	0.995378	0	4307	20	0	0	130	58	42	44
1227	xyz-1024	F	20	4638	0.994437	0	4290	24	0	0	153	67	51	53
1228	xyz-1024	E	20	4964	0.995285	0	4644	22	0	0	151	74	47	26
1229	xyz-1024	D	20	4890	0.996257	0	4525	17	0	0	269	29	31	19
1230	xyz-1024	C	20	4935	0.995165	0	4528	22	0	0	209	70	74	32
1231	xyz-1024	B	20	4894	0.993302	0	4449	30	0	0	129	108	57	121
1232	xyz-1024	A	20	4833	0.997842	0	4623	10	0	0	115	38	43	4
1201	xyz-1024	P	21	4968	0.996765	0	4622	15	0	0	145	74	80	32	Bekanamycin
1202	xyz-1024	O	21	5013	0.992697	0	4486	33	0	0	117	81	63	233
1203	xyz-1024	N	21	4375	0.999496	0	3970	2	0	0	360	0	15	28	Difloxacin HCl
1204	xyz-1024	M	21	1932	0.990324	0	1740	17	0	0	54	26	29	66
1205	xyz-1024	L	21	4719	0.995632	0	3875	17	0	0	183	45	43	556	Fosfomycin Tromethamine
1206	xyz-1024	K	21	4244	0.995908	0	3894	16	0	0	145	60	56	73
1207	xyz-1024	J	21	4767	0.989226	0	3948	43	0	0	165	74	38	499	Acetarsone
1208	xyz-1024	I	21	4386	0.99061	0	3798	36	0	0	163	84	47	258
1209	xyz-1024	H	21	4532	0.993925	0	4090	25	0	0	200	44	65	108	Bendroflumethiazide
1210	xyz-1024	G	21	4849	0.990269	0	4376	43	0	0	155	107	58	110
1211	xyz-1024	F	21	5049	0.997396	0	4596	12	0	0	152	112	51	126	Bentiromide
1212	xyz-1024	E	21	5408	0.993705	0	4736	30	0	0	165	131	78	268
1213	xyz-1024	D	21	4709	0.990872	0	3908	36	0	0	140	141	49	435	Bephenium Hydroxynaphthoate
1214	xyz-1024	C	21	4768	0.992938	0	4359	31	0	0	138	83	85	72
1215	xyz-1024	B	21	4829	0.989201	0	4397	48	0	0	141	89	67	87	Brucine
1216	xyz-1024	A	21	5144	0.992822	0	4841	35	0	0	79	114	38	37
1185	xyz-1024	P	22	5085	0.990978	0	4723	43	0	0	128	94	71	26
1186	xyz-1024	O	22	4863	0.99658	0	4371	15	0	0	190	45	72	170
1187	xyz-1024	N	22	4492	0.994939	0	4128	21	0	0	168	60	41	74
1188	xyz-1024	M	22	7345	0.994863	0	5423	28	0	0	358	93	117	1326
1189	xyz-1024	L	22	4585	0.995156	0	3698	18	0	0	179	70	43	577
1190	xyz-1024	K	22	4464	0.996612	0	4118	14	0	0	167	77	65	23
1191	xyz-1024	J	22	4899	0.995029	0	4404	22	0	0	204	87	58	124
1192	xyz-1024	I	22	4655	0.994141	0	4242	25	0	0	195	78	53	62
1193	xyz-1024	H	22	4636	0.995987	0	3971	16	0	0	165	69	39	376
1194	xyz-1024	G	22	4863	0.996658	0	4474	15	0	0	213	75	47	39
1195	xyz-1024	F	22	4910	0.994203	0	4459	26	0	0	184	85	55	101
1196	xyz-1024	E	22	5005	0.991814	0	4483	37	0	0	170	127	64	124
1197	xyz-1024	D	22	4953	0.994426	0	4460	25	0	0	180	81	68	139
1198	xyz-1024	C	22	4760	0.994802	0	4402	23	0	0	155	92	60	28
1199	xyz-1024	B	22	4788	0.994464	0	4311	24	0	0	138	94	58	163
1200	xyz-1024	A	22	4853	0.994376	0	4597	26	0	0	118	72	27	13
1169	xyz-1024	P	23	2673	0.999238	0	2624	2	0	0	2	6	35	4	CX5461
1170	xyz-1024	O	23	3626	0.999159	0	3564	3	0	0	6	10	33	10	Cycloheximide
1171	xyz-1024	N	23	4512	0.994436	0	4111	23	0	0	154	77	58	89	bortezomib
1172	xyz-1024	M	23	3710	0.995512	0	3549	16	0	0	33	14	83	15	DMSO
1173	xyz-1024	L	23	4454	0.99187	0	3782	31	0	0	132	77	58	374	silvestrol
1174	xyz-1024	K	23	4527	0.097859	0	393	3623	0	0	88	76	172	175	actinomycin D
1175	xyz-1024	J	23	4673	0.213424	0	849	3129	0	0	70	68	119	438	MG132
1176	xyz-1024	I	23	3024	0.995881	0	2901	12	0	0	11	15	43	42	bortezomib
1177	xyz-1024	H	23	3668	0.988286	0	3459	41	0	0	38	12	75	43	Cycloheximide
1178	xyz-1024	G	23	4179	0.990564	0	3989	38	0	0	30	25	67	30	CX5461
1179	xyz-1024	F	23	4880	0.048068	0	209	4139	0	0	124	67	89	252	actinomycin D
1180	xyz-1024	E	23	3773	0.991601	0	3660	31	0	0	6	10	53	13	DMSO
1181	xyz-1024	D	23	4471	0.997085	0	4105	12	0	0	188	43	55	68	MG132
1182	xyz-1024	C	23	3974	0.982171	0	3746	68	0	0	21	15	73	51	DMSO
1183	xyz-1024	B	23	3772	0.988069	0	3644	44	0	0	2	15	38	29	silvestrol
1184	xyz-1024	A	23	5020	0.082948	0	395	4367	0	0	48	65	101	44	bortezomib
1153	xyz-1024	P	24	372	0.986339	0	361	5	0	0	5	0	0	1	DMSO
1154	xyz-1024	O	24	4014	0.176739	0	658	3065	0	0	56	50	96	89	MG132
1155	xyz-1024	N	24	4132	0.044038	0	178	3864	0	0	30	8	42	10	actinomycin D
1156	xyz-1024	M	24	3352	0.997574	0	3290	8	0	0	4	7	28	15	DMSO
1157	xyz-1024	L	24	3687	0.998622	0	3624	5	0	0	8	7	37	6	bortezomib
1158	xyz-1024	K	24	3543	0.989617	0	3336	35	0	0	32	25	63	52	CX5461
1159	xyz-1024	J	24	4399	0.998818	0	4225	5	0	0	66	12	30	61	DMSO
1160	xyz-1024	I	24	3397	0.999096	0	3316	3	0	0	9	8	51	10	silvestrol
1161	xyz-1024	H	24	2852	0.997139	0	2788	8	0	0	6	5	25	20	Cycloheximide
1162	xyz-1024	G	24	4538	0.994792	0	4202	22	0	0	152	73	61	28	DMSO
1163	xyz-1024	F	24	4315	0.107	0	428	3572	0	0	34	43	89	149	MG132
1164	xyz-1024	E	24	3763	0.977491	0	3561	82	0	0	27	15	62	16	silvestrol
1165	xyz-1024	D	24	4599	0.987915	0	4251	52	0	0	192	51	43	10	Cycloheximide
1166	xyz-1024	C	24	4694	0.077239	0	338	4038	0	0	163	40	77	38	actinomycin D
1167	xyz-1024	B	24	3386	0.996999	0	3322	10	0	0	16	3	33	2	CX5461
1168	xyz-1024	A	24	5173	0.997729	0	4833	11	0	0	176	85	45	23	DMSO

## Sheet: ENP1 -LMB_rep2
	PlateName	Row	Col	ObjectNumber	MainHitrate	nucleoli	nucleoli_nucleoplasm	nucleoplasm	cytoplasm	pure.cytoplasm	mitosis	apoptosis	segmentation	no.signal	compound
1	xyz-1030	A	1	279	1	0	251	1	0	0	6	3	18	0	DMSO
2	xyz-1030	B	1	2635	1	0	2374	5	0	0	30	40	182	4	bortezomib
3	xyz-1030	C	1	2820	1	0	2642	4	0	0	2	60	108	4	silvestrol
4	xyz-1030	D	1	2991	1	0	59	2750	0	0	12	99	67	4	CX5461
5	xyz-1030	E	1	3922	1	0	3018	6	0	0	147	299	290	162	DMSO
6	xyz-1030	F	1	3167	1	0	2947	9	0	0	12	57	130	12	Cycloheximide
7	xyz-1030	G	1	2706	1	0	2445	6	0	0	15	61	149	30	MG132
8	xyz-1030	H	1	3964	1	0	31	3513	0	0	139	137	125	19	actinomycin D
9	xyz-1030	I	1	3649	1	0	2813	11	0	0	127	248	298	152	DMSO
10	xyz-1030	J	1	3339	1	0	3121	8	0	0	3	61	133	13	Cycloheximide
11	xyz-1030	K	1	2824	1	0	2631	2	0	0	10	49	122	10	bortezomib
12	xyz-1030	L	1	3286	1	0	3091	8	0	0	8	71	96	12	silvestrol
13	xyz-1030	M	1	3798	1	0	2947	17	0	0	163	335	209	127	DMSO
14	xyz-1030	N	1	3805	1	0	2902	24	0	0	147	456	241	35	DMSO
15	xyz-1030	O	1	2796	1	0	2351	7	0	0	33	118	221	66	MG132
16	xyz-1030	P	1	1689	1	0	16	1543	0	0	13	76	35	6	CX5461
17	xyz-1030	A	2	2935	1	0	2783	1	0	0	12	30	100	9	Cycloheximide
18	xyz-1030	B	2	2700	1	0	31	2473	0	0	55	84	56	1	actinomycin D
19	xyz-1030	C	2	3903	1	0	3490	11	0	0	85	178	134	5	DMSO
20	xyz-1030	D	2	3512	1	0	3347	9	0	0	11	22	118	5	silvestrol
21	xyz-1030	E	2	4000	1	0	24	3758	0	0	30	78	82	28	CX5461
22	xyz-1030	F	2	3423	1	0	3218	7	0	0	22	65	107	4	MG132
23	xyz-1030	G	2	3239	1	0	3031	8	0	0	10	36	153	1	bortezomib
24	xyz-1030	H	2	4350	1	0	3808	20	0	0	105	227	186	4	DMSO
25	xyz-1030	I	2	4238	1	0	15	3931	0	0	115	97	66	14	actinomycin D
26	xyz-1030	J	2	3243	1	0	2957	12	0	0	18	47	201	8	MG132
27	xyz-1030	K	2	4025	1	0	3477	13	0	0	98	235	161	41	DMSO
28	xyz-1030	L	2	3146	1	0	2964	5	0	0	12	36	124	5	bortezomib
29	xyz-1030	M	2	3771	1	0	3513	9	0	0	8	103	131	7	Cycloheximide
30	xyz-1030	N	2	3788	1	0	19	3516	0	0	36	100	62	55	CX5461
31	xyz-1030	O	2	3707	1	0	49	3188	0	0	108	138	108	116	actinomycin D
32	xyz-1030	P	2	2522	1	0	1939	8	0	0	20	142	351	62	silvestrol
33	xyz-1030	A	3	3945	1	0	3497	6	0	0	98	142	200	2	Lapatinib Ditosylate (Tykerb)
34	xyz-1030	B	3	4405	1	0	3981	7	0	0	112	135	166	4	Ofloxacin (Floxin)
35	xyz-1030	C	3	4191	1	0	3690	12	0	0	88	242	151	8	Lenalidomide
36	xyz-1030	D	3	3633	1	0	3155	8	0	0	104	193	167	6	Marbofloxacin
37	xyz-1030	E	3	4310	1	0	3728	21	0	0	123	266	153	19	Nilotinib (AMN-107)
38	xyz-1030	F	3	4496	1	0	3835	27	0	0	182	224	218	10	Moxifloxacin hydrochloride
39	xyz-1030	G	3	4128	1	0	3620	5	0	0	114	204	176	9	Pazopanib HCl
40	xyz-1030	H	3	4509	1	0	3924	11	0	0	112	243	214	5	Calcitriol (Rocaltrol)
41	xyz-1030	I	3	3972	1	0	3553	10	0	0	96	138	161	14	Rapamycin (Sirolimus)
42	xyz-1030	J	3	4571	1	0	3888	21	0	0	139	276	242	5	Doxercalciferol (Hectorol)
43	xyz-1030	K	3	4157	1	0	3638	16	0	0	115	193	176	19	Sorafenib (Nexavar)
44	xyz-1030	L	3	4114	1	0	3552	13	0	0	114	235	194	6	Alfacalcidol
45	xyz-1030	M	3	4059	1	0	3371	30	0	0	121	308	220	9	Sunitinib Malate (Sutent)
46	xyz-1030	N	3	3834	1	0	3229	24	0	0	113	260	174	34	Calcifediol
47	xyz-1030	O	3	3563	1	0	2972	36	0	0	100	261	155	39	Temsirolimus (Torisel)
48	xyz-1030	P	3	2767	1	0	1963	25	0	0	123	275	227	154	Iloperidone (Fanapt)
49	xyz-1030	A	4	4107	1	0	3589	99	0	0	34	194	183	8	Camptothecin
50	xyz-1030	B	4	4488	1	0	4116	8	0	0	85	134	140	5	Estrone
51	xyz-1030	C	4	4064	1	0	3656	10	0	0	91	152	153	2	Carmofur
52	xyz-1030	D	4	4085	1	0	3589	9	0	0	105	221	150	11	Flucytosine (Ancobon)
53	xyz-1030	E	4	4284	1	0	3753	15	0	0	126	177	191	22	Cetirizine Dihydrochloride
54	xyz-1030	F	4	4421	1	0	3865	13	0	0	161	203	169	10	Trichlormethiazide (Achletin)
55	xyz-1030	G	4	4075	1	0	3610	12	0	0	93	188	167	5	Cilnidipine
56	xyz-1030	H	4	4308	1	0	3817	18	0	0	105	197	169	2	Loteprednol etabonate
57	xyz-1030	I	4	4167	1	0	3635	21	0	0	97	218	190	6	Cilostazol
58	xyz-1030	J	4	4353	1	0	3797	19	0	0	123	203	199	12	Aminocaproic acid (Amicar)
59	xyz-1030	K	4	4203	1	0	3756	22	0	0	71	178	172	4	Floxuridine
60	xyz-1030	L	4	4108	1	0	3549	7	0	0	110	258	179	5	Aminoglutethimide (Cytadren)
61	xyz-1030	M	4	3992	1	0	3460	7	0	0	102	258	160	5	Ftorafur
62	xyz-1030	N	4	3785	1	0	3304	14	0	0	93	231	140	3	Aminophylline (Truphylline)
63	xyz-1030	O	4	3806	1	0	3189	30	0	0	110	292	149	36	Ifosfamide
64	xyz-1030	P	4	2975	1	0	2262	18	0	0	105	303	217	70	Amorolfine Hydrochloride
65	xyz-1030	A	5	4106	1	0	3531	8	0	0	140	202	224	1	Vandetanib (Zactima)
66	xyz-1030	B	5	4223	1	0	3691	13	0	0	131	181	202	5	Naratriptan HCl
67	xyz-1030	C	5	4015	1	0	3664	2	0	0	52	154	139	4	Vorinostat (SAHA)
68	xyz-1030	D	5	4149	1	0	3455	13	0	0	100	425	151	5	Ponatinib (AP24534)
69	xyz-1030	E	5	4403	1	0	3829	9	0	0	116	241	197	11	Masitinib (AB1010)
70	xyz-1030	F	5	4535	1	0	3924	12	0	0	132	237	223	7	Fludarabine (Fludara)
71	xyz-1030	G	5	4019	1	0	3473	18	0	0	78	240	205	5	Crizotinib (PF-02341066)
72	xyz-1030	H	5	3880	1	0	3446	16	0	0	48	203	157	10	Pralatrexate (Folotyn)
73	xyz-1030	I	5	4225	1	0	3672	8	0	0	98	208	229	10	Vismodegib (GDC-0449)
74	xyz-1030	J	5	3810	1	0	3255	25	0	0	136	198	188	8	Cefaclor (Ceclor)
75	xyz-1030	K	5	3675	1	0	3213	10	0	0	78	201	161	12	XL-184 (Cabozantinib)
76	xyz-1030	L	5	4073	1	0	3614	10	0	0	126	160	158	5	Betamethasone (Celestone)
77	xyz-1030	M	5	3890	1	0	3388	13	0	0	114	220	150	5	Everolimus (RAD001)
78	xyz-1030	N	5	4067	1	0	871	2419	0	0	118	517	136	6	Mycophenolate mofetil (CellCept)
79	xyz-1030	O	5	3795	1	0	3006	29	0	0	114	363	208	75	Abiraterone (CB-7598)
80	xyz-1030	P	5	3423	1	0	2599	40	0	0	147	375	254	8	Cephalexin (Cefalexin)
81	xyz-1030	A	6	3733	1	0	3416	3	0	0	80	86	142	6	Megestrol Acetate
82	xyz-1030	B	6	4329	1	0	3881	12	0	0	97	142	196	1	Chloramphenicol (Chloromycetin)
83	xyz-1030	C	6	4079	1	0	3670	16	0	0	66	183	142	2	Mercaptopurine
84	xyz-1030	D	6	4050	1	0	3680	15	0	0	80	142	130	3	Flurbiprofen (Ansaid)
85	xyz-1030	E	6	4377	1	0	3796	10	0	0	166	215	179	11	Pamidronate Disodium
86	xyz-1030	F	6	3794	1	0	3458	15	0	0	56	117	141	7	Disulfiram (Antabuse)
87	xyz-1030	G	6	4307	1	0	3768	14	0	0	69	230	216	10	Streptozotocin (Zanosar)
88	xyz-1030	H	6	4262	1	0	3739	15	0	0	108	211	182	7	Mesalamine (Lialda)
89	xyz-1030	I	6	3695	1	0	3234	13	0	0	57	226	161	4	Zoledronic Acid (Zoledronate)
90	xyz-1030	J	6	4182	1	0	3618	20	0	0	98	240	201	5	Ipratropium bromide
91	xyz-1030	K	6	3996	1	0	3524	15	0	0	115	207	128	7	Dexamethasone
92	xyz-1030	L	6	3570	1	0	3183	5	0	0	92	174	109	7	Sulfanilamide
93	xyz-1030	M	6	3772	1	0	3282	17	0	0	103	221	144	5	Doxazosin mesylate
94	xyz-1030	N	6	4145	1	0	3593	20	0	0	141	222	163	6	Betamethasone Dipropionate (Diprolene)
95	xyz-1030	O	6	3994	1	0	3240	13	0	0	117	323	213	88	Edaravone (MCI-186)
96	xyz-1030	P	6	3536	1	0	2731	37	0	0	129	346	264	29	Betapar (Meprednisone)
97	xyz-1030	A	7	4179	1	0	3820	8	0	0	81	124	141	5	Pemetrexed
98	xyz-1030	B	7	4352	1	0	3969	14	0	0	96	142	122	9	Dyphylline (Dilor)
99	xyz-1030	C	7	3871	1	0	3498	5	0	0	89	158	120	1	Malotilate
100	xyz-1030	D	7	4110	1	0	3650	7	0	0	104	192	148	9	Aztreonam (Azactam, Cayston)
101	xyz-1030	E	7	4355	1	0	3817	9	0	0	166	216	130	17	Ivacaftor (VX-770)
102	xyz-1030	F	7	4206	1	0	3703	13	0	0	102	210	173	5	Perindopril Erbumine (Aceon)
103	xyz-1030	G	7	2733	1	0	2496	19	0	0	44	50	121	3	Docetaxel (Taxotere)
104	xyz-1030	H	7	4233	1	0	3681	15	0	0	111	211	211	4	Irbesartan (Avapro)
105	xyz-1030	I	7	3424	1	0	3109	18	0	0	16	98	170	13	Gemcitabine HCl (Gemzar)
106	xyz-1030	J	7	3928	1	0	3400	18	0	0	76	201	220	13	Alprostadil (Caverject)
107	xyz-1030	K	7	2675	1	0	2412	11	0	0	49	68	127	8	Paclitaxel (Taxol)
108	xyz-1030	L	7	3898	1	0	3466	7	0	0	97	208	116	4	Norfloxacin (Norxacin)
109	xyz-1030	M	7	4238	1	0	3605	6	0	0	122	268	199	38	Capecitabine (Xeloda)
110	xyz-1030	N	7	3615	1	0	3145	14	0	0	120	172	158	6	Tadalafil (Cialis)
111	xyz-1030	O	7	3718	1	0	3112	22	0	0	106	279	170	29	Cisplatin
112	xyz-1030	P	7	3246	1	0	2551	12	0	0	122	263	160	138	Cyclosporine (Neoral)
113	xyz-1030	A	8	4072	1	0	3700	8	0	0	107	98	155	4	Ellagic acid
114	xyz-1030	B	8	4369	1	0	3991	9	0	0	95	131	139	4	Betamethasone valerate (Betnovate)
115	xyz-1030	C	8	4212	1	0	3770	9	0	0	99	193	137	4	Etodolac (Lodine)
116	xyz-1030	D	8	3938	1	0	3571	9	0	0	75	138	139	6	Praziquantel (Biltricide)
117	xyz-1030	E	8	4298	1	0	3801	9	0	0	127	190	156	15	Etomidate
118	xyz-1030	F	8	4380	1	0	3891	13	0	0	133	184	154	5	Busulfan (Myleran, Busulfex)
119	xyz-1030	G	8	4189	1	0	3674	19	0	0	107	217	160	12	Felbamate
120	xyz-1030	H	8	4193	1	0	3679	7	0	0	83	231	185	8	Carbamazepine (Carbatrol)
121	xyz-1030	I	8	4233	1	0	3658	28	0	0	107	247	182	11	Fluconazole
122	xyz-1030	J	8	4265	1	0	3690	18	0	0	118	256	178	5	Hydrocortisone (Cortisol)
123	xyz-1030	K	8	3881	1	0	3413	9	0	0	84	219	142	14	Flumazenil
124	xyz-1030	L	8	2929	1	0	2582	13	0	0	70	143	115	6	Torsemide (Demadex)
125	xyz-1030	M	8	3998	1	0	3548	17	0	0	104	157	165	7	Fluoxetine HCl
126	xyz-1030	N	8	3824	1	0	3407	14	0	0	124	138	133	8	Desonide
127	xyz-1030	O	8	3742	1	0	3208	21	0	0	96	228	164	25	Fluvoxamine maleate
128	xyz-1030	P	8	3515	1	0	2846	24	0	0	137	299	185	24	Didanosine (Videx)
129	xyz-1030	A	9	4067	1	0	3593	10	0	0	124	165	168	7	Valproic acid sodium salt (Sodium valproate)
130	xyz-1030	B	9	4343	1	0	3934	12	0	0	71	151	170	5	Cidofovir (Vistide)
131	xyz-1030	C	9	3849	1	0	3495	8	0	0	68	145	126	7	Regorafenib (BAY 73-4506)
132	xyz-1030	D	9	3777	1	0	3327	8	0	0	96	186	151	9	Natamycin (Pimaricin)
133	xyz-1030	E	9	4040	1	0	3593	15	0	0	92	205	132	3	Ritonavir
134	xyz-1030	F	9	4371	1	0	3888	10	0	0	102	205	154	12	Ibuprofen Lysine (NeoProfen)
135	xyz-1030	G	9	4065	1	0	3633	14	0	0	100	164	148	6	Anastrozole
136	xyz-1030	H	9	3658	1	0	3276	15	0	0	90	135	140	2	Telaprevir (VX-950)
137	xyz-1030	I	9	4471	1	0	3871	19	0	0	111	237	221	12	Aprepitant (MK-0869)
138	xyz-1030	J	9	4390	1	0	3841	17	0	0	109	206	208	9	Saxagliptin (BMS-477118,Onglyza)
139	xyz-1030	K	9	3979	1	0	3590	14	0	0	89	166	118	2	Bicalutamide (Casodex)
140	xyz-1030	L	9	4216	1	0	3747	15	0	0	99	217	128	10	Febuxostat (Uloric)
141	xyz-1030	M	9	3801	1	0	3291	13	0	0	110	209	171	7	Fulvestrant (Faslodex)
142	xyz-1030	N	9	3846	1	0	3399	11	0	0	117	162	150	7	Nebivolol (Bystolic)
143	xyz-1030	O	9	4004	1	0	3383	23	0	0	92	300	183	23	Thalidomide
144	xyz-1030	P	9	3851	1	0	3126	22	0	0	111	325	249	18	Pimobendan (Vetmedin)
145	xyz-1030	A	10	4075	1	0	3626	7	0	0	128	173	130	11	Gabapentin Hydrochloride
146	xyz-1030	B	10	4349	1	0	3925	9	0	0	90	170	153	2	Divalproex sodium
147	xyz-1030	C	10	3988	1	0	3581	10	0	0	114	135	143	5	Gatifloxacin
148	xyz-1030	D	10	3796	1	0	3420	6	0	0	91	125	144	10	Emtricitabine (Emtriva)
149	xyz-1030	E	10	4232	1	0	3791	12	0	0	112	190	119	8	Genistein
150	xyz-1030	F	10	4729	1	0	4149	17	0	0	173	227	158	5	Progesterone (Prometrium)
151	xyz-1030	G	10	4128	1	0	3710	18	0	0	82	160	151	7	Glimepiride
152	xyz-1030	H	10	4383	1	0	3849	15	0	0	107	220	179	13	Lamivudine (Epivir)
153	xyz-1030	I	10	4370	1	0	3859	20	0	0	90	176	216	9	Granisetron HCl
154	xyz-1030	J	10	4261	1	0	3801	11	0	0	100	190	155	4	Eplerenone
155	xyz-1030	K	10	4125	1	0	3669	11	0	0	90	212	135	8	Ivermectin
156	xyz-1030	L	10	4204	1	0	3774	10	0	0	128	131	158	3	Hydrochlorothiazide
157	xyz-1030	M	10	4042	1	0	3438	6	0	0	119	249	223	7	Ketoconazole
158	xyz-1030	N	10	4060	1	0	3464	15	0	0	130	243	199	9	Estradiol
159	xyz-1030	O	10	4053	1	0	3429	19	0	0	124	247	215	19	Lansoprazole
160	xyz-1030	P	10	3855	1	0	3136	24	0	0	158	225	215	97	Deferasirox (Exjade)
161	xyz-1030	A	11	4477	1	0	4060	7	0	0	110	128	169	3	Exemestane
162	xyz-1030	B	11	4328	1	0	3950	8	0	0	88	130	147	5	Pomalidomide
163	xyz-1030	C	11	3974	1	0	3572	10	0	0	106	138	141	7	Finasteride
164	xyz-1030	D	11	3966	1	0	3585	18	0	0	64	152	138	9	Tazarotene (Avage)
165	xyz-1030	E	11	3697	1	0	3328	16	0	0	44	155	145	9	Irinotecan
166	xyz-1030	F	11	4800	1	0	4187	20	0	0	154	210	220	9	Sulfasalazine (Azulfidine)
167	xyz-1030	G	11	4022	1	0	3560	34	0	0	49	193	175	11	Cladribine
168	xyz-1030	H	11	4367	1	0	3822	18	0	0	102	203	217	5	Candesartan (Atacand)
169	xyz-1030	I	11	3157	1	0	2677	48	0	0	93	148	189	2	Decitabine
170	xyz-1030	J	11	4352	1	0	3795	27	0	0	99	216	209	6	Ubenimex (Bestatin)
171	xyz-1030	K	11	3729	1	0	3265	12	0	0	87	187	173	5	Dutasteride
172	xyz-1030	L	11	3975	1	0	3476	15	0	0	84	205	190	5	Apixaban
173	xyz-1030	M	11	4108	1	0	3566	16	0	0	161	166	185	14	Melatonin
174	xyz-1030	N	11	3694	1	0	3183	19	0	0	169	154	167	2	Reserpine
175	xyz-1030	O	11	4019	1	0	3451	16	0	0	100	228	173	51	Bisoprolol
176	xyz-1030	P	11	4014	1	0	3332	20	0	0	117	256	255	34	Furosemide (Lasix)
177	xyz-1030	A	12	3673	1	0	3331	8	0	0	82	113	132	7	Levetiracetam
178	xyz-1030	B	12	4507	1	0	4067	9	0	0	91	136	199	5	Piroxicam (Feldene)
179	xyz-1030	C	12	4184	1	0	3758	10	0	0	105	149	156	6	Lidocaine (Alphacaine)
180	xyz-1030	D	12	4072	1	0	3843	9	0	0	30	39	139	12	Gemcitabine (Gemzar)
181	xyz-1030	E	12	4196	1	0	3699	9	0	0	126	185	172	5	Loratadine
182	xyz-1030	F	12	4270	1	0	3838	5	0	0	132	141	142	12	Glipizide (Glucotrol)
183	xyz-1030	G	12	4363	1	0	3865	15	0	0	99	177	200	7	Losartan potassium
184	xyz-1030	H	12	3781	1	0	3441	15	0	0	88	116	114	7	Glyburide (Diabeta)
185	xyz-1030	I	12	3872	1	0	3412	10	0	0	102	174	163	11	Acitretin
186	xyz-1030	J	12	4422	1	0	4080	23	0	0	27	113	169	10	Adefovir Dipivoxil (Preveon, Hepsera)
187	xyz-1030	K	12	3776	1	0	3354	14	0	0	86	167	142	13	Biapenem
188	xyz-1030	L	12	4284	1	0	3842	16	0	0	95	174	143	14	Zalcitabine
189	xyz-1030	M	12	3923	1	0	3469	12	0	0	138	163	127	14	Cefoselis sulfate
190	xyz-1030	N	12	3889	1	0	3426	17	0	0	119	147	164	16	Azathioprine (Azasan, Imuran)
191	xyz-1030	O	12	4097	1	0	3643	10	0	0	97	178	154	15	Daptomycin
192	xyz-1030	P	12	4149	1	0	3482	28	0	0	106	279	212	42	Indomethacin (Indocid, Indocin)
193	xyz-1030	A	13	3875	1	0	204	3568	0	0	1	40	51	11	Doxorubicin (Adriamycin)
194	xyz-1030	B	13	4269	1	0	3889	7	0	0	105	97	164	7	Olmesartan medoxomil (Benicar)
195	xyz-1030	C	13	3156	1	0	2876	13	0	0	51	112	103	1	Adrucil (Fluorouracil)
196	xyz-1030	D	13	3976	1	0	3535	9	0	0	104	158	165	5	Cefdinir (Omnicef)
197	xyz-1030	E	13	4063	1	0	3640	8	0	0	102	139	138	36	Abitrexate (Methotrexate)
198	xyz-1030	F	13	4166	1	0	3712	10	0	0	121	156	154	13	Clotrimazole (Canesten)
199	xyz-1030	G	13	4200	1	0	3726	22	0	0	75	192	168	17	Imiquimod
200	xyz-1030	H	13	4288	1	0	3865	11	0	0	94	165	147	6	Rizatriptan Benzoate (Maxalt)
201	xyz-1030	I	13	4228	1	0	3702	18	0	0	113	172	215	8	Bendamustine HCL
202	xyz-1030	J	13	4286	1	0	3776	20	0	0	132	183	174	1	Pyridostigmine Bromide (Mestinon)
203	xyz-1030	K	13	3977	1	0	3523	9	0	0	95	186	158	6	Nelarabine (Arranon)
204	xyz-1030	L	13	4135	1	0	3668	17	0	0	137	162	145	6	Methimazole (Tapazole, Northyx)
205	xyz-1030	M	13	3253	1	0	2944	12	0	0	70	105	119	3	Bleomycin sulfate
206	xyz-1030	N	13	4121	1	0	3620	12	0	0	124	212	143	10	Metolazone (Zaroxolyn)
207	xyz-1030	O	13	3516	1	0	3053	24	0	0	93	171	154	21	Carboplatin
208	xyz-1030	P	13	4002	1	0	3505	9	0	0	128	217	133	10	Cefoperazone (Cefobid)
209	xyz-1030	A	14	4425	1	0	4004	7	0	0	114	133	162	5	Doripenem Hydrate
210	xyz-1030	B	14	3979	1	0	3655	3	0	0	76	108	132	5	Paliperidone (Invega)
211	xyz-1030	C	14	3649	1	0	3332	7	0	0	86	112	108	4	Dorzolamide HCL
212	xyz-1030	D	14	3631	1	0	3264	7	0	0	109	122	126	3	Terbinafine (Lamisil, Terbinex)
213	xyz-1030	E	14	4433	1	0	3990	12	0	0	122	142	163	4	Gestodene
214	xyz-1030	F	14	4582	1	0	4101	8	0	0	149	166	148	10	Levodopa (Sinemet)
215	xyz-1030	G	14	4434	1	0	4016	11	0	0	86	142	170	9	Drospirenone
216	xyz-1030	H	14	4307	1	0	3812	19	0	0	99	198	175	4	Levonorgestrel (Levonelle)
217	xyz-1030	I	14	4476	1	0	3945	15	0	0	105	232	171	8	Ruxolitinib (INCB018424)
218	xyz-1030	J	14	4403	1	0	3902	12	0	0	128	191	167	3	Gemfibrozil (Lopid)
219	xyz-1030	K	14	3965	1	0	3595	13	0	0	107	127	116	7	Isotretinoin
220	xyz-1030	L	14	3564	1	0	3177	15	0	0	113	119	131	9	Indapamide (Lozol)
221	xyz-1030	M	14	3950	1	0	3475	10	0	0	111	166	172	16	Lopinavir (ABT-378)
222	xyz-1030	N	14	3584	1	0	3184	12	0	0	99	138	142	9	Mitotane (Lysodren)
223	xyz-1030	O	14	3451	1	0	3052	12	0	0	87	149	142	9	Meropenem
224	xyz-1030	P	14	3957	1	0	3437	14	0	0	132	210	141	23	Methylprednisolone
225	xyz-1030	A	15	4291	1	0	4063	18	0	0	22	43	138	7	Clofarabine
226	xyz-1030	B	15	3890	1	0	3536	13	0	0	93	108	135	5	Silodosin (Rapaflo)
227	xyz-1030	C	15	3521	1	0	3149	8	0	0	72	160	128	4	Dacarbazine (DTIC-Dome)
228	xyz-1030	D	15	4217	1	0	3835	12	0	0	67	167	133	3	Riluzole (Rilutek)
229	xyz-1030	E	15	4348	1	0	3871	12	0	0	88	177	195	5	Dexrazoxane Hydrochloride
230	xyz-1030	F	15	3896	1	0	3444	4	0	0	122	159	162	5	Risperidone (Risperdal)
231	xyz-1030	G	15	3378	1	0	16	3283	0	0	5	25	42	7	Epirubicin Hydrochloride
232	xyz-1030	H	15	4140	1	0	3686	12	0	0	82	189	165	6	Sulfapyridine (Dagenan)
233	xyz-1030	I	15	4115	1	0	3139	426	0	0	84	216	243	7	Oxaliplatin (Eloxatin)
234	xyz-1030	J	15	4439	1	0	3843	27	0	0	106	218	238	7	Sulfameter (Bayrena)
235	xyz-1030	K	15	3483	1	0	3224	11	0	0	24	84	126	14	Etoposide (VP-16)
236	xyz-1030	L	15	3749	1	0	3372	14	0	0	104	141	111	7	Prilocaine
237	xyz-1030	M	15	4196	1	0	3694	16	0	0	124	193	159	10	Evista (Raloxifene Hydrochloride)
238	xyz-1030	N	15	3867	1	0	3422	21	0	0	124	146	144	10	Darunavir Ethanolate (Prezista)
239	xyz-1030	O	15	3234	1	0	83	3032	0	0	8	48	51	12	Idarubicin HCl
240	xyz-1030	P	15	4113	1	0	3398	28	0	0	124	325	196	42	Prednisone (Adasone)
241	xyz-1030	A	16	3886	1	0	3552	4	0	0	94	121	109	6	Mianserin hydrochloride
242	xyz-1030	B	16	4395	1	0	4012	6	0	0	82	154	133	8	Meloxicam (Mobic)
243	xyz-1030	C	16	4087	1	0	3722	7	0	0	82	146	123	7	Minoxidil
244	xyz-1030	D	16	3650	1	0	3291	10	0	0	90	135	118	6	Mesna (Uromitexan, Mesnex)
245	xyz-1030	E	16	4186	1	0	3679	17	0	0	143	177	152	18	Mizoribine (Bredinin)
246	xyz-1030	F	16	4583	1	0	4062	20	0	0	160	183	145	13	Methocarbamol (Robaxin)
247	xyz-1030	G	16	3808	1	0	3391	19	0	0	94	149	146	9	Mosapride citrate
248	xyz-1030	H	16	4126	1	0	3745	14	0	0	54	147	150	16	Prednisolone (Hydroretrocortine)
249	xyz-1030	I	16	4575	1	0	3995	23	0	0	115	208	222	12	Nafamostat mesylate
250	xyz-1030	J	16	4317	1	0	3791	14	0	0	100	205	201	6	Telmisartan (Micardis)
251	xyz-1030	K	16	4082	1	0	3555	13	0	0	107	222	171	14	Omeprazole (Prilosec)
252	xyz-1030	L	16	3872	1	0	3510	17	0	0	87	152	97	9	Thiabendazole
253	xyz-1030	M	16	3936	1	0	3505	13	0	0	99	164	150	5	Ondansetron hydrochloride (Zofran)
254	xyz-1030	N	16	4200	1	0	3622	22	0	0	161	181	204	10	Guaifenesin (Guaiphenesin)
255	xyz-1030	O	16	4086	1	0	3636	11	0	0	101	158	176	4	Oxcarbazepine
256	xyz-1030	P	16	4141	1	0	3663	9	0	0	87	225	128	29	Rifabutin (Mycobutin)
257	xyz-1030	A	17	4027	1	0	3692	9	0	0	77	109	135	5	Fludarabine Phosphate (Fludara)
258	xyz-1030	B	17	4572	1	0	4165	8	0	0	94	139	159	7	Acetylcysteine
259	xyz-1030	C	17	3776	1	0	3575	19	0	0	16	64	96	6	Topotecan HCl
260	xyz-1030	D	17	4258	1	0	3852	13	0	0	73	168	148	4	Alendronate (Fosamax)
261	xyz-1030	E	17	3984	1	0	3527	20	0	0	130	178	120	9	2-Methoxyestradiol
262	xyz-1030	F	17	4338	1	0	3846	20	0	0	117	188	155	12	Ethinyl Estradiol
263	xyz-1030	G	17	4037	1	0	3695	18	0	0	72	134	115	3	Letrozole
264	xyz-1030	H	17	4374	1	0	3912	13	0	0	103	167	175	4	Naproxen (Aleve)
265	xyz-1030	I	17	4189	1	0	3704	16	0	0	69	197	190	13	Leucovorin Calcium
266	xyz-1030	J	17	4193	1	0	3700	16	0	0	87	185	188	17	Nitazoxanide (Alinia, Annita)
267	xyz-1030	K	17	3517	1	0	3158	16	0	0	68	136	132	7	Methazolastone
268	xyz-1030	L	17	4054	1	0	3669	8	0	0	106	129	138	4	Triamcinolone Acetonide
269	xyz-1030	M	17	2454	1	0	2116	12	0	0	77	71	176	2	Vincristine
270	xyz-1030	N	17	4039	1	0	3524	24	0	0	126	168	183	14	Orlistat (Alli, Xenical)
271	xyz-1030	O	17	3963	1	0	3522	12	0	0	84	181	145	19	Agomelatine
272	xyz-1030	P	17	3901	1	0	3315	19	0	0	116	254	164	33	Allopurinol (Zyloprim)
273	xyz-1030	A	18	4597	1	0	4153	17	0	0	116	141	163	7	Pizotifen malate
274	xyz-1030	B	18	4123	1	0	3834	9	0	0	59	116	102	3	Nevirapine (Viramune)
275	xyz-1030	C	18	4068	1	0	3713	8	0	0	94	147	99	7	Resveratrol
276	xyz-1030	D	18	3759	1	0	3429	11	0	0	87	131	99	2	Esomeprazole magnesium (Nexium)
277	xyz-1030	E	18	4183	1	0	3792	10	0	0	118	113	129	21	Rocuronium bromide
278	xyz-1030	F	18	4114	1	0	3729	12	0	0	123	131	110	9	Niacin (Nicotinic acid)
279	xyz-1030	G	18	4261	1	0	3807	15	0	0	75	177	181	6	Stavudine
280	xyz-1030	H	18	4297	1	0	3868	15	0	0	101	164	146	3	Nimodipine (Nimotop)
281	xyz-1030	I	18	4507	1	0	3990	23	0	0	108	186	190	10	Teicoplanin
282	xyz-1030	J	18	4218	1	0	3798	19	0	0	71	154	167	9	Nisoldipine (Sular)
283	xyz-1030	K	18	3907	1	0	3483	13	0	0	97	157	149	8	Tenofovir Disoproxil Fumarate
284	xyz-1030	L	18	3968	1	0	3532	14	0	0	111	130	173	8	L-Glutamine
285	xyz-1030	M	18	4217	1	0	3698	24	0	0	119	170	192	14	Tenofovir (Viread)
286	xyz-1030	N	18	4029	1	0	3499	12	0	0	135	196	178	9	Gadodiamide (Omniscan)
287	xyz-1030	O	18	3851	1	0	3385	24	0	0	96	179	138	29	Tigecycline
288	xyz-1030	P	18	3833	1	0	3331	7	0	0	80	198	148	69	Oxybutynin (Ditropan)
289	xyz-1030	A	19	4376	1	0	3977	11	0	0	113	97	170	8	Leflunomide
290	xyz-1030	B	19	2844	1	0	2622	7	0	0	48	71	89	7	Zafirlukast (Accolate)
291	xyz-1030	C	19	2635	1	0	2426	9	0	0	59	34	106	1	Vinblastine
292	xyz-1030	D	19	4256	1	0	3810	12	0	0	108	160	158	8	Erythromycin (E-Mycin)
293	xyz-1030	E	19	4161	1	0	3725	14	0	0	92	167	153	10	MDV3100 (Enzalutamide)
294	xyz-1030	F	19	4330	1	0	3883	7	0	0	124	195	115	6	Amphotericin B (Abelcet)
295	xyz-1030	G	19	4177	1	0	3824	13	0	0	72	129	135	4	Dienogest
296	xyz-1030	H	19	4030	1	0	3596	22	0	0	82	134	191	5	Docosanol (Abreva)
297	xyz-1030	I	19	4177	1	0	3744	17	0	0	96	164	150	6	Entecavir hydrate
298	xyz-1030	J	19	4095	1	0	3523	33	0	0	134	190	202	13	Ibuprofen (Advil)
299	xyz-1030	K	19	3674	1	0	3293	14	0	0	91	132	136	8	Nepafenac
300	xyz-1030	L	19	3903	1	0	3482	11	0	0	120	136	147	7	Amprenavir (Agenerase)
301	xyz-1030	M	19	3753	1	0	3354	8	0	0	139	106	141	5	Rufinamide (Banzel)
302	xyz-1030	N	19	2699	1	0	2402	15	0	0	110	64	103	5	Albendazole (Albenza)
303	xyz-1030	O	19	4142	1	0	3700	16	0	0	103	148	163	12	Posaconazole
304	xyz-1030	P	19	4047	1	0	3443	14	0	0	136	187	192	75	Chlorothiazide
305	xyz-1030	A	20	3895	1	0	3536	18	0	0	96	131	110	4	Trilostane
306	xyz-1030	B	20	4443	1	0	4133	11	0	0	69	111	114	5	Enoxacin (Penetrex)
307	xyz-1030	C	20	4135	1	0	3721	9	0	0	118	170	110	7	Vecuronium Bromide
308	xyz-1030	D	20	4259	1	0	3913	10	0	0	77	126	128	5	Pitavastatin calcium (Livalo)
309	xyz-1030	E	20	3917	1	0	3546	7	0	0	85	138	129	12	Bimatoprost
310	xyz-1030	F	20	3642	1	0	3213	11	0	0	120	152	135	11	Rifapentine (Priftin)
311	xyz-1030	G	20	4159	1	0	3683	16	0	0	94	189	166	11	Linezolid (Zyvox)
312	xyz-1030	H	20	4546	1	0	4030	23	0	0	103	209	175	6	Suprofen (Profenal)
313	xyz-1030	I	20	4083	1	0	3682	18	0	0	60	135	178	10	Alfuzosin hydrochloride (Uroxatral)
314	xyz-1030	J	20	4389	1	0	3867	18	0	0	111	186	187	20	Pyrazinamide (Pyrazinoic acid amide)
315	xyz-1030	K	20	3185	1	0	2844	12	0	0	82	115	129	3	Clopidogrel (Plavix)
316	xyz-1030	L	20	4078	1	0	3628	15	0	0	123	149	154	9	Quetiapine fumarate (Seroquel)
317	xyz-1030	M	20	4270	1	0	3724	22	0	0	138	207	169	10	Prazosin HCl
318	xyz-1030	N	20	3954	1	0	3462	14	0	0	130	184	152	12	Rifampin (Rifadin, Rimactane)
319	xyz-1030	O	20	3976	1	0	3496	11	0	0	117	137	211	4	Ranolazine dihydrochloride
320	xyz-1030	P	20	4079	1	0	3500	11	0	0	122	219	180	47	Beta Carotene
321	xyz-1030	A	21	4221	1	0	3871	11	0	0	94	124	117	4	Prasugrel (Effient)
322	xyz-1030	B	21	4385	1	0	4026	6	0	0	57	140	148	8	Methyldopa (Aldomet)
323	xyz-1030	C	21	4066	1	0	3701	10	0	0	93	130	129	3	Ramelteon (TAK-375)
324	xyz-1030	D	21	4153	1	0	3784	11	0	0	102	103	143	10	Ursodiol (Actigal Urso)
325	xyz-1030	E	21	3743	1	0	3335	14	0	0	108	162	116	8	AMG-073 HCl (Cinacalcet hydrochloride)
326	xyz-1030	F	21	4597	1	0	4125	9	0	0	116	183	159	5	Nitrofurazone (Nitrofural)
327	xyz-1030	G	21	4196	1	0	3761	18	0	0	88	163	156	10	Celecoxib
328	xyz-1030	H	21	4360	1	0	3793	33	0	0	116	192	217	9	Ketoprofen (Actron)
329	xyz-1030	I	21	2797	1	0	2474	17	0	0	69	107	125	5	Vemurafenib (PLX4032)
330	xyz-1030	J	21	4125	1	0	3644	27	0	0	78	173	188	15	Ketorolac (Toradol)
331	xyz-1030	K	21	3786	1	0	3386	8	0	0	87	167	130	8	Acarbose
332	xyz-1030	L	21	3886	1	0	3427	26	0	0	119	143	149	22	Adenosine (Adenocard)
333	xyz-1030	M	21	4038	1	0	3567	21	0	0	112	150	173	15	Adapalene
334	xyz-1030	N	21	3791	1	0	3432	20	0	0	29	107	174	29	Cytarabine
335	xyz-1030	O	21	3354	1	0	2975	16	0	0	91	148	106	18	Altretamine (Hexalen)
336	xyz-1030	P	21	4203	1	0	3547	15	0	0	125	235	173	108	Zolmitriptan (Zomig)
337	xyz-1030	A	22	3464	1	0	3211	10	0	0	52	120	69	2	Repaglinide
338	xyz-1030	B	22	3717	1	0	3414	14	0	0	65	108	111	5	Cefditoren pivoxil
339	xyz-1030	C	22	4222	1	0	3882	16	0	0	98	112	108	6	Risedronate sodium
340	xyz-1030	D	22	4169	1	0	3791	10	0	0	94	123	146	5	Sulfadiazine
341	xyz-1030	E	22	3938	1	0	3540	9	0	0	126	133	119	11	Rolipram
342	xyz-1030	F	22	4522	1	0	4130	7	0	0	127	142	112	4	Chlorprothixene
343	xyz-1030	G	22	3988	1	0	3502	20	0	0	121	164	174	7	Sildenafil citrate
344	xyz-1030	H	22	4256	1	0	3830	16	0	0	90	134	175	11	Oxytetracycline (Terramycin)
345	xyz-1030	I	22	3572	1	0	3250	10	0	0	77	107	124	4	Sumatriptan succinate
346	xyz-1030	J	22	3776	1	0	3372	12	0	0	86	149	153	4	Thioguanine
347	xyz-1030	K	22	3840	1	0	3456	21	0	0	103	108	142	10	Tianeptine sodium
348	xyz-1030	L	22	3949	1	0	3488	22	0	0	120	147	156	16	Toremifene Citrate (Fareston, Acapodene)
349	xyz-1030	M	22	4046	1	0	3585	5	0	0	128	154	165	9	Tizanidine HCl
350	xyz-1030	N	22	3305	1	0	2819	16	0	0	117	149	137	67	Ethionamide
351	xyz-1030	O	22	3415	1	0	3018	7	0	0	96	152	121	21	Topiramate
352	xyz-1030	P	22	4094	1	0	3585	16	0	0	58	167	127	141	Trifluridine (Viroptic)
353	xyz-1030	A	23	3481	1	0	76	3237	0	0	8	70	89	1	CX5461
354	xyz-1030	B	23	3475	1	0	3366	1	0	0	4	17	85	2	Cycloheximide
355	xyz-1030	C	23	3262	1	0	3130	12	0	0	7	22	89	2	bortezomib
356	xyz-1030	D	23	4214	1	0	3848	13	0	0	97	137	111	8	DMSO
357	xyz-1030	E	23	3031	1	0	2882	8	0	0	7	37	94	3	silvestrol
358	xyz-1030	F	23	4051	1	0	20	3778	0	0	104	90	51	8	actinomycin D
359	xyz-1030	G	23	3422	1	0	3236	13	0	0	12	25	132	4	MG132
360	xyz-1030	H	23	3558	1	0	3384	18	0	0	8	25	118	5	bortezomib
361	xyz-1030	I	23	3101	1	0	2951	4	0	0	5	19	112	10	Cycloheximide
362	xyz-1030	J	23	3808	1	0	23	3598	0	0	26	63	53	45	CX5461
363	xyz-1030	K	23	3042	1	0	29	2825	0	0	62	79	46	1	actinomycin D
364	xyz-1030	L	23	3985	1	0	3539	17	0	0	85	163	147	34	DMSO
365	xyz-1030	M	23	3375	1	0	3173	21	0	0	25	19	123	14	MG132
366	xyz-1030	N	23	4006	1	0	3499	17	0	0	135	163	169	23	DMSO
367	xyz-1030	O	23	3697	1	0	3527	10	0	0	11	30	111	8	silvestrol
368	xyz-1030	P	23	2398	1	0	2230	7	0	0	14	41	92	14	bortezomib
369	xyz-1030	A	24	4040	1	0	3638	11	0	0	116	124	147	4	DMSO
370	xyz-1030	B	24	3427	1	0	3296	5	0	0	6	26	91	3	MG132
371	xyz-1030	C	24	3653	1	0	24	3395	0	0	57	111	57	9	actinomycin D
372	xyz-1030	D	24	3593	1	0	3260	4	0	0	103	113	111	2	DMSO
373	xyz-1030	E	24	3270	1	0	3104	17	0	0	5	33	106	5	bortezomib
374	xyz-1030	F	24	3715	1	0	39	3441	0	0	31	101	92	11	CX5461
375	xyz-1030	G	24	3440	1	0	3085	10	0	0	73	151	115	6	DMSO
376	xyz-1030	H	24	3291	1	0	3104	9	0	0	7	50	115	6	silvestrol
377	xyz-1030	I	24	3135	1	0	3001	6	0	0	4	38	83	3	Cycloheximide
378	xyz-1030	J	24	3884	1	0	3522	15	0	0	67	146	127	7	DMSO
379	xyz-1030	K	24	3086	1	0	2916	8	0	0	8	27	123	4	MG132
380	xyz-1030	L	24	3001	1	0	2835	7	0	0	4	41	102	12	silvestrol
381	xyz-1030	M	24	3110	1	0	2931	4	0	0	13	45	112	5	Cycloheximide
382	xyz-1030	N	24	3987	1	0	93	3609	0	0	91	127	62	5	actinomycin D
383	xyz-1030	O	24	3954	1	0	33	3719	0	0	25	102	71	4	CX5461
384	xyz-1030	P	24	2938	1	0	2561	12	0	0	83	165	93	24	DMSO
385	xyz-1032	A	1	291	1	0	265	1	0	0	4	12	9	0	DMSO
386	xyz-1032	B	1	3694	1	0	3390	9	0	0	22	50	219	4	bortezomib
387	xyz-1032	C	1	3160	1	0	2953	6	0	0	8	66	124	3	silvestrol
388	xyz-1032	D	1	3565	1	0	22	3344	0	0	17	112	63	7	CX5461
389	xyz-1032	E	1	4543	1	0	3751	25	0	0	194	327	232	14	DMSO
390	xyz-1032	F	1	3860	1	0	3602	8	0	0	23	82	138	7	Cycloheximide
391	xyz-1032	G	1	2729	1	0	2502	11	0	0	31	42	140	3	MG132
392	xyz-1032	H	1	4070	1	0	7	3794	0	0	132	82	50	5	actinomycin D
393	xyz-1032	I	1	4260	1	0	3482	25	0	0	155	267	243	88	DMSO
394	xyz-1032	J	1	3874	1	0	3552	17	0	0	9	104	151	41	Cycloheximide
395	xyz-1032	K	1	3159	1	0	2884	17	0	0	21	61	154	22	bortezomib
396	xyz-1032	L	1	3564	1	0	3328	3	0	0	11	111	100	11	silvestrol
397	xyz-1032	M	1	3242	1	0	2795	17	0	0	103	197	124	6	DMSO
398	xyz-1032	N	1	3890	1	0	3218	29	0	0	173	303	161	6	DMSO
399	xyz-1032	O	1	3253	1	0	2973	19	0	0	19	74	162	6	MG132
400	xyz-1032	P	1	1851	1	0	13	1753	0	0	14	40	25	6	CX5461
401	xyz-1032	A	2	2806	1	0	2656	2	0	0	11	34	100	3	Cycloheximide
402	xyz-1032	B	2	4401	1	0	14	4085	0	0	104	142	51	5	actinomycin D
403	xyz-1032	C	2	3863	1	0	3424	11	0	0	113	196	110	9	DMSO
404	xyz-1032	D	2	3485	1	0	3289	5	0	0	5	68	112	6	silvestrol
405	xyz-1032	E	2	4095	1	0	9	3877	0	0	34	113	52	10	CX5461
406	xyz-1032	F	2	3368	1	0	3202	6	0	0	34	35	88	3	MG132
407	xyz-1032	G	2	3288	1	0	3044	11	0	0	11	42	177	3	bortezomib
408	xyz-1032	H	2	4499	1	0	3970	12	0	0	103	268	139	7	DMSO
409	xyz-1032	I	2	4034	1	0	5	3808	0	0	93	90	32	6	actinomycin D
410	xyz-1032	J	2	3089	1	0	2797	15	0	0	21	56	193	7	MG132
411	xyz-1032	K	2	3884	1	0	3425	16	0	0	112	197	120	14	DMSO
412	xyz-1032	L	2	3061	1	0	2849	10	0	0	23	54	117	8	bortezomib
413	xyz-1032	M	2	3360	1	0	3167	7	0	0	11	72	98	5	Cycloheximide
414	xyz-1032	N	2	3647	1	0	11	3468	0	0	23	102	35	8	CX5461
415	xyz-1032	O	2	3986	1	0	9	3694	0	0	103	124	50	6	actinomycin D
416	xyz-1032	P	2	3073	1	0	2822	9	0	0	9	82	142	9	silvestrol
417	xyz-1032	A	3	4055	1	0	3611	7	0	0	121	171	137	8	Fenofibrate (Tricor, Trilipix)
418	xyz-1032	B	3	4222	1	0	3663	11	0	0	114	193	234	7	Cleviprex (Clevidipine)
419	xyz-1032	C	3	4161	1	0	3695	13	0	0	101	230	116	6	Ranolazine (Ranexa)
420	xyz-1032	D	3	4033	1	0	3488	20	0	0	112	225	183	5	Cilazapril monohydrate (Inhibace)
421	xyz-1032	E	3	4415	1	0	3941	14	0	0	109	211	132	8	Ranitidine (Zantac)
422	xyz-1032	F	3	4049	1	0	3510	12	0	0	138	252	126	11	Adiphenine HCl
423	xyz-1032	G	3	3979	1	0	3474	20	0	0	93	260	121	11	Acadesine
424	xyz-1032	H	3	4195	1	0	3549	41	0	0	102	281	213	9	Duloxetine HCl (Cymbalta)
425	xyz-1032	I	3	4031	1	0	3535	22	0	0	80	233	153	8	Acetylcholine chloride
426	xyz-1032	J	3	4278	1	0	3499	54	0	0	131	340	237	17	Trimebutine
427	xyz-1032	K	3	3912	1	0	3402	19	0	0	113	195	152	31	Acipimox
428	xyz-1032	L	3	3758	1	0	3209	30	0	0	112	279	125	3	Ivabradine HCl (Procoralan)
429	xyz-1032	M	3	3704	1	0	3240	8	0	0	67	285	101	3	Acyclovir (Aciclovir)
430	xyz-1032	N	3	4109	1	0	3435	42	0	0	120	342	162	8	Rivastigmine tartrate (Exelon)
431	xyz-1032	O	3	4269	1	0	3705	39	0	0	92	302	120	11	Nifedipine (Adalat)
432	xyz-1032	P	3	3749	1	0	3105	33	0	0	90	356	157	8	Dexmedetomidine HCl (Precedex)
433	xyz-1032	A	4	4013	1	0	3629	5	0	0	98	140	136	5	Sulfamethizole (Proklar)
434	xyz-1032	B	4	2781	1	0	2512	15	0	0	102	65	85	2	Fenbendazole (Panacur)
435	xyz-1032	C	4	4171	1	0	3689	15	0	0	71	230	157	9	Sulbactam
436	xyz-1032	D	4	4031	1	0	3597	17	0	0	106	155	151	5	Fleroxacin (Quinodis)
437	xyz-1032	E	4	4374	1	0	3912	14	0	0	123	194	124	7	Tolfenamic acid
438	xyz-1032	F	4	4047	1	0	3568	11	0	0	117	216	125	10	Fluocinolone acetonide (Flucort-N)
439	xyz-1032	G	4	4293	1	0	3795	22	0	0	98	218	150	10	Pranoprofen
440	xyz-1032	H	4	3577	1	0	3094	20	0	0	81	229	140	13	Gallamine triethiodide (Flaxedil)
441	xyz-1032	I	4	3320	1	0	2894	22	0	0	85	171	138	10	Sulphadimethoxine
442	xyz-1032	J	4	4220	1	0	3549	35	0	0	144	251	224	17	Imatinib (Gleevec)
443	xyz-1032	K	4	3940	1	0	3436	21	0	0	112	251	115	5	Rimantadine (Flumadine)
444	xyz-1032	L	4	3864	1	0	3354	26	0	0	101	245	129	9	Itraconazole (Sporanox)
445	xyz-1032	M	4	3899	1	0	3455	20	0	0	95	213	108	8	Primidone (Mysoline)
446	xyz-1032	N	4	4173	1	0	3657	9	0	0	142	240	118	7	Lincomycin hydrochloride (Lincocin)
447	xyz-1032	O	4	3754	1	0	3185	24	0	0	88	310	141	6	Nefiracetam (Translon)
448	xyz-1032	P	4	2928	1	0	2521	22	0	0	52	234	88	11	Loperamide hydrochloride
449	xyz-1032	A	5	3991	1	0	3467	13	0	0	147	133	224	7	Amiloride hydrochloride (Midamor)
450	xyz-1032	B	5	4180	1	0	3714	10	0	0	88	200	160	8	Betaxolol (Betoptic)
451	xyz-1032	C	5	3425	1	0	3101	10	0	0	70	160	83	1	Amlodipine besylate (Norvasc)
452	xyz-1032	D	5	3940	1	0	3467	19	0	0	85	241	121	7	Detomidine HCl
453	xyz-1032	E	5	4235	1	0	3743	18	0	0	123	208	131	12	Chlorpheniramine Maleate
454	xyz-1032	F	5	4391	1	0	3880	17	0	0	153	208	124	9	Fosinopril sodium (Monopril)
455	xyz-1032	G	5	4249	1	0	3682	16	0	0	76	313	158	4	Clofibrate (Atromid-S)
456	xyz-1032	H	5	3959	1	0	3468	29	0	0	86	223	144	9	Almotriptan malate (Axert)
457	xyz-1032	I	5	3865	1	0	3351	30	0	0	83	239	156	6	Fenoprofen calcium
458	xyz-1032	J	5	3741	1	0	3192	29	0	0	101	226	185	8	Ambrisentan
459	xyz-1032	K	5	3737	1	0	3276	22	0	0	142	191	100	6	Erdosteine
460	xyz-1032	L	5	4258	1	0	3803	15	0	0	118	183	128	11	Bexarotene
461	xyz-1032	M	5	3923	1	0	3438	14	0	0	115	249	102	5	Betaxolol hydrochloride (Betoptic)
462	xyz-1032	N	5	3818	1	0	3294	23	0	0	131	215	147	8	Temocapril HCl
463	xyz-1032	O	5	4397	1	0	3810	26	0	0	82	328	148	3	Proparacaine HCl
464	xyz-1032	P	5	3906	1	0	3228	58	0	0	98	355	155	12	Gabexate mesylate
465	xyz-1032	A	6	4023	1	0	3565	10	0	0	107	151	186	4	Nicorandil (Ikorel)
466	xyz-1032	B	6	4013	1	0	3532	13	0	0	78	153	234	3	Manidipine (Manyper)
467	xyz-1032	C	6	4131	1	0	3707	20	0	0	75	190	130	9	Tamoxifen Citrate (Nolvadex)
468	xyz-1032	D	6	4281	1	0	3841	19	0	0	91	191	132	7	Milrinone (Primacor)
469	xyz-1032	E	6	4558	1	0	4015	18	0	0	131	230	154	10	Meglumine
470	xyz-1032	F	6	3392	1	0	1207	1853	0	0	7	126	192	7	Mitoxantrone Hydrochloride
471	xyz-1032	G	6	4413	1	0	3893	25	0	0	99	264	130	2	Aripiprazole (Abilify)
472	xyz-1032	H	6	4034	1	0	3560	39	0	0	105	160	164	6	Moroxydine
473	xyz-1032	I	6	3441	1	0	3057	20	0	0	72	167	124	1	Sarafloxacin HCl
474	xyz-1032	J	6	4298	1	0	306	3477	0	0	104	312	91	8	Mycophenolic (Mycophenolate)
475	xyz-1032	K	6	3770	1	0	3378	17	0	0	81	186	102	6	Methscopolamine (Pamine)
476	xyz-1032	L	6	3951	1	0	3436	29	0	0	96	231	154	5	Nateglinide (Starlix)
477	xyz-1032	M	6	3874	1	0	3464	15	0	0	110	194	88	3	Amiodarone HCl
478	xyz-1032	N	6	3967	1	0	3498	23	0	0	92	219	131	4	Neostigmine bromide (Prostigmin)
479	xyz-1032	O	6	4416	1	0	3804	40	0	0	76	327	158	11	Adenine
480	xyz-1032	P	6	4217	1	0	3539	46	0	0	106	345	173	8	Nitrendipine
481	xyz-1032	A	7	4214	1	0	3796	9	0	0	113	123	164	9	Pranlukast
482	xyz-1032	B	7	4047	1	0	3672	25	0	0	62	183	101	4	Rasagiline mesylate
483	xyz-1032	C	7	3110	1	0	2804	9	0	0	56	164	72	5	Oxfendazole
484	xyz-1032	D	7	3424	1	0	3023	14	0	0	77	218	90	2	Naltrexone HCl
485	xyz-1032	E	7	4330	1	0	3874	16	0	0	127	209	94	10	Carvedilol
486	xyz-1032	F	7	4147	1	0	3713	14	0	0	108	206	98	8	Levosulpiride (Levogastrol)
487	xyz-1032	G	7	4171	1	0	3745	14	0	0	73	205	130	4	Atracurium besylate
488	xyz-1032	H	7	3974	1	0	3539	19	0	0	93	181	134	8	Azasetron HCl (Y-25130)
489	xyz-1032	I	7	4076	1	0	3604	29	0	0	87	158	188	10	Butoconazole nitrate
490	xyz-1032	J	7	4120	1	0	3547	37	0	0	103	288	136	9	Mizolastine (Mizollen)
491	xyz-1032	K	7	3581	1	0	3148	15	0	0	104	190	109	15	Azithromycin (Zithromax)
492	xyz-1032	L	7	4076	1	0	3545	33	0	0	109	253	125	11	Flunixin meglumin
493	xyz-1032	M	7	3560	1	0	3211	7	0	0	88	159	90	5	Albendazole Oxide (Ricobendazole)
494	xyz-1032	N	7	3720	1	0	3274	27	0	0	104	196	109	10	Imidapril (Tanatril) HCl
495	xyz-1032	O	7	1959	1	0	1768	10	0	0	60	65	56	0	Flubendazole (Flutelmium)
496	xyz-1032	P	7	4045	1	0	3490	29	0	0	59	308	154	5	Vinpocetine (Cavinton)
497	xyz-1032	A	8	3858	1	0	3523	16	0	0	96	101	119	3	Adenine sulfate
498	xyz-1032	B	8	3818	1	0	3480	17	0	0	84	134	98	5	Novobiocin sodium (Albamycin)
499	xyz-1032	C	8	3970	1	0	3646	18	0	0	65	158	80	3	Adenine hydrochloride
500	xyz-1032	D	8	4154	1	0	3780	12	0	0	85	160	110	7	Olanzapine (Zyprexa)
501	xyz-1032	E	8	4253	1	0	3883	8	0	0	93	191	74	4	Ticlopidine HCl
502	xyz-1032	F	8	4301	1	0	3749	35	0	0	145	238	129	5	Olopatadine hydrochloride (Opatanol)
503	xyz-1032	G	8	4188	1	0	3735	25	0	0	86	204	122	16	ATP (Adenosine-Triphosphate)
504	xyz-1032	H	8	4057	1	0	3559	29	0	0	84	207	168	10	Oxymetazoline hydrochloride
505	xyz-1032	I	8	3993	1	0	3642	12	0	0	59	155	121	4	Meclizine 2HCl
506	xyz-1032	J	8	4291	1	0	3725	35	0	0	112	257	158	4	Ozagrel
507	xyz-1032	K	8	3907	1	0	3486	16	0	0	87	183	128	7	Mometasone furoate
508	xyz-1032	L	8	3674	1	0	3253	18	0	0	79	192	125	7	Pancuronium (Pavulon)
509	xyz-1032	M	8	3467	1	0	3058	20	0	0	90	192	103	4	Propylthiouracil
510	xyz-1032	N	8	3825	1	0	3390	5	0	0	108	186	128	8	Pantothenic acid (pantothenate)
511	xyz-1032	O	8	4245	1	0	3828	15	0	0	98	198	101	5	Fluticasone propionate (Flonase, Veramyst)
512	xyz-1032	P	8	4274	1	0	3620	60	0	0	80	332	171	11	Phenoxybenzamine HCl
513	xyz-1032	A	9	4044	1	0	3599	14	0	0	122	183	115	11	Chloroxine
514	xyz-1032	B	9	3983	1	0	3611	11	0	0	61	181	115	4	Lapatinib
515	xyz-1032	C	9	3384	1	0	3108	15	0	0	65	103	89	4	Lomustine (CeeNU)
516	xyz-1032	D	9	4275	1	0	3840	25	0	0	90	186	120	14	Blonanserin (Lonasen)
517	xyz-1032	E	9	3985	1	0	3574	7	0	0	118	168	110	8	Chenodeoxycholic acid
518	xyz-1032	F	9	4163	1	0	3674	22	0	0	120	208	131	8	Cisatracurium besylate (Nimbex)
519	xyz-1032	G	9	4180	1	0	3770	15	0	0	66	188	133	8	Cimetidine (Tagamet)
520	xyz-1032	H	9	4066	1	0	3561	46	0	0	87	195	172	5	Dronedarone HCl (Multaq)
521	xyz-1032	I	9	3977	1	0	3484	17	0	0	89	253	126	8	Clemastine Fumarate
522	xyz-1032	J	9	4234	1	0	3776	27	0	0	80	201	146	4	Conivaptan HCl (Vaprisol)
523	xyz-1032	K	9	3774	1	0	3435	12	0	0	87	145	91	4	Curcumin
524	xyz-1032	L	9	3979	1	0	3517	23	0	0	91	216	127	5	Ibutilide fumarate
525	xyz-1032	M	9	3863	1	0	3398	26	0	0	120	210	102	7	Daidzein
526	xyz-1032	N	9	4098	1	0	3658	17	0	0	80	196	131	16	Probucol
527	xyz-1032	O	9	2656	1	0	2453	20	0	0	69	56	54	4	Oxibendazole
528	xyz-1032	P	9	4109	1	0	3644	41	0	0	62	219	135	8	Arbidol HCl
529	xyz-1032	A	10	3658	1	0	3371	10	0	0	67	103	105	2	Lacidipine (Lacipil, Motens)
530	xyz-1032	B	10	4148	1	0	3808	11	0	0	66	169	89	5	Propafenone (Rytmonorm)
531	xyz-1032	C	10	3946	1	0	3638	19	0	0	74	124	86	5	Procarbazine HCl (Matulane)
532	xyz-1032	D	10	4189	1	0	3853	14	0	0	88	143	85	6	Quinine hydrochloride dihydrate
533	xyz-1032	E	10	4114	1	0	3682	13	0	0	124	150	136	9	Ondansetron (Zofran)
534	xyz-1032	F	10	4128	1	0	3754	18	0	0	110	133	107	6	Racecadotril (Acetorphan)
535	xyz-1032	G	10	3837	1	0	3437	16	0	0	75	152	146	11	Liranaftate
536	xyz-1032	H	10	3902	1	0	3457	24	0	0	76	181	162	2	Ribavirin (Copegus)
537	xyz-1032	I	10	3906	1	0	3501	32	0	0	79	152	137	5	D-Cycloserine
538	xyz-1032	J	10	4210	1	0	3702	31	0	0	112	204	154	7	Rosiglitazone maleate
539	xyz-1032	K	10	3907	1	0	3508	20	0	0	93	183	95	8	Sodium butyrate
540	xyz-1032	L	10	4092	1	0	3649	20	0	0	92	207	120	4	Roxithromycin (Roxl-150)
541	xyz-1032	M	10	3762	1	0	3381	11	0	0	91	161	111	7	Sodium orthovanadate
542	xyz-1032	N	10	3775	1	0	3372	22	0	0	103	162	108	8	Salbutamol sulfate (Albuterol)
543	xyz-1032	O	10	4124	1	0	3644	29	0	0	73	231	141	6	Elvitegravir (GS-9137)
544	xyz-1032	P	10	4207	1	0	3698	30	0	0	85	250	133	11	Scopolamine hydrobromide
545	xyz-1032	A	11	3948	1	0	3578	13	0	0	115	112	124	6	Penicillamine (Cuprimine)
546	xyz-1032	B	11	3966	1	0	3610	15	0	0	74	151	111	5	Licofelone
547	xyz-1032	C	11	3043	1	0	2822	10	0	0	47	95	64	5	Bifonazole
548	xyz-1032	D	11	4141	1	0	3748	21	0	0	74	175	117	6	Dextrose (D-glucose)
549	xyz-1032	E	11	3899	1	0	3466	18	0	0	143	166	100	6	Pefloxacin mesylate
550	xyz-1032	F	11	4306	1	0	3808	12	0	0	135	213	133	5	Xylose
551	xyz-1032	G	11	4212	1	0	3792	27	0	0	97	181	111	4	Metoprolol tartrate
552	xyz-1032	H	11	3564	1	0	3171	16	0	0	79	163	129	6	Mestranol
553	xyz-1032	I	11	3911	1	0	3456	25	0	0	93	195	133	9	Etidronate (Didronel)
554	xyz-1032	J	11	3649	1	0	3110	31	0	0	110	227	153	18	Naftopidil (Flivas)
555	xyz-1032	K	11	3313	1	0	2960	11	0	0	77	145	114	6	Diethylstilbestrol (Stilbestrol)
556	xyz-1032	L	11	4067	1	0	3614	22	0	0	113	189	119	10	S-(+)-Rolipram
557	xyz-1032	M	11	3664	1	0	3342	15	0	0	99	116	86	6	Diltiazem HCl (Tiazac)
558	xyz-1032	N	11	3881	1	0	3448	19	0	0	117	171	116	10	Bazedoxifene HCl
559	xyz-1032	O	11	4226	1	0	3721	25	0	0	93	247	134	6	Diphenhydramine HCl (Benadryl)
560	xyz-1032	P	11	4152	1	0	3612	18	0	0	68	280	131	43	Fudosteine
561	xyz-1032	A	12	3992	1	0	3628	8	0	0	112	136	103	5	Maraviroc
562	xyz-1032	B	12	4000	1	0	3642	16	0	0	66	144	127	5	Sotalol (Betapace)
563	xyz-1032	C	12	3980	1	0	3649	15	0	0	70	136	105	5	Raltegravir (MK-0518)
564	xyz-1032	D	12	4149	1	0	3737	24	0	0	83	181	112	12	Spectinomycin hydrochloride
565	xyz-1032	E	12	4300	1	0	3875	12	0	0	111	183	108	11	Pyrimethamine
566	xyz-1032	F	12	4152	1	0	3776	12	0	0	108	149	100	7	Sulfadoxine (Sulphadoxine)
567	xyz-1032	G	12	4141	1	0	3727	18	0	0	89	164	134	9	Sulindac (Clinoril)
568	xyz-1032	H	12	4030	1	0	3594	24	0	0	90	161	154	7	Tenoxicam (Mobiflex)
569	xyz-1032	I	12	4260	1	0	3825	18	0	0	105	170	134	8	Taurine
570	xyz-1032	J	12	4079	1	0	3611	27	0	0	92	185	148	16	Tobramycin
571	xyz-1032	K	12	4048	1	0	3633	14	0	0	82	197	117	5	Pramipexole dihydrochloride monohydrate
572	xyz-1032	L	12	3994	1	0	3592	20	0	0	98	170	108	6	Vardenafil (Vivanza)
573	xyz-1032	M	12	3965	1	0	3523	20	0	0	134	158	112	18	Suplatast tosylate
574	xyz-1032	N	12	3779	1	0	3398	17	0	0	92	159	106	7	Xylazine HCl
575	xyz-1032	O	12	3637	1	0	3283	9	0	0	71	166	101	7	Mirtazapine (Remeron, Avanza)
576	xyz-1032	P	12	4051	1	0	3621	30	0	0	62	185	142	11	Maprotiline hydrochloride
577	xyz-1032	A	13	3953	1	0	3600	8	0	0	112	136	89	8	Dapoxetine hydrochloride (Priligy)
578	xyz-1032	B	13	3185	1	0	2883	9	0	0	70	80	139	4	Atropine
579	xyz-1032	C	13	4009	1	0	3635	20	0	0	118	149	83	4	Risedronic acid (Actonel)
580	xyz-1032	D	13	4325	1	0	3926	21	0	0	98	159	111	10	Roflumilast (Daxas)
581	xyz-1032	E	13	4243	1	0	3821	15	0	0	128	169	101	9	Tranexamic acid (Transamin)
582	xyz-1032	F	13	4327	1	0	3884	14	0	0	130	167	124	8	Gabapentin (Neurontin)
583	xyz-1032	G	13	3597	1	0	3203	23	0	0	67	177	109	18	Valaciclovir HCl
584	xyz-1032	H	13	4318	1	0	3902	27	0	0	84	171	126	8	Sitafloxacin hydrate
585	xyz-1032	I	13	4266	1	0	3765	36	0	0	111	189	159	6	Ganciclovir
586	xyz-1032	J	13	4179	1	0	3732	34	0	0	78	184	146	5	BIBR-1048 (Dabigatran)
587	xyz-1032	K	13	3774	1	0	3339	32	0	0	95	181	118	9	Roxatidine acetate HCl
588	xyz-1032	L	13	3908	1	0	3496	9	0	0	98	194	109	2	Tebipenem pivoxil (L-084)
589	xyz-1032	M	13	4042	1	0	3645	18	0	0	105	156	114	4	Protionamide (Prothionamide)
590	xyz-1032	N	13	3864	1	0	3504	14	0	0	98	129	112	7	Rosuvastatin calcium (Crestor)
591	xyz-1032	O	13	3659	1	0	3245	8	0	0	82	190	128	6	Idoxuridine
592	xyz-1032	P	13	4032	1	0	3474	27	0	0	122	224	144	41	Dichlorphenamide (Diclofenamide)
593	xyz-1032	A	14	3115	1	0	2867	9	0	0	79	64	95	1	Benidipine hydrochloride
594	xyz-1032	B	14	4542	1	0	4149	14	0	0	113	129	127	10	Naphazoline hydrochloride (Naphcon)
595	xyz-1032	C	14	3781	1	0	3472	13	0	0	62	122	105	7	Formoterol hemifumarate
596	xyz-1032	D	14	4080	1	0	3686	17	0	0	93	147	133	4	Epinephrine bitartrate (Adrenalinium)
597	xyz-1032	E	14	4119	1	0	3657	19	0	0	154	149	130	10	Chlormezanone (Trancopal)
598	xyz-1032	F	14	4620	1	0	4182	26	0	0	107	182	115	8	L-Adrenaline (Epinephrine)
599	xyz-1032	G	14	3906	1	0	3521	30	0	0	98	134	117	6	Ketotifen fumarate (Zaditor)
600	xyz-1032	H	14	3587	1	0	3132	40	0	0	67	202	138	8	DL-Adrenaline
601	xyz-1032	I	14	2648	1	0	2342	19	0	0	93	97	96	1	Urapidil HCl
602	xyz-1032	J	14	4094	1	0	3621	50	0	0	84	169	157	13	Phenytoin sodium (Dilantin)
603	xyz-1032	K	14	4034	1	0	3660	20	0	0	110	121	113	10	Ginkgolide A
604	xyz-1032	L	14	3534	1	0	3155	19	0	0	94	149	109	8	Phenytoin (Lepitoin)
605	xyz-1032	M	14	4057	1	0	3647	16	0	0	117	156	111	10	Ciprofloxacin (Cipro)
606	xyz-1032	N	14	3751	1	0	3409	15	0	0	94	142	85	6	Methacycline hydrochloride (Physiomycine)
607	xyz-1032	O	14	3998	1	0	3591	29	0	0	78	155	136	9	Diclazuril
608	xyz-1032	P	14	4202	1	0	3681	25	0	0	97	241	142	16	Ciclopirox (Penlac)
609	xyz-1032	A	15	3605	1	0	3317	10	0	0	55	150	64	9	Sparfloxacin
610	xyz-1032	B	15	3906	1	0	3537	9	0	0	71	159	121	9	BIBR 953 (Dabigatran etexilate, Pradaxa)
611	xyz-1032	C	15	3439	1	0	3137	20	0	0	64	136	81	1	Felodipine (Plendil)
612	xyz-1032	D	15	4011	1	0	3651	17	0	0	73	146	119	5	Aliskiren hemifumarate
613	xyz-1032	E	15	4121	1	0	3818	8	0	0	89	121	74	11	Deflazacort (Calcort)
614	xyz-1032	F	15	4337	1	0	3909	17	0	0	115	155	130	11	OSI-420 (Desmethyl Erlotinib)
615	xyz-1032	G	15	3911	1	0	3483	26	0	0	72	194	124	12	Nizatidine
616	xyz-1032	H	15	3848	1	0	3506	17	0	0	68	144	107	6	DAPT (GSI-IX)
617	xyz-1032	I	15	3133	1	0	2834	19	0	0	54	120	103	3	Carbidopa
618	xyz-1032	J	15	4081	1	0	3692	34	0	0	44	135	163	13	Irinotecan HCl Trihydrate (Campto)
619	xyz-1032	K	15	3897	1	0	3480	17	0	0	85	171	131	13	Valsartan (Diovan)
620	xyz-1032	L	15	4030	1	0	3554	30	0	0	102	189	145	10	Apatinib (YN968D1)
621	xyz-1032	M	15	3478	1	0	3147	19	0	0	78	151	78	5	Dipyridamole (Persantine)
622	xyz-1032	N	15	3876	1	0	3455	21	0	0	96	187	109	8	TAME
623	xyz-1032	O	15	4121	1	0	3614	25	0	0	106	231	137	8	Hydroxyurea (Cytodrox)
624	xyz-1032	P	15	4095	1	0	3664	23	0	0	82	198	119	9	Eltrombopag (SB-497115-GR)
625	xyz-1032	A	16	3906	1	0	3548	10	0	0	76	145	123	4	Uridine
626	xyz-1032	B	16	3681	1	0	3371	6	0	0	91	103	104	6	Dopamine hydrochloride (Inotropin)
627	xyz-1032	C	16	4123	1	0	3780	12	0	0	88	132	105	6	Flunarizine 2HCl
628	xyz-1032	D	16	3752	1	0	3467	20	0	0	84	111	66	4	Ritodrine hydrochloride (Yutopar)
629	xyz-1032	E	16	4505	1	0	4007	25	0	0	149	164	150	10	Fenticonazole nitrate
630	xyz-1032	F	16	4442	1	0	3955	29	0	0	128	188	133	9	Isoconazole nitrate (Travogen)
631	xyz-1032	G	16	3312	1	0	2965	21	0	0	77	134	103	12	Rebamipide
632	xyz-1032	H	16	3951	1	0	3540	22	0	0	86	179	116	8	Econazole nitrate (Spectazole)
633	xyz-1032	I	16	3853	1	0	3430	31	0	0	82	165	135	10	Epalrestat
634	xyz-1032	J	16	4211	1	0	3697	34	0	0	102	212	161	5	Miconazole (Monistat)
635	xyz-1032	K	16	3233	1	0	2907	23	0	0	67	136	92	8	Aspartame
636	xyz-1032	L	16	3982	1	0	3551	27	0	0	82	202	113	7	Secnidazole (Flagentyl)
637	xyz-1032	M	16	4027	1	0	3649	16	0	0	103	147	101	11	Candesartan cilexetil (Atacand)
638	xyz-1032	N	16	3778	1	0	3358	17	0	0	103	162	133	5	Acetanilide (Antifebrin)
639	xyz-1032	O	16	4102	1	0	3685	33	0	0	66	172	135	11	Phentolamine mesilate
640	xyz-1032	P	16	4111	1	0	3609	38	0	0	80	220	142	22	Lomefloxacin hydrochloride (Maxaquin)
641	xyz-1032	A	17	3399	1	0	3164	12	0	0	52	92	76	3	Potassium iodide
642	xyz-1032	B	17	4120	1	0	3810	13	0	0	104	90	95	8	Esomeprazole sodium (Nexium)
643	xyz-1032	C	17	3955	1	0	3660	19	0	0	57	132	79	8	Tropisetron
644	xyz-1032	D	17	4081	1	0	3743	26	0	0	61	145	100	6	Fesoterodine fumarate (Toviaz)
645	xyz-1032	E	17	3714	1	0	3363	21	0	0	93	123	99	15	Nicotinamide (Niacinamide)
646	xyz-1032	F	17	4122	1	0	3719	7	0	0	113	183	90	10	Abiraterone Acetate (CB7630)
647	xyz-1032	G	17	4056	1	0	3652	23	0	0	80	164	128	9	Talc
648	xyz-1032	H	17	4068	1	0	3701	25	0	0	77	136	123	6	Artemether (SM-224)
649	xyz-1032	I	17	4036	1	0	3595	34	0	0	88	156	154	9	Vitamin B12
650	xyz-1032	J	17	4308	1	0	3861	31	0	0	126	146	136	8	DL-Carnitine hydrochloride
651	xyz-1032	K	17	3668	1	0	3302	18	0	0	85	150	110	3	Diclofenac
652	xyz-1032	L	17	3359	1	0	2978	28	0	0	85	135	123	10	Nalidixic acid (NegGram)
653	xyz-1032	M	17	3907	1	0	3536	18	0	0	93	155	99	6	Avobenzone (Parsol 1789)
654	xyz-1032	N	17	3070	1	0	2794	12	0	0	67	101	87	9	Ammonium Glycyrrhizinate (AMGZ)
655	xyz-1032	O	17	4249	1	0	3906	16	0	0	67	126	124	10	Amlodipine (Norvasc)
656	xyz-1032	P	17	4121	1	0	3640	23	0	0	110	172	167	9	D-Mannitol (Osmitrol)
657	xyz-1032	A	18	3837	1	0	3453	11	0	0	122	135	112	4	Nimesulide
658	xyz-1032	B	18	4147	1	0	3850	14	0	0	70	116	89	8	Riboflavin (Vitamin B2)
659	xyz-1032	C	18	3970	1	0	3635	14	0	0	77	137	100	7	Dyclonine HCl
660	xyz-1032	D	18	3926	1	0	3633	13	0	0	79	116	81	4	Clomipramine hydrochloride (Anafranil)
661	xyz-1032	E	18	4164	1	0	3785	21	0	0	157	106	85	10	Memantine HCl (Namenda)
662	xyz-1032	F	18	4038	1	0	3590	19	0	0	126	164	126	13	Phenformin hydrochloride
663	xyz-1032	G	18	4084	1	0	3632	40	0	0	90	167	141	14	Cyproheptadine HCl (Periactin)
664	xyz-1032	H	18	3683	1	0	3337	25	0	0	55	160	99	7	Ceftiofur hydrochloride
665	xyz-1032	I	18	4021	1	0	3635	22	0	0	82	129	144	9	Doxifluridine
666	xyz-1032	J	18	4070	1	0	3549	43	0	0	93	190	186	9	Cefprozil hydrate (Cefzil)
667	xyz-1032	K	18	3790	1	0	3441	20	0	0	112	120	92	5	Pioglitazone hydrochloride (Actos)
668	xyz-1032	L	18	3879	1	0	3480	17	0	0	108	151	120	3	Scopine
669	xyz-1032	M	18	3694	1	0	3347	18	0	0	86	127	105	11	Lornoxicam (Xefo)
670	xyz-1032	N	18	4085	1	0	3591	19	0	0	124	188	155	8	Tiotropium Bromide hydrate
671	xyz-1032	O	18	4477	1	0	4091	18	0	0	96	133	128	11	Clindamycin phosphate
672	xyz-1032	P	18	3822	1	0	3311	25	0	0	80	147	122	137	Trospium chloride (Sanctura)
673	xyz-1032	A	19	4058	1	0	3791	19	0	0	68	94	83	3	Metronidazole (Flagyl)
674	xyz-1032	B	19	4328	1	0	3929	20	0	0	79	166	124	10	L-carnitine (Levocarnitine)
675	xyz-1032	C	19	4085	1	0	3730	27	0	0	59	138	124	7	Flutamide (Eulexin)
676	xyz-1032	D	19	3676	1	0	3319	18	0	0	82	132	117	8	Sorbitol (Glucitol)
677	xyz-1032	E	19	4192	1	0	3799	19	0	0	115	144	102	13	Fluvastatin sodium (Lescol)
678	xyz-1032	F	19	2727	1	0	2366	66	0	0	88	85	108	14	Cephalomannine
679	xyz-1032	G	19	3885	1	0	3516	19	0	0	74	124	138	14	Tioconazole
680	xyz-1032	H	19	4061	1	0	3639	23	0	0	86	159	145	9	10-DAB (10-Deacetylbaccatin)
681	xyz-1032	I	19	4088	1	0	3732	18	0	0	59	137	134	8	Disodium Cromoglycate
682	xyz-1032	J	19	4104	1	0	3629	37	0	0	84	137	187	30	Paeoniflorin
683	xyz-1032	K	19	3779	1	0	3378	18	0	0	115	133	130	5	Tropicamide
684	xyz-1032	L	19	3547	1	0	3131	20	0	0	119	174	92	11	Geniposide
685	xyz-1032	M	19	4065	1	0	3626	25	0	0	122	167	109	16	Pregnenolone
686	xyz-1032	N	19	3931	1	0	3530	9	0	0	108	141	133	10	Genipin
687	xyz-1032	O	19	4055	1	0	3713	19	0	0	63	127	128	5	Sulfamethoxazole
688	xyz-1032	P	19	4044	1	0	3580	30	0	0	103	187	129	15	Geniposidic acid
689	xyz-1032	A	20	4179	1	0	3893	12	0	0	78	101	86	9	Strontium ranelate (Protelos)
690	xyz-1032	B	20	4129	1	0	3837	13	0	0	60	124	88	7	Tolterodine tartrate (Detrol LA)
691	xyz-1032	C	20	3537	1	0	3251	9	0	0	65	118	87	7	Captopril (Capoten)
692	xyz-1032	D	20	3870	1	0	3542	13	0	0	74	132	105	4	Sulbactam sodium (Unasyn)
693	xyz-1032	E	20	4394	1	0	4015	13	0	0	119	135	104	8	Oxytetracycline dihydrate
694	xyz-1032	F	20	4154	1	0	3733	24	0	0	121	149	123	4	Azelastine hydrochloride (Astelin)
695	xyz-1032	G	20	4071	1	0	3718	25	0	0	63	111	147	7	Cytidine
696	xyz-1032	H	20	3570	1	0	3257	23	0	0	70	110	102	8	5-Aminolevulinic acid hydrochloride
697	xyz-1032	I	20	3746	1	0	3338	33	0	0	69	149	151	6	Orphenadrine citrate (Norflex)
698	xyz-1032	J	20	4050	1	0	3634	17	0	0	82	167	141	9	Clarithromycin (Biaxin, Klacid)
699	xyz-1032	K	20	3852	1	0	3468	17	0	0	114	131	114	8	Gimeracil
700	xyz-1032	L	20	3849	1	0	3488	31	0	0	97	135	94	4	Rosiglitazone (Avandia)
701	xyz-1032	M	20	3747	1	0	3369	13	0	0	101	145	108	11	Cyclophosphamide monohydrate
702	xyz-1032	N	20	3793	1	0	3332	32	0	0	116	152	148	13	Terbinafine hydrochloride (Lamisil)
703	xyz-1032	O	20	4108	1	0	3681	33	0	0	72	162	157	3	Tolnaftate
704	xyz-1032	P	20	4010	1	0	3605	23	0	0	88	165	117	12	Cortisone acetate (Cortone)
705	xyz-1032	A	21	3989	1	0	3700	11	0	0	94	96	78	10	Sulfisoxazole
706	xyz-1032	B	21	3601	1	0	3325	14	0	0	81	84	86	11	Tolbutamide
707	xyz-1032	C	21	3775	1	0	3427	3	0	0	72	158	108	7	Crystal violet
708	xyz-1032	D	21	4119	1	0	3753	22	0	0	75	169	99	1	Levosimendan
709	xyz-1032	E	21	3584	1	0	3224	16	0	0	104	145	83	12	Haloperidol (Haldol)
710	xyz-1032	F	21	4434	1	0	3979	16	0	0	125	182	125	7	Amantadine hydrochloride (Symmetrel)
711	xyz-1032	G	21	2891	1	0	2622	12	0	0	50	117	87	3	Phenindione (Rectadione)
712	xyz-1032	H	21	4214	1	0	3757	32	0	0	79	196	137	13	Amfebutamone (Bupropion)
713	xyz-1032	I	21	3948	1	0	3554	25	0	0	76	139	148	6	Alibendol
714	xyz-1032	J	21	3943	1	0	3552	27	0	0	83	112	161	8	Benserazide
715	xyz-1032	K	21	3093	1	0	2811	19	0	0	84	98	74	7	Irsogladine
716	xyz-1032	L	21	3839	1	0	3406	25	0	0	123	156	122	7	Bupivacaine hydrochloride (Marcain)
717	xyz-1032	M	21	3888	1	0	3496	15	0	0	139	135	93	10	Triamcinolone (Aristocort)
718	xyz-1032	N	21	3674	1	0	3269	32	0	0	95	139	127	12	Bethanechol chloride
719	xyz-1032	O	21	4313	1	0	3933	28	0	0	83	131	126	12	Nystatin (Mycostatin)
720	xyz-1032	P	21	4081	1	0	3642	19	0	0	102	133	146	39	Chlorpromazine (Sonazine)
721	xyz-1032	A	22	4026	1	0	3710	16	0	0	67	125	102	6	Terazosin HCl (Hytrin)
722	xyz-1032	B	22	4132	1	0	3809	10	0	0	67	133	102	11	Amiloride hydrochloride dihydrate
723	xyz-1032	C	22	4190	1	0	3855	14	0	0	83	132	101	5	Bromhexine HCl
724	xyz-1032	D	22	4189	1	0	3858	19	0	0	64	126	119	3	Clomifene citrate (Serophene)
725	xyz-1032	E	22	4206	1	0	3792	15	0	0	123	182	91	3	Lovastatin (Mevacor)
726	xyz-1032	F	22	4263	1	0	3907	7	0	0	130	101	112	6	Hydralazine hydrochloride
727	xyz-1032	G	22	3895	1	0	3563	21	0	0	61	126	116	8	Tiopronin (Thiola)
728	xyz-1032	H	22	4115	1	0	3669	22	0	0	102	150	160	12	Oxacillin sodium monohydrate
729	xyz-1032	I	22	3735	1	0	3331	23	0	0	99	136	133	13	Balofloxacin
730	xyz-1032	J	22	3834	1	0	3473	50	0	0	53	105	147	6	Cloxacillin sodium (Cloxacap)
731	xyz-1032	K	22	3713	1	0	3342	15	0	0	98	141	107	10	Lafutidine
732	xyz-1032	L	22	4065	1	0	3661	19	0	0	123	132	121	9	Amoxicillin sodium (Amox)
733	xyz-1032	M	22	3942	1	0	3571	16	0	0	110	142	93	10	Moxonidine
734	xyz-1032	N	22	3760	1	0	3382	19	0	0	97	135	115	12	Isoprenaline hydrochloride
735	xyz-1032	O	22	4030	1	0	3661	24	0	0	96	126	111	12	Ozagrel HCl
736	xyz-1032	P	22	4257	1	0	3836	25	0	0	81	200	104	11	Medroxyprogesterone acetate
737	xyz-1032	A	23	3999	1	0	59	3768	0	0	15	96	57	4	CX5461
738	xyz-1032	B	23	3873	1	0	3770	4	0	0	4	21	68	6	Cycloheximide
739	xyz-1032	C	23	3331	1	0	3180	14	0	0	3	35	96	3	bortezomib
740	xyz-1032	D	23	3943	1	0	3606	11	0	0	88	127	107	4	DMSO
741	xyz-1032	E	23	3187	1	0	3039	1	0	0	9	33	92	13	silvestrol
742	xyz-1032	F	23	3791	1	0	19	3547	0	0	82	89	43	11	actinomycin D
743	xyz-1032	G	23	3271	1	0	3063	23	0	0	9	35	125	16	MG132
744	xyz-1032	H	23	3466	1	0	3315	10	0	0	9	29	98	5	bortezomib
745	xyz-1032	I	23	3685	1	0	3518	15	0	0	14	39	89	10	Cycloheximide
746	xyz-1032	J	23	3966	1	0	12	3814	0	0	13	69	52	6	CX5461
747	xyz-1032	K	23	3051	1	0	10	2857	0	0	62	81	34	7	actinomycin D
748	xyz-1032	L	23	3816	1	0	3509	23	0	0	89	111	79	5	DMSO
749	xyz-1032	M	23	3323	1	0	3139	13	0	0	33	33	100	5	MG132
750	xyz-1032	N	23	3646	1	0	3306	13	0	0	96	139	87	5	DMSO
751	xyz-1032	O	23	3554	1	0	3405	4	0	0	3	42	94	6	silvestrol
752	xyz-1032	P	23	3164	1	0	2944	19	0	0	11	45	140	5	bortezomib
753	xyz-1032	A	24	3651	1	0	3253	10	0	0	110	170	101	7	DMSO
754	xyz-1032	B	24	3384	1	0	3253	4	0	0	5	24	94	4	MG132
755	xyz-1032	C	24	3323	1	0	36	3150	0	0	16	80	39	2	actinomycin D
756	xyz-1032	D	24	3775	1	0	3477	11	0	0	67	147	71	2	DMSO
757	xyz-1032	E	24	3296	1	0	3126	9	0	0	27	46	77	11	bortezomib
758	xyz-1032	F	24	3724	1	0	18	3567	0	0	12	85	31	11	CX5461
759	xyz-1032	G	24	3854	1	0	3488	11	0	0	81	159	106	9	DMSO
760	xyz-1032	H	24	3251	1	0	3101	5	0	0	4	44	90	7	silvestrol
761	xyz-1032	I	24	3360	1	0	3211	9	0	0	0	47	84	9	Cycloheximide
762	xyz-1032	J	24	3900	1	0	3555	23	0	0	58	147	113	4	DMSO
763	xyz-1032	K	24	3230	1	0	3071	7	0	0	22	50	75	5	MG132
764	xyz-1032	L	24	3308	1	0	3158	6	0	0	5	43	84	12	silvestrol
765	xyz-1032	M	24	2968	1	0	2849	7	0	0	6	25	72	9	Cycloheximide
766	xyz-1032	N	24	3482	1	0	46	3194	0	0	67	122	46	7	actinomycin D
767	xyz-1032	O	24	3732	1	0	28	3549	0	0	14	87	44	10	CX5461
768	xyz-1032	P	24	3316	1	0	2962	22	0	0	64	156	103	9	DMSO
769	xyz-1034	A	1	344	1	0	308	2	0	0	4	6	24	0	DMSO
770	xyz-1034	B	1	2823	1	0	2551	3	0	0	30	30	208	1	bortezomib
771	xyz-1034	C	1	2904	1	0	2704	8	0	0	13	51	123	5	silvestrol
772	xyz-1034	D	1	3622	1	0	88	3318	0	0	38	106	68	4	CX5461
773	xyz-1034	E	1	3892	1	0	3308	13	0	0	179	163	222	7	DMSO
774	xyz-1034	F	1	4011	1	0	3746	5	0	0	21	74	158	7	Cycloheximide
775	xyz-1034	G	1	3534	1	0	3279	11	0	0	35	41	159	9	MG132
776	xyz-1034	H	1	3956	1	0	4	3618	0	0	138	113	67	16	actinomycin D
777	xyz-1034	I	1	4407	1	0	3657	22	0	0	167	203	244	114	DMSO
778	xyz-1034	J	1	3611	1	0	3332	7	0	0	28	92	146	6	Cycloheximide
779	xyz-1034	K	1	3297	1	0	3088	6	0	0	33	46	123	1	bortezomib
780	xyz-1034	L	1	3518	1	0	3252	9	0	0	23	89	130	15	silvestrol
781	xyz-1034	M	1	4062	1	0	3487	13	0	0	154	257	145	6	DMSO
782	xyz-1034	N	1	4294	1	0	3632	19	0	0	180	265	182	16	DMSO
783	xyz-1034	O	1	3493	1	0	3160	24	0	0	31	90	172	16	MG132
784	xyz-1034	P	1	3711	1	0	42	3178	0	0	55	159	139	138	CX5461
785	xyz-1034	A	2	3093	1	0	2881	4	0	0	9	44	152	3	Cycloheximide
786	xyz-1034	B	2	4536	1	0	34	4176	0	0	95	149	76	6	actinomycin D
787	xyz-1034	C	2	3793	1	0	3385	7	0	0	120	143	134	4	DMSO
788	xyz-1034	D	2	3659	1	0	3397	5	0	0	22	71	158	6	silvestrol
789	xyz-1034	E	2	3568	1	0	19	3367	0	0	36	79	60	7	CX5461
790	xyz-1034	F	2	3375	1	0	3121	13	0	0	55	44	139	3	MG132
791	xyz-1034	G	2	3452	1	0	3171	13	0	0	25	44	197	2	bortezomib
792	xyz-1034	H	2	4221	1	0	3615	15	0	0	149	256	179	7	DMSO
793	xyz-1034	I	2	4248	1	0	4	4023	0	0	94	80	42	5	actinomycin D
794	xyz-1034	J	2	3489	1	0	3169	17	0	0	29	59	208	7	MG132
795	xyz-1034	K	2	3662	1	0	3216	12	0	0	155	141	131	7	DMSO
796	xyz-1034	L	2	3305	1	0	3048	20	0	0	43	41	151	2	bortezomib
797	xyz-1034	M	2	3227	1	0	3067	1	0	0	8	45	100	6	Cycloheximide
798	xyz-1034	N	2	3940	1	0	17	3712	0	0	26	130	51	4	CX5461
799	xyz-1034	O	2	4199	1	0	13	3836	0	0	124	147	61	18	actinomycin D
800	xyz-1034	P	2	3556	1	0	3306	5	0	0	8	94	136	7	silvestrol
801	xyz-1034	A	3	4756	1	0	4078	11	0	0	197	156	309	5	Phenacetin
802	xyz-1034	B	3	4614	1	0	4088	9	0	0	153	127	231	6	Diphemanil methylsulfate
803	xyz-1034	C	3	4360	1	0	3776	20	0	0	150	233	176	5	Zidovudine (Retrovir)
804	xyz-1034	D	3	4137	1	0	3665	16	0	0	169	130	156	1	Vitamin D2
805	xyz-1034	E	3	4094	1	0	3584	8	0	0	158	138	203	3	Quinapril HCl (Accupril)
806	xyz-1034	F	3	4369	1	0	3822	19	0	0	161	201	159	7	Doxapram HCl
807	xyz-1034	G	3	4111	1	0	3510	27	0	0	124	231	203	16	Trazodone hydrochloride (Desyrel)
808	xyz-1034	H	3	4292	1	0	3636	14	0	0	153	207	266	16	Dibucaine HCL
809	xyz-1034	I	3	4161	1	0	3537	21	0	0	129	228	242	4	Thiamphenicol (Thiophenicol)
810	xyz-1034	J	3	4325	1	0	3701	23	0	0	149	220	228	4	Methazolamide
811	xyz-1034	K	3	3882	1	0	3443	13	0	0	155	155	110	6	Clobetasol propionate
812	xyz-1034	L	3	4165	1	0	3644	17	0	0	139	205	155	5	norethindrone
813	xyz-1034	M	3	3932	1	0	3401	15	0	0	133	226	145	12	Brompheniramine
814	xyz-1034	N	3	4089	1	0	3688	33	0	0	73	160	122	13	olsalazine sodium
815	xyz-1034	O	3	4059	1	0	3462	31	0	0	120	265	180	1	Dimethyl Fumarate
816	xyz-1034	P	3	3444	1	0	2962	15	0	0	98	244	119	6	nafcillin sodium monohydrate
817	xyz-1034	A	4	4740	1	0	4147	11	0	0	145	173	255	9	2-Thiouracil
818	xyz-1034	B	4	4597	1	0	4088	10	0	0	139	162	187	11	D-Phenylalanine
819	xyz-1034	C	4	4275	1	0	3792	15	0	0	126	181	151	10	Creatinine
820	xyz-1034	D	4	4262	1	0	3770	16	0	0	178	148	145	5	Chlorzoxazone
821	xyz-1034	E	4	4341	1	0	3807	12	0	0	166	204	150	2	Moguisteine
822	xyz-1034	F	4	4338	1	0	3877	13	0	0	147	182	116	3	Chlortetracycline HCl
823	xyz-1034	G	4	4206	1	0	3669	18	0	0	141	159	207	12	Nadifloxacin
824	xyz-1034	H	4	4448	1	0	3871	14	0	0	124	191	242	6	Chloroquine Phosphate
825	xyz-1034	I	4	4486	1	0	3841	24	0	0	180	196	239	6	Pidotimod
826	xyz-1034	J	4	4520	1	0	3863	31	0	0	111	276	233	6	Bezafibrate
827	xyz-1034	K	4	4019	1	0	3513	14	0	0	136	193	153	10	Pyridoxine hydrochloride
828	xyz-1034	L	4	4072	1	0	3533	13	0	0	131	210	171	14	Benzylpenicillin sodium
829	xyz-1034	M	4	3830	1	0	3347	18	0	0	124	219	113	9	Vitamin C (Ascorbic acid)
830	xyz-1034	N	4	4236	1	0	3637	24	0	0	139	270	161	5	Benzoic acid
831	xyz-1034	O	4	4177	1	0	3561	32	0	0	125	286	148	25	Sulfathiazole
832	xyz-1034	P	4	3159	1	0	2674	19	0	0	87	225	144	10	Benzethonium chloride
833	xyz-1034	A	5	4533	1	0	3940	17	0	0	174	131	261	10	Calcium levofolinate (Calcium Folinate)
834	xyz-1034	B	5	4575	1	0	4115	18	0	0	113	130	190	9	tetrahydrozoline hydrochloride
835	xyz-1034	C	5	3370	1	0	2951	9	0	0	82	169	155	4	Miglitol (Glyset)
836	xyz-1034	D	5	4159	1	0	3714	17	0	0	138	163	122	5	toltrazuril
837	xyz-1034	E	5	4555	1	0	4056	6	0	0	168	191	127	7	Pioglitazone (Actos)
838	xyz-1034	F	5	4513	1	0	3885	21	0	0	182	254	163	8	Pheniramine Maleate
839	xyz-1034	G	5	4176	1	0	3621	22	0	0	129	204	189	11	Tolvaptan (OPC-41061)
840	xyz-1034	H	5	4160	1	0	3555	15	0	0	152	220	212	6	Bisacodyl
841	xyz-1034	I	5	4006	1	0	3444	21	0	0	137	188	204	12	Pramiracetam
842	xyz-1034	J	5	4435	1	0	3860	32	0	0	133	224	181	5	Carbimazole
843	xyz-1034	K	5	4229	1	0	3674	20	0	0	150	193	178	14	Clindamycin palmitate HCl
844	xyz-1034	L	5	4054	1	0	3559	17	0	0	127	184	162	5	Bextra (valdecoxib)
845	xyz-1034	M	5	3867	1	0	3432	10	0	0	108	213	97	7	Oseltamivir phosphate (Tamiflu)
846	xyz-1034	N	5	4190	1	0	3683	13	0	0	145	188	158	3	valganciclovir hydrochloride
847	xyz-1034	O	5	4105	1	0	3592	20	0	0	106	256	127	4	L-Thyroxine
848	xyz-1034	P	5	4289	1	0	3738	23	0	0	154	225	140	9	Nabumetone
849	xyz-1034	A	6	4647	1	0	4091	16	0	0	158	97	280	5	Oxybutynin chloride
850	xyz-1034	B	6	4251	1	0	3832	11	0	0	125	86	193	4	Doxofylline
851	xyz-1034	C	6	4103	1	0	3717	13	0	0	124	118	126	5	Ornidazole
852	xyz-1034	D	6	4111	1	0	3680	14	0	0	144	124	146	3	Benzydamine Hydrochloride
853	xyz-1034	E	6	4540	1	0	4010	18	0	0	186	183	138	5	Amikacin hydrate
854	xyz-1034	F	6	4431	1	0	3907	18	0	0	142	177	175	12	Chlorpropamide
855	xyz-1034	G	6	4124	1	0	3520	21	0	0	159	185	219	20	Dexamethasone acetate
856	xyz-1034	H	6	4254	1	0	3647	27	0	0	134	268	175	3	Cyromazine
857	xyz-1034	I	6	4436	1	0	3865	23	0	0	147	200	191	10	Trimethoprim
858	xyz-1034	J	6	4199	1	0	3661	32	0	0	133	197	168	8	Teriflunomide
859	xyz-1034	K	6	4026	1	0	3513	10	0	0	124	184	190	5	Biotin (Vitamin B7)
860	xyz-1034	L	6	4479	1	0	3895	26	0	0	139	257	157	5	Coumarin
861	xyz-1034	M	6	3929	1	0	3493	15	0	0	135	178	105	3	Sulfamerazine
862	xyz-1034	N	6	4177	1	0	3666	14	0	0	126	244	123	4	Choline Chloride
863	xyz-1034	O	6	4297	1	0	3718	29	0	0	118	259	170	3	Sulfamethazine
864	xyz-1034	P	6	4275	1	0	3729	24	0	0	124	260	129	9	Cetylpyridinium Chloride
865	xyz-1034	A	7	4533	1	0	3986	4	0	0	152	107	280	4	Gliclazide (Diamicron)
866	xyz-1034	B	7	4458	1	0	4015	12	0	0	124	143	157	7	Netilmicin Sulfate
867	xyz-1034	C	7	4153	1	0	3749	19	0	0	96	146	139	4	Acemetacin (Emflex)
868	xyz-1034	D	7	4337	1	0	3855	14	0	0	161	171	124	12	Sertraline HCl
869	xyz-1034	E	7	4176	1	0	3705	9	0	0	147	183	124	8	Tioxolone
870	xyz-1034	F	7	4454	1	0	3920	18	0	0	163	208	141	4	Spironolactone
871	xyz-1034	G	7	4376	1	0	3783	29	0	0	137	199	212	16	Dehydroepiandrosterone (DHEA)
872	xyz-1034	H	7	3782	1	0	3238	19	0	0	122	224	172	7	Retapamulin
873	xyz-1034	I	7	4278	1	0	3722	11	0	0	150	206	182	7	Idebenone
874	xyz-1034	J	7	4555	1	0	3937	26	0	0	138	232	216	6	Methyclothiazide
875	xyz-1034	K	7	4335	1	0	3827	13	0	0	157	187	146	5	Mifepristone (Mifeprex)
876	xyz-1034	L	7	4151	1	0	3660	16	0	0	143	175	151	6	Ropivacaine HCl
877	xyz-1034	M	7	4065	1	0	3577	18	0	0	121	211	137	1	Buflomedil HCl
878	xyz-1034	N	7	4341	1	0	3864	15	0	0	161	160	133	8	Sodium Nitroprusside
879	xyz-1034	O	7	4214	1	0	3660	26	0	0	131	217	153	27	Fluocinonide (Vanos)
880	xyz-1034	P	7	4495	1	0	3968	31	0	0	107	234	148	7	Erythromycin Ethylsuccinate
881	xyz-1034	A	8	3785	1	0	3416	6	0	0	95	95	167	6	Sodium salicylate
882	xyz-1034	B	8	4579	1	0	4174	7	0	0	107	127	158	6	1-Hexadecanol
883	xyz-1034	C	8	4135	1	0	3708	10	0	0	136	132	142	7	Methylthiouracil
884	xyz-1034	D	8	4362	1	0	3859	11	0	0	157	169	159	7	Sodium Gluconate
885	xyz-1034	E	8	3653	1	0	3211	23	0	0	140	151	119	9	Methenamine (Mandelamine)
886	xyz-1034	F	8	4414	1	0	3871	19	0	0	150	217	150	7	Sulfaguanidine
887	xyz-1034	G	8	4082	1	0	3562	18	0	0	109	207	165	21	Milnacipran HCl
888	xyz-1034	H	8	4331	1	0	3762	22	0	0	137	228	176	6	Trometamol
889	xyz-1034	I	8	4020	1	0	3490	33	0	0	96	238	155	8	Darifenacin HBr
890	xyz-1034	J	8	4469	1	0	3888	17	0	0	122	264	167	11	Uracil
891	xyz-1034	K	8	4310	1	0	3707	22	0	0	161	226	188	6	Tripelennamine HCl
892	xyz-1034	L	8	4033	1	0	3640	7	0	0	125	151	104	6	Climbazole
893	xyz-1034	M	8	4082	1	0	3666	9	0	0	137	145	119	6	Entacapone
894	xyz-1034	N	8	4283	1	0	3822	15	0	0	125	197	117	7	Mezlocillin Sodium
895	xyz-1034	O	8	4468	1	0	3924	10	0	0	137	234	152	11	Ibandronate sodium
896	xyz-1034	P	8	4472	1	0	3858	16	0	0	157	293	143	5	Nefopam HCl
897	xyz-1034	A	9	3820	1	0	3406	14	0	0	105	135	157	3	Lonidamine
898	xyz-1034	B	9	4026	1	0	3607	17	0	0	113	127	157	5	Ronidazole
899	xyz-1034	C	9	4182	1	0	3736	11	0	0	163	142	122	8	Ethisterone
900	xyz-1034	D	9	4472	1	0	4002	12	0	0	125	183	140	10	Vitamin D3 (Cholecalciferol)
901	xyz-1034	E	9	4512	1	0	3982	9	0	0	159	191	162	9	Clorsulon
902	xyz-1034	F	9	4238	1	0	3772	11	0	0	148	168	129	10	Escitalopram oxalate
903	xyz-1034	G	9	4305	1	0	3800	15	0	0	133	147	197	13	Arecoline
904	xyz-1034	H	9	4523	1	0	3923	21	0	0	178	223	173	5	Guanabenz acetate
905	xyz-1034	I	9	4186	1	0	3717	21	0	0	110	187	147	4	Noradrenaline bitartrate monohydrate (Levophed)
906	xyz-1034	J	9	4232	1	0	3664	24	0	0	144	172	223	5	Dequalinium chloride
907	xyz-1034	K	9	4195	1	0	3727	23	0	0	150	156	132	7	PCI-32765 (Ibrutinib)
908	xyz-1034	L	9	4132	1	0	3602	23	0	0	144	215	141	7	Deferiprone
909	xyz-1034	M	9	3923	1	0	3498	18	0	0	128	159	115	5	Peramivir Trihydrate
910	xyz-1034	N	9	4001	1	0	3528	30	0	0	123	156	154	10	tinidazole
911	xyz-1034	O	9	4166	1	0	3617	23	0	0	117	214	187	8	Nilvadipine (ARC029)
912	xyz-1034	P	9	3847	1	0	3374	25	0	0	122	195	127	4	Hexamethonium bromide
913	xyz-1034	A	10	4229	1	0	3799	17	0	0	111	126	163	13	Estradiol valerate
914	xyz-1034	B	10	4499	1	0	4134	10	0	0	105	108	138	4	Nicardipine HCl
915	xyz-1034	C	10	4409	1	0	3962	19	0	0	142	132	142	12	Articaine HCl
916	xyz-1034	D	10	3836	1	0	3456	14	0	0	91	142	130	3	Nifuroxazide
917	xyz-1034	E	10	4336	1	0	3922	12	0	0	142	134	119	7	Gliquidone
918	xyz-1034	F	10	4150	1	0	3742	12	0	0	148	113	128	7	Paromomycin Sulfate
919	xyz-1034	G	10	4149	1	0	3663	15	0	0	126	200	134	11	Butenafine HCl
920	xyz-1034	H	10	4385	1	0	3861	26	0	0	127	192	165	14	Penciclovir
921	xyz-1034	I	10	4202	1	0	3706	24	0	0	121	182	160	9	Mepivacaine HCl
922	xyz-1034	J	10	4383	1	0	3855	24	0	0	124	169	203	8	Tiratricol
923	xyz-1034	K	10	4113	1	0	3706	8	0	0	137	121	136	5	Naftifine HCl
924	xyz-1034	L	10	4022	1	0	3584	25	0	0	141	147	115	10	Domiphen Bromide
925	xyz-1034	M	10	3829	1	0	3404	10	0	0	132	165	113	5	Ethynodiol diacetate
926	xyz-1034	N	10	4500	1	0	4051	25	0	0	131	158	124	11	Salicylanilide
927	xyz-1034	O	10	4360	1	0	3825	25	0	0	137	201	159	13	Sertaconazole nitrate
928	xyz-1034	P	10	4597	1	0	4051	18	0	0	163	193	163	9	Sasapyrine
929	xyz-1034	A	11	4488	1	0	4082	11	0	0	124	125	139	7	Dabrafenib (GSK2118436)
930	xyz-1034	B	11	4471	1	0	4105	10	0	0	94	111	148	3	Guanidine HCl
931	xyz-1034	C	11	4177	1	0	3792	13	0	0	116	139	114	3	Clindamycin
932	xyz-1034	D	11	4403	1	0	3991	9	0	0	140	149	106	8	Decamethonium bromide
933	xyz-1034	E	11	3331	1	0	3141	5	0	0	33	33	114	5	Carfilzomib (PR-171)
934	xyz-1034	F	11	4293	1	0	3748	15	0	0	147	237	142	4	Aminosalicylate sodium
935	xyz-1034	G	11	4372	1	0	3943	12	0	0	118	136	155	8	Cobicistat (GS-9350)
936	xyz-1034	H	11	4340	1	0	3818	14	0	0	136	172	190	10	Sodium nitrite
937	xyz-1034	I	11	4077	1	0	3627	20	0	0	109	157	159	5	Hygromycin B
938	xyz-1034	J	11	4144	1	0	3659	20	0	0	99	178	182	6	Pyrithione zinc
939	xyz-1034	K	11	4079	1	0	3529	11	0	0	172	212	148	7	Carbazochrome sodium sulfonate
940	xyz-1034	L	11	3910	1	0	3537	19	0	0	101	132	116	5	Propranolol HCl
941	xyz-1034	M	11	4229	1	0	3749	16	0	0	177	147	132	8	Rivaroxaban (Xarelto)
942	xyz-1034	N	11	4407	1	0	3898	21	0	0	148	184	148	8	Mequinol
943	xyz-1034	O	11	4387	1	0	3946	12	0	0	139	159	122	9	Paroxetine HCl
944	xyz-1034	P	11	4365	1	0	3819	29	0	0	140	240	125	12	Mefenamic acid
945	xyz-1034	A	12	4233	1	0	3862	9	0	0	102	76	178	6	Tylosin tartrate
946	xyz-1034	B	12	4543	1	0	4139	17	0	0	140	115	125	7	Cyclandelate
947	xyz-1034	C	12	3771	1	0	3437	6	0	0	103	128	89	8	Benztropine mesylate
948	xyz-1034	D	12	3912	1	0	3468	19	0	0	132	169	118	6	Cinchophen
949	xyz-1034	E	12	3933	1	0	3577	14	0	0	141	91	104	6	Abacavir sulfate
950	xyz-1034	F	12	4349	1	0	3858	15	0	0	150	158	161	7	Betamipron
951	xyz-1034	G	12	4257	1	0	3792	26	0	0	125	139	164	11	Altrenogest
952	xyz-1034	H	12	4264	1	0	3840	10	0	0	92	169	146	7	Chlorquinaldol
953	xyz-1034	I	12	4397	1	0	3936	20	0	0	130	156	147	8	Ampicillin sodium
954	xyz-1034	J	12	4168	1	0	3690	17	0	0	108	164	184	5	Azaguanine-8
955	xyz-1034	K	12	3918	1	0	3454	15	0	0	136	177	125	11	Anagrelide HCl
956	xyz-1034	L	12	4180	1	0	3720	18	0	0	126	150	159	7	Broxyquinoline
957	xyz-1034	M	12	4242	1	0	3814	17	0	0	117	168	118	8	Antipyrine
958	xyz-1034	N	12	4382	1	0	3919	15	0	0	154	168	120	6	Ethacridine lactate monohydrate
959	xyz-1034	O	12	4421	1	0	3910	19	0	0	149	194	137	12	L-Arginine HCl
960	xyz-1034	P	12	4445	1	0	3887	26	0	0	158	222	146	6	Bemegride
961	xyz-1034	A	13	4406	1	0	3981	8	0	0	121	110	182	4	Zanamivir (Relenza)
962	xyz-1034	B	13	4372	1	0	4032	19	0	0	83	112	122	4	Ticagrelor
963	xyz-1034	C	13	4267	1	0	3876	12	0	0	119	119	135	6	Zaltoprofen
964	xyz-1034	D	13	4257	1	0	3769	17	0	0	171	141	156	3	triamterene
965	xyz-1034	E	13	4742	1	0	4293	13	0	0	153	150	121	12	Pazopanib
966	xyz-1034	F	13	4059	1	0	3650	10	0	0	135	137	117	10	sulfacetamide sodium
967	xyz-1034	G	13	3642	1	0	3301	10	0	0	87	115	105	24	Amoxicillin (Amoxycillin)
968	xyz-1034	H	13	4541	1	0	3907	23	0	0	142	275	169	25	Spiramycin
969	xyz-1034	I	13	4414	1	0	3873	20	0	0	115	217	183	6	Aspirin (Acetylsalicylic acid)
970	xyz-1034	J	13	4147	1	0	3685	25	0	0	111	161	161	4	Lomerizine HCl
971	xyz-1034	K	13	4161	1	0	3739	14	0	0	129	135	135	9	Niflumic acid
972	xyz-1034	L	13	4294	1	0	3772	14	0	0	153	181	163	11	Levobetaxolol HCl
973	xyz-1034	M	13	4159	1	0	3740	13	0	0	133	143	123	7	Ciclopirox ethanolamine
974	xyz-1034	N	13	4242	1	0	3720	24	0	0	148	202	140	8	Loxapine Succinate
975	xyz-1034	O	13	4409	1	0	3905	23	0	0	158	162	148	13	Rimonabant (SR141716)
976	xyz-1034	P	13	4611	1	0	4075	17	0	0	160	215	122	22	Oxymetholone
977	xyz-1034	A	14	4628	1	0	4178	10	0	0	128	132	173	7	Atomoxetine HCl
978	xyz-1034	B	14	3948	1	0	3612	8	0	0	103	86	136	3	Aminothiazole
979	xyz-1034	C	14	4375	1	0	3973	5	0	0	150	111	127	9	Betahistine 2HCl
980	xyz-1034	D	14	4301	1	0	3876	8	0	0	133	136	141	7	Antazoline HCl
981	xyz-1034	E	14	3544	1	0	3164	13	0	0	130	109	120	8	Brinzolamide
982	xyz-1034	F	14	4050	1	0	3584	19	0	0	159	145	134	9	Tolperisone HCl
983	xyz-1034	G	14	4130	1	0	3676	22	0	0	111	167	146	8	Carbenicillin disodium
984	xyz-1034	H	14	4408	1	0	3921	28	0	0	146	136	169	8	Florfenicol
985	xyz-1034	I	14	4132	1	0	3688	24	0	0	141	156	117	6	Flumequine
986	xyz-1034	J	14	4325	1	0	3810	26	0	0	123	168	186	12	Furaltadone HCl
987	xyz-1034	K	14	4131	1	0	3693	14	0	0	147	135	137	5	Amitriptyline HCl
988	xyz-1034	L	14	3982	1	0	3577	13	0	0	144	118	116	14	Isosorbide
989	xyz-1034	M	14	4141	1	0	3784	10	0	0	142	116	80	9	Adrenalone HCl
990	xyz-1034	N	14	4246	1	0	3769	14	0	0	141	171	141	10	Dibenzothiophene
991	xyz-1034	O	14	4367	1	0	3910	12	0	0	136	154	149	6	Azatadine dimaleate
992	xyz-1034	P	14	4189	1	0	3680	22	0	0	141	210	130	6	Cysteamine HCl
993	xyz-1034	A	15	2906	1	0	2700	6	0	0	81	15	100	4	Cabazitaxel (Jevtana)
994	xyz-1034	B	15	3960	1	0	3640	7	0	0	121	84	103	5	Flumethasone
995	xyz-1034	C	15	4191	1	0	3794	10	0	0	144	118	117	8	Bufexamac
996	xyz-1034	D	15	4241	1	0	3789	10	0	0	184	126	125	7	Halobetasol Propionate
997	xyz-1034	E	15	4205	1	0	3802	13	0	0	139	146	99	6	Lamotrigine
998	xyz-1034	F	15	4610	1	0	4132	23	0	0	159	164	128	4	Fenspiride HCl
999	xyz-1034	G	15	3922	1	0	3468	24	0	0	128	152	145	5	PMSF (Phenylmethylsulfonyl Fluoride)
1000	xyz-1034	H	15	4270	1	0	3803	19	0	0	135	153	145	15	Pramoxine HCl
1001	xyz-1034	I	15	4262	1	0	3754	22	0	0	125	205	148	8	Fenoprofen calcium hydrate
1002	xyz-1034	J	15	4401	1	0	3895	45	0	0	116	186	150	9	Bismuth Subcitrate Potassium
1003	xyz-1034	K	15	3842	1	0	3459	15	0	0	131	111	115	11	Niclosamide (Niclocide)
1004	xyz-1034	L	15	3656	1	0	3263	9	0	0	126	130	117	11	Tetramisole HCl
1005	xyz-1034	M	15	4040	1	0	3642	16	0	0	148	127	96	11	Linagliptin (BI-1356)
1006	xyz-1034	N	15	4560	1	0	4073	9	0	0	187	161	123	7	Difluprednate
1007	xyz-1034	O	15	4567	1	0	4014	23	0	0	154	214	152	10	Bindarit
1008	xyz-1034	P	15	4539	1	0	3973	15	0	0	139	248	150	14	Droperidol
1009	xyz-1034	A	16	4539	1	0	4097	13	0	0	127	133	167	2	(+,-)-Octopamine HCl
1010	xyz-1034	B	16	4466	1	0	4110	9	0	0	106	102	132	7	Clofibric acid
1011	xyz-1034	C	16	3943	1	0	3600	14	0	0	104	120	98	7	Ropinirole HCl
1012	xyz-1034	D	16	4223	1	0	3749	19	0	0	135	173	140	7	Chromocarb
1013	xyz-1034	E	16	3365	1	0	3072	11	0	0	109	97	73	3	Azlocillin sodium salt
1014	xyz-1034	F	16	4508	1	0	4042	27	0	0	132	161	132	14	Chlorocresol
1015	xyz-1034	G	16	4172	1	0	3775	20	0	0	112	140	115	10	Azacyclonol
1016	xyz-1034	H	16	4453	1	0	3934	16	0	0	123	209	146	25	Benzocaine
1017	xyz-1034	I	16	3623	1	0	3198	15	0	0	98	173	131	8	Reboxetine mesylate
1018	xyz-1034	J	16	3908	1	0	3463	13	0	0	121	149	156	6	Montelukast Sodium
1019	xyz-1034	K	16	4011	1	0	3569	16	0	0	132	151	135	8	Triflusal
1020	xyz-1034	L	16	3995	1	0	3585	10	0	0	144	134	110	12	Dirithromycin
1021	xyz-1034	M	16	4116	1	0	3685	15	0	0	137	157	117	5	Trifluoperazine 2HCl
1022	xyz-1034	N	16	4022	1	0	3552	13	0	0	177	138	128	14	Sucralose
1023	xyz-1034	O	16	4450	1	0	4011	14	0	0	155	153	107	10	Catharanthine
1024	xyz-1034	P	16	4445	1	0	3913	19	0	0	161	202	141	9	Valnemulin HCl
1025	xyz-1034	A	17	4607	1	0	4173	11	0	0	133	122	162	6	Vildagliptin (LAF-237)
1026	xyz-1034	B	17	4251	1	0	3893	20	0	0	108	100	125	5	Dydrogesterone
1027	xyz-1034	C	17	3379	1	0	93	3187	0	0	6	30	54	9	Daunorubicin HCl (Daunomycin HCl)
1028	xyz-1034	D	17	4052	1	0	3640	16	0	0	126	134	125	11	Dexlansoprazole
1029	xyz-1034	E	17	4467	1	0	4044	17	0	0	139	148	114	5	Pravastatin sodium
1030	xyz-1034	F	17	4456	1	0	4005	24	0	0	164	141	118	4	Esmolol HCl
1031	xyz-1034	G	17	4005	1	0	3596	11	0	0	116	128	140	14	Bepotastine Besilate
1032	xyz-1034	H	17	4381	1	0	3860	23	0	0	171	170	151	6	Voglibose
1033	xyz-1034	I	17	4244	1	0	3765	20	0	0	114	141	193	11	Fosaprepitant dimeglumine
1034	xyz-1034	J	17	4352	1	0	3810	23	0	0	154	175	179	11	Eprosartan Mesylate
1035	xyz-1034	K	17	3311	1	0	3025	15	0	0	101	67	98	5	Droxidopa (L-DOPS)
1036	xyz-1034	L	17	4130	1	0	3709	18	0	0	149	138	111	5	Diminazene Aceturate
1037	xyz-1034	M	17	4187	1	0	3685	15	0	0	158	167	158	4	Rofecoxib (Vioxx)
1038	xyz-1034	N	17	4362	1	0	3825	26	0	0	191	164	146	10	Closantel Sodium
1039	xyz-1034	O	17	4600	1	0	4116	14	0	0	122	170	169	9	Lurasidone HCl
1040	xyz-1034	P	17	4275	1	0	3727	29	0	0	144	218	150	7	Closantel
1041	xyz-1034	A	18	4631	1	0	4197	13	0	0	108	143	167	3	Meptazinol HCl
1042	xyz-1034	B	18	4685	1	0	4274	20	0	0	131	123	129	8	Liothyronine Sodium
1043	xyz-1034	C	18	3845	1	0	3512	11	0	0	102	104	110	6	Fexofenadine HCl
1044	xyz-1034	D	18	4194	1	0	3771	20	0	0	162	104	131	6	Amoxapine
1045	xyz-1034	E	18	4283	1	0	3937	10	0	0	141	93	94	8	Amidopyrine
1046	xyz-1034	F	18	4509	1	0	4012	20	0	0	180	132	158	7	Azaperone
1047	xyz-1034	G	18	4385	1	0	3937	19	0	0	128	154	135	12	Thiamine HCl (Vitamin B1)
1048	xyz-1034	H	18	4374	1	0	3845	27	0	0	130	175	167	30	Benzbromarone
1049	xyz-1034	I	18	4251	1	0	3789	25	0	0	126	164	140	7	Moclobemide
1050	xyz-1034	J	18	6978	1	0	5838	56	0	0	271	273	322	218	Piperacillin Sodium
1051	xyz-1034	K	18	4262	1	0	3862	15	0	0	119	124	123	19	Pergolide mesylate
1052	xyz-1034	L	18	4067	1	0	3661	12	0	0	128	127	131	8	Mevastatin
1053	xyz-1034	M	18	4081	1	0	3695	10	0	0	156	96	109	15	Lithocholic acid
1054	xyz-1034	N	18	4393	1	0	3955	18	0	0	147	128	133	12	Mexiletine HCl
1055	xyz-1034	O	18	4213	1	0	3822	21	0	0	121	127	116	6	Ethambutol HCl
1056	xyz-1034	P	18	4447	1	0	3874	23	0	0	179	231	123	17	Minocycline HCl
1057	xyz-1034	A	19	4075	1	0	3729	14	0	0	77	142	110	3	Cinepazide maleate
1058	xyz-1034	B	19	4438	1	0	4080	18	0	0	101	89	141	9	Clofazimine
1059	xyz-1034	C	19	4187	1	0	3813	17	0	0	145	99	106	7	Azilsartan (TAK-536)
1060	xyz-1034	D	19	4387	1	0	3947	14	0	0	163	140	117	6	Clodronate Disodium
1061	xyz-1034	E	19	4574	1	0	4162	11	0	0	152	124	119	6	Otilonium Bromide
1062	xyz-1034	F	19	4425	1	0	4000	15	0	0	177	127	97	9	Dicloxacillin Sodium
1063	xyz-1034	G	19	4072	1	0	3650	19	0	0	138	118	142	5	Solifenacin succinate
1064	xyz-1034	H	19	4341	1	0	3831	29	0	0	140	164	167	10	Triclabendazole
1065	xyz-1034	I	19	4322	1	0	3949	16	0	0	103	138	107	9	Palonosetron HCl
1066	xyz-1034	J	19	1825	1	0	1680	3	0	0	23	57	57	5	Isovaleramide
1067	xyz-1034	K	19	4185	1	0	3818	14	0	0	116	119	109	9	Azelnidipine
1068	xyz-1034	L	19	4142	1	0	3685	17	0	0	179	116	139	6	Histamine Phosphate
1069	xyz-1034	M	19	3988	1	0	3629	15	0	0	138	100	101	5	Alverine Citrate
1070	xyz-1034	N	19	4482	1	0	4032	14	0	0	153	138	136	9	Sulconazole Nitrate
1071	xyz-1034	O	19	4391	1	0	3929	17	0	0	112	186	132	15	Besifloxacin HCl (Besivance)
1072	xyz-1034	P	19	4486	1	0	3965	24	0	0	141	215	129	12	Tilmicosin
1073	xyz-1034	A	20	4371	1	0	4003	10	0	0	108	102	137	11	Doxycycline HCl
1074	xyz-1034	B	20	4466	1	0	4118	10	0	0	96	112	126	4	Fidaxomicin
1075	xyz-1034	C	20	4110	1	0	3714	11	0	0	108	160	110	7	Clinafloxacin (PD127391)
1076	xyz-1034	D	20	4350	1	0	3951	18	0	0	148	128	100	5	Fluorometholone Acetate
1077	xyz-1034	E	20	4259	1	0	3868	14	0	0	128	130	110	9	Pentamidine
1078	xyz-1034	F	20	4689	1	0	4225	16	0	0	139	187	110	12	Oxybuprocaine HCl
1079	xyz-1034	G	20	4491	1	0	3941	16	0	0	138	196	151	49	Pemirolast (BMY 26517) potassium
1080	xyz-1034	H	20	4183	1	0	3710	15	0	0	142	134	160	22	Oxaprozin
1081	xyz-1034	I	20	4017	1	0	3672	14	0	0	96	95	135	5	Mirabegron (YM178)
1082	xyz-1034	J	20	3742	1	0	3357	22	0	0	94	140	123	6	Pilocarpine HCl
1083	xyz-1034	K	20	3551	1	0	3201	11	0	0	125	105	103	6	Acebutolol HCl
1084	xyz-1034	L	20	4326	1	0	3910	8	0	0	153	143	107	5	Nithiamide
1085	xyz-1034	M	20	4312	1	0	3941	20	0	0	115	114	107	15	Ampiroxicam
1086	xyz-1034	N	20	4191	1	0	3750	12	0	0	166	128	124	11	Zoxazolamine
1087	xyz-1034	O	20	4475	1	0	4019	20	0	0	147	143	137	9	Desloratadine
1088	xyz-1034	P	20	4406	1	0	3941	18	0	0	136	208	93	10	Phenazopyridine HCl
1089	xyz-1034	A	21	4498	1	0	4156	13	0	0	104	99	122	4	Azilsartan Medoxomil (TAK-491)
1090	xyz-1034	B	21	4471	1	0	4090	22	0	0	102	118	134	5	Troxipide
1091	xyz-1034	C	21	3867	1	0	3528	5	0	0	115	116	96	7	Danofloxacin Mesylate
1092	xyz-1034	D	21	4198	1	0	3834	8	0	0	131	119	100	6	Sevelamer HCl
1093	xyz-1034	E	21	4429	1	0	4021	17	0	0	141	100	135	15	Enrofloxacin
1094	xyz-1034	F	21	4442	1	0	4027	10	0	0	163	110	123	9	Deoxyarbutin
1095	xyz-1034	G	21	4468	1	0	3957	17	0	0	138	194	145	17	Medetomidine HCl
1096	xyz-1034	H	21	4328	1	0	3762	35	0	0	130	202	178	21	Clorprenaline HCL
1097	xyz-1034	I	21	4280	1	0	3887	14	0	0	97	140	133	9	Diclofenac Potassium
1098	xyz-1034	J	21	3174	1	0	2878	13	0	0	83	81	113	6	Carprofen
1099	xyz-1034	K	21	4047	1	0	3627	15	0	0	158	123	121	3	Diclofenac Diethylamine
1100	xyz-1034	L	21	4419	1	0	3954	14	0	0	145	172	127	7	Eprazinone 2HCl
1101	xyz-1034	M	21	4315	1	0	3854	18	0	0	153	144	137	9	Amikacin sulfate
1102	xyz-1034	N	21	4045	1	0	3637	24	0	0	126	138	115	5	Dropropizine
1103	xyz-1034	O	21	4296	1	0	3915	8	0	0	109	146	112	6	Naloxone HCl
1104	xyz-1034	P	21	4627	1	0	4111	24	0	0	128	196	162	6	Amprolium HCl
1105	xyz-1034	A	22	4630	1	0	4198	13	0	0	142	95	179	3	Sodium Monofluorophosphate
1106	xyz-1034	B	22	4274	1	0	3902	10	0	0	110	110	136	6	Primaquine Diphosphate
1107	xyz-1034	C	22	4308	1	0	3922	6	0	0	140	113	120	7	Hyoscyamine (Daturine)
1108	xyz-1034	D	22	4057	1	0	3617	21	0	0	131	161	119	8	Cepharanthine
1109	xyz-1034	E	22	3943	1	0	3612	16	0	0	122	112	71	10	Cyclamic acid
1110	xyz-1034	F	22	3847	1	0	3449	24	0	0	151	123	91	9	Bergapten
1111	xyz-1034	G	22	4009	1	0	3448	28	0	0	40	144	318	31	Ouabain
1112	xyz-1034	H	22	4605	1	0	4061	23	0	0	183	149	164	25	Doxylamine Succinate
1113	xyz-1034	I	22	4348	1	0	3900	17	0	0	122	142	160	7	Allylthiourea
1114	xyz-1034	J	22	4317	1	0	3845	46	0	0	96	163	148	19	Cetrimonium Bromide
1115	xyz-1034	K	22	3869	1	0	3460	22	0	0	172	104	102	9	Avanafil
1116	xyz-1034	L	22	4306	1	0	3912	18	0	0	134	131	101	10	Deoxycorticosterone acetate
1117	xyz-1034	M	22	4603	1	0	4120	17	0	0	181	164	116	5	Sodium Picosulfate
1118	xyz-1034	N	22	4290	1	0	3876	22	0	0	163	110	109	10	Serotonin HCl
1119	xyz-1034	O	22	4227	1	0	3836	19	0	0	138	113	115	6	Tolcapone
1120	xyz-1034	P	22	4451	1	0	3985	16	0	0	134	197	101	18	Sodium ascorbate
1121	xyz-1034	A	23	4148	1	0	253	3664	0	0	36	85	102	8	CX5461
1122	xyz-1034	B	23	3903	1	0	3750	5	0	0	8	29	104	7	Cycloheximide
1123	xyz-1034	C	23	3336	1	0	3193	10	0	0	24	13	92	4	bortezomib
1124	xyz-1034	D	23	4322	1	0	3899	15	0	0	168	126	104	10	DMSO
1125	xyz-1034	E	23	3596	1	0	3429	3	0	0	13	36	107	8	silvestrol
1126	xyz-1034	F	23	4440	1	0	12	4146	0	0	120	81	76	5	actinomycin D
1127	xyz-1034	G	23	3515	1	0	3278	14	0	0	28	47	132	16	MG132
1128	xyz-1034	H	23	2824	1	0	2640	7	0	0	37	30	109	1	bortezomib
1129	xyz-1034	I	23	3898	1	0	3692	8	0	0	13	40	133	12	Cycloheximide
1130	xyz-1034	J	23	3970	1	0	24	3798	0	0	15	79	52	2	CX5461
1131	xyz-1034	K	23	3963	1	0	24	3692	0	0	115	73	53	6	actinomycin D
1132	xyz-1034	L	23	4287	1	0	3896	18	0	0	144	120	101	8	DMSO
1133	xyz-1034	M	23	3573	1	0	3352	14	0	0	42	23	139	3	MG132
1134	xyz-1034	N	23	4384	1	0	3941	18	0	0	169	99	143	14	DMSO
1135	xyz-1034	O	23	3163	1	0	3012	5	0	0	21	33	83	9	silvestrol
1136	xyz-1034	P	23	4589	1	0	4328	14	0	0	28	51	161	7	bortezomib
1137	xyz-1034	A	24	4029	1	0	3661	7	0	0	130	118	107	6	DMSO
1138	xyz-1034	B	24	3391	1	0	3202	15	0	0	23	32	117	2	MG132
1139	xyz-1034	C	24	3531	1	0	47	3192	0	0	98	126	60	8	actinomycin D
1140	xyz-1034	D	24	3580	1	0	3210	21	0	0	112	158	75	4	DMSO
1141	xyz-1034	E	24	3182	1	0	2944	12	0	0	28	67	130	1	bortezomib
1142	xyz-1034	F	24	3395	1	0	17	3233	0	0	15	76	44	10	CX5461
1143	xyz-1034	G	24	4370	1	0	3917	21	0	0	124	167	133	8	DMSO
1144	xyz-1034	H	24	3707	1	0	3504	8	0	0	6	57	117	15	silvestrol
1145	xyz-1034	I	24	3683	1	0	3562	6	0	0	9	30	60	16	Cycloheximide
1146	xyz-1034	J	24	2591	1	0	2341	9	0	0	70	91	74	6	DMSO
1147	xyz-1034	K	24	3142	1	0	2983	8	0	0	35	34	79	3	MG132
1148	xyz-1034	L	24	3021	1	0	2861	4	0	0	6	53	87	10	silvestrol
1149	xyz-1034	M	24	3468	1	0	3301	2	0	0	7	53	101	4	Cycloheximide
1150	xyz-1034	N	24	4172	1	0	58	3760	0	0	113	170	59	12	actinomycin D
1151	xyz-1034	O	24	3442	1	0	40	3257	0	0	12	89	41	3	CX5461
1152	xyz-1034	P	24	2620	1	0	2358	5	0	0	61	132	58	6	DMSO
1153	xyz-1036	A	1	212	1	0	196	0	0	0	3	2	11	0	DMSO
1154	xyz-1036	B	1	3470	1	0	3225	7	0	0	29	37	170	2	bortezomib
1155	xyz-1036	C	1	3636	1	0	3435	8	0	0	6	58	121	8	silvestrol
1156	xyz-1036	D	1	3564	1	0	51	3318	0	0	26	91	59	19	CX5461
1157	xyz-1036	E	1	4120	1	0	3507	13	0	0	144	220	214	22	DMSO
1158	xyz-1036	F	1	3743	1	0	3579	2	0	0	14	43	103	2	Cycloheximide
1159	xyz-1036	G	1	3332	1	0	3066	10	0	0	22	51	144	39	MG132
1160	xyz-1036	H	1	3859	1	0	43	3294	0	0	122	135	96	169	actinomycin D
1161	xyz-1036	I	1	3214	1	0	2757	10	0	0	106	155	148	38	DMSO
1162	xyz-1036	J	1	3505	1	0	3200	11	0	0	17	67	177	33	Cycloheximide
1163	xyz-1036	K	1	3052	1	0	2874	14	0	0	10	44	108	2	bortezomib
1164	xyz-1036	L	1	2905	1	0	2691	7	0	0	15	68	115	9	silvestrol
1165	xyz-1036	M	1	4006	1	0	3298	18	0	0	139	256	192	103	DMSO
1166	xyz-1036	N	1	3617	1	0	2887	18	0	0	172	276	187	77	DMSO
1167	xyz-1036	O	1	2944	1	0	2589	22	0	0	28	90	156	59	MG132
1168	xyz-1036	P	1	2188	1	0	37	1568	0	0	56	73	272	182	CX5461
1169	xyz-1036	A	2	3053	1	0	2842	2	0	0	13	54	138	4	Cycloheximide
1170	xyz-1036	B	2	3559	1	0	31	3247	0	0	99	112	68	2	actinomycin D
1171	xyz-1036	C	2	4095	1	0	3657	7	0	0	96	183	134	18	DMSO
1172	xyz-1036	D	2	3566	1	0	3420	6	0	0	4	32	91	13	silvestrol
1173	xyz-1036	E	2	3888	1	0	13	3681	0	0	23	101	64	6	CX5461
1174	xyz-1036	F	2	3380	1	0	3227	11	0	0	17	29	92	4	MG132
1175	xyz-1036	G	2	3174	1	0	2944	15	0	0	12	35	121	47	bortezomib
1176	xyz-1036	H	2	3771	1	0	3285	22	0	0	83	253	118	10	DMSO
1177	xyz-1036	I	2	4537	1	0	7	4238	0	0	126	98	49	19	actinomycin D
1178	xyz-1036	J	2	3759	1	0	3489	22	0	0	17	52	172	7	MG132
1179	xyz-1036	K	2	4029	1	0	3641	11	0	0	102	145	125	5	DMSO
1180	xyz-1036	L	2	3151	1	0	2950	4	0	0	22	51	120	4	bortezomib
1181	xyz-1036	M	2	3553	1	0	3364	3	0	0	4	77	90	15	Cycloheximide
1182	xyz-1036	N	2	3658	1	0	41	3362	0	0	46	100	99	10	CX5461
1183	xyz-1036	O	2	3916	1	0	28	3507	0	0	86	156	81	58	actinomycin D
1184	xyz-1036	P	2	3010	1	0	2590	8	0	0	31	113	260	8	silvestrol
1185	xyz-1036	A	3	4083	1	0	3560	16	0	0	156	155	187	9	Bromocriptine Mesylate
1186	xyz-1036	B	3	4033	1	0	3579	11	0	0	131	154	155	3
1187	xyz-1036	C	3	4134	1	0	3739	16	0	0	86	135	151	7	Butacaine
1188	xyz-1036	D	3	4207	1	0	3812	12	0	0	109	139	127	8
1189	xyz-1036	E	3	4362	1	0	4004	9	0	0	114	133	94	8	Calcium Gluceptate
1190	xyz-1036	F	3	4472	1	0	4090	20	0	0	85	122	148	7
1191	xyz-1036	G	3	3613	1	0	3241	11	0	0	95	149	94	23	Carbadox
1192	xyz-1036	H	3	4180	1	0	3741	18	0	0	80	200	131	10
1193	xyz-1036	I	3	4259	1	0	3853	19	0	0	80	186	117	4	Ceftazidime Pentahydrate
1194	xyz-1036	J	3	4649	1	0	4136	18	0	0	100	199	188	8
1195	xyz-1036	K	3	4048	1	0	3573	21	0	0	123	186	130	15	Clinafoxacin HCl
1196	xyz-1036	L	3	3955	1	0	3524	15	0	0	106	200	102	8
1197	xyz-1036	M	3	4389	1	0	3946	5	0	0	109	216	103	10	Clopamide
1198	xyz-1036	N	3	4142	1	0	3619	35	0	0	97	238	143	10
1199	xyz-1036	O	3	3854	1	0	3436	13	0	0	73	183	117	32	Clorgyline HCl
1200	xyz-1036	P	3	3242	1	0	2495	17	0	0	102	217	175	236
1201	xyz-1036	A	4	4116	1	0	3421	16	0	0	207	149	282	41
1202	xyz-1036	B	4	4147	1	0	3778	15	0	0	107	95	144	8
1203	xyz-1036	C	4	3903	1	0	3559	11	0	0	88	146	93	6
1204	xyz-1036	D	4	4130	1	0	3744	15	0	0	106	134	131	0
1205	xyz-1036	E	4	3470	1	0	3255	6	0	0	14	40	151	4
1206	xyz-1036	F	4	4023	1	0	3638	13	0	0	111	134	120	7
1207	xyz-1036	G	4	4101	1	0	3515	15	0	0	164	129	254	24
1208	xyz-1036	H	4	4273	1	0	3844	12	0	0	88	190	135	4
1209	xyz-1036	I	4	3486	1	0	1973	2	0	0	149	1211	147	4
1210	xyz-1036	J	4	4286	1	0	3899	15	0	0	74	165	124	9
1211	xyz-1036	K	4	3910	1	0	3550	10	0	0	93	165	83	9
1212	xyz-1036	L	4	4005	1	0	3542	20	0	0	94	222	119	8
1213	xyz-1036	M	4	4095	1	0	3647	14	0	0	103	206	120	5
1214	xyz-1036	N	4	3864	1	0	3486	17	0	0	78	181	93	9
1215	xyz-1036	O	4	4016	1	0	3503	22	0	0	96	282	110	3
1216	xyz-1036	P	4	3410	1	0	2831	21	0	0	103	251	115	89
1217	xyz-1036	A	5	3111	1	0	2760	5	0	0	115	66	154	11	Colistimethate Sodium
1218	xyz-1036	B	5	4088	1	0	3713	11	0	0	122	102	138	2
1219	xyz-1036	C	5	4207	1	0	3849	16	0	0	96	136	100	10	Dibenzepine HCl
1220	xyz-1036	D	5	4099	1	0	3731	9	0	0	84	123	147	5
1221	xyz-1036	E	5	4168	1	0	3792	7	0	0	98	132	136	3	Dimaprit 2HCl
1222	xyz-1036	F	5	4205	1	0	3835	17	0	0	81	153	115	4
1223	xyz-1036	G	5	4023	1	0	3686	16	0	0	73	129	106	13	Diphenylpyraline HCl
1224	xyz-1036	H	5	4183	1	0	3831	10	0	0	74	122	118	28
1225	xyz-1036	I	5	4044	1	0	3643	20	0	0	101	146	127	7	Disopyramide Phosphate
1226	xyz-1036	J	5	4365	1	0	3857	25	0	0	112	196	165	10
1227	xyz-1036	K	5	3364	1	0	3194	7	0	0	8	48	93	14	Emetine
1228	xyz-1036	L	5	4083	1	0	3567	21	0	0	115	222	152	6
1229	xyz-1036	M	5	4019	1	0	3654	13	0	0	70	182	90	10	Physostigmine Hemisulfate Salt
1230	xyz-1036	N	5	3527	1	0	3131	18	0	0	93	158	121	6
1231	xyz-1036	O	5	3959	1	0	3477	18	0	0	88	192	117	67	Ethoxzolamide
1232	xyz-1036	P	5	3563	1	0	2938	21	0	0	105	292	150	57
1233	xyz-1036	A	6	4195	1	0	3590	7	0	0	222	128	220	28
1234	xyz-1036	B	6	3770	1	0	3357	8	0	0	102	112	164	27
1235	xyz-1036	C	6	3922	1	0	3565	14	0	0	80	157	98	8
1236	xyz-1036	D	6	3692	1	0	3371	17	0	0	64	156	77	7
1237	xyz-1036	E	6	4308	1	0	3945	11	0	0	93	142	110	7
1238	xyz-1036	F	6	4225	1	0	3825	12	0	0	99	169	111	9
1239	xyz-1036	G	6	3856	1	0	3385	17	0	0	80	205	150	19
1240	xyz-1036	H	6	3210	1	0	2927	18	0	0	53	96	95	21
1241	xyz-1036	I	6	3853	1	0	3501	14	0	0	82	128	117	11
1242	xyz-1036	J	6	4342	1	0	3866	19	0	0	102	196	150	9
1243	xyz-1036	K	6	3958	1	0	3508	12	0	0	138	175	119	6
1244	xyz-1036	L	6	4187	1	0	3757	20	0	0	125	188	92	5
1245	xyz-1036	M	6	3958	1	0	3622	18	0	0	111	119	85	3
1246	xyz-1036	N	6	3337	1	0	3005	17	0	0	73	159	72	11
1247	xyz-1036	O	6	3967	1	0	3549	20	0	0	61	208	85	44
1248	xyz-1036	P	6	3800	1	0	3176	40	0	0	94	268	118	104
1249	xyz-1036	A	7	4041	1	0	3702	6	0	0	129	61	137	6	Famprofazone
1250	xyz-1036	B	7	3913	1	0	3561	6	0	0	100	88	154	4
1251	xyz-1036	C	7	4114	1	0	3749	12	0	0	86	181	85	1	Guanethidine Sulfate
1252	xyz-1036	D	7	4220	1	0	3884	7	0	0	86	119	111	13
1253	xyz-1036	E	7	4084	1	0	3812	8	0	0	58	131	72	3	Hemicholinium Bromide
1254	xyz-1036	F	7	4338	1	0	3894	18	0	0	91	195	123	17
1255	xyz-1036	G	7	4057	1	0	3614	23	0	0	98	167	146	9	Isoetharine Mesylate
1256	xyz-1036	H	7	4035	1	0	3466	128	0	0	70	201	159	11
1257	xyz-1036	I	7	4190	1	0	3800	15	0	0	95	135	133	12	Meclocycline Sulfosalicylate
1258	xyz-1036	J	7	4463	1	0	4001	26	0	0	94	209	127	6
1259	xyz-1036	K	7	3999	1	0	3567	19	0	0	99	200	106	8	Medrysone
1260	xyz-1036	L	7	3672	1	0	3249	18	0	0	102	182	115	6
1261	xyz-1036	M	7	4066	1	0	3678	19	0	0	77	168	116	8	Mepiroxol
1262	xyz-1036	N	7	3031	1	0	2657	13	0	0	73	177	107	4
1263	xyz-1036	O	7	3999	1	0	3615	18	0	0	77	170	109	10	Mesoridazine Besylate
1264	xyz-1036	P	7	3105	1	0	2576	23	0	0	92	217	117	80
1265	xyz-1036	A	8	3431	1	0	3115	9	0	0	110	57	137	3
1266	xyz-1036	B	8	4122	1	0	3783	11	0	0	87	113	121	7
1267	xyz-1036	C	8	4418	1	0	4041	14	0	0	108	149	98	8
1268	xyz-1036	D	8	4402	1	0	4042	13	0	0	100	148	95	4
1269	xyz-1036	E	8	3840	1	0	3531	8	0	0	74	127	94	6
1270	xyz-1036	F	8	4158	1	0	3767	11	0	0	116	143	112	9
1271	xyz-1036	G	8	4133	1	0	3732	16	0	0	72	162	131	20
1272	xyz-1036	H	8	4181	1	0	3722	18	0	0	68	199	150	24
1273	xyz-1036	I	8	4490	1	0	4048	17	0	0	103	189	121	12
1274	xyz-1036	J	8	4355	1	0	3951	18	0	0	102	142	134	8
1275	xyz-1036	K	8	4032	1	0	3635	23	0	0	86	168	106	14
1276	xyz-1036	L	8	4132	1	0	3729	18	0	0	107	163	104	11
1277	xyz-1036	M	8	3965	1	0	3609	13	0	0	97	159	79	8
1278	xyz-1036	N	8	3873	1	0	3511	19	0	0	68	163	108	4
1279	xyz-1036	O	8	4182	1	0	3754	21	0	0	93	202	102	10
1280	xyz-1036	P	8	3848	1	0	3279	34	0	0	98	248	125	64
1281	xyz-1036	A	9	4091	1	0	3763	4	0	0	115	97	104	8	Metaproterenol Sulfate
1282	xyz-1036	B	9	4179	1	0	3784	18	0	0	122	131	110	14
1283	xyz-1036	C	9	4008	1	0	3747	6	0	0	76	96	79	4	Metaraminol Bitartrate
1284	xyz-1036	D	9	4194	1	0	3834	13	0	0	91	132	116	8
1285	xyz-1036	E	9	3760	1	0	3465	13	0	0	85	116	78	3	Methapyrilene HCl
1286	xyz-1036	F	9	4388	1	0	4003	25	0	0	103	140	104	13
1287	xyz-1036	G	9	3906	1	0	3551	19	0	0	72	145	104	15	Methoxamine HCl
1288	xyz-1036	H	9	4330	1	0	3861	20	0	0	86	194	148	21
1289	xyz-1036	I	9	4331	1	0	3907	21	0	0	87	164	139	13	Meticrane
1290	xyz-1036	J	9	4372	1	0	3934	19	0	0	99	175	131	14
1291	xyz-1036	K	9	3959	1	0	3599	13	0	0	96	134	107	10	Moxalactam Disodium
1292	xyz-1036	L	9	3856	1	0	3226	38	0	0	65	284	235	8
1293	xyz-1036	M	9	4145	1	0	3731	14	0	0	141	151	100	8	Nalmefene HCl
1294	xyz-1036	N	9	4033	1	0	3707	5	0	0	69	127	118	7
1295	xyz-1036	O	9	4320	1	0	3874	17	0	0	109	177	136	7	Nialamide
1296	xyz-1036	P	9	3844	1	0	3326	21	0	0	98	241	147	11
1297	xyz-1036	A	10	4256	1	0	3789	12	0	0	128	79	191	57
1298	xyz-1036	B	10	4092	1	0	3629	21	0	0	124	160	148	10
1299	xyz-1036	C	10	4000	1	0	3661	16	0	0	80	138	100	5
1300	xyz-1036	D	10	4137	1	0	3781	20	0	0	117	108	102	9
1301	xyz-1036	E	10	3734	1	0	3423	12	0	0	74	124	95	6
1302	xyz-1036	F	10	4218	1	0	3835	16	0	0	123	126	115	3
1303	xyz-1036	G	10	3989	1	0	3600	6	0	0	83	184	90	26
1304	xyz-1036	H	10	4037	1	0	3731	7	0	0	77	100	118	4
1305	xyz-1036	I	10	4174	1	0	3766	35	0	0	89	164	110	10
1306	xyz-1036	J	10	3828	1	0	3529	12	0	0	46	131	99	11
1307	xyz-1036	K	10	4011	1	0	3638	16	0	0	90	167	96	4
1308	xyz-1036	L	10	4161	1	0	3739	15	0	0	131	153	116	7
1309	xyz-1036	M	10	3980	1	0	3630	9	0	0	103	134	96	8
1310	xyz-1036	N	10	4028	1	0	3666	11	0	0	99	140	106	6
1311	xyz-1036	O	10	4209	1	0	3811	17	0	0	100	162	107	12
1312	xyz-1036	P	10	3925	1	0	3502	17	0	0	89	165	138	14
1313	xyz-1036	A	11	3969	1	0	3635	10	0	0	91	77	140	16	Oxethazaine
1314	xyz-1036	B	11	3649	1	0	3341	12	0	0	88	82	119	7
1315	xyz-1036	C	11	3899	1	0	3583	15	0	0	80	127	91	3	Oxprenolol HCl
1316	xyz-1036	D	11	4074	1	0	3715	20	0	0	97	134	105	3
1317	xyz-1036	E	11	4333	1	0	3930	23	0	0	80	180	111	9	Pentoxifylline
1318	xyz-1036	F	11	4128	1	0	3776	15	0	0	95	143	92	7
1319	xyz-1036	G	11	4042	1	0	3694	19	0	0	74	135	92	28	Physostigmine Salicylate
1320	xyz-1036	H	11	4067	1	0	3678	12	0	0	86	157	131	3
1321	xyz-1036	I	11	4274	1	0	3850	27	0	0	67	175	147	8	Pipenzolate Bromide
1322	xyz-1036	J	11	3660	1	0	3312	23	0	0	57	144	118	6
1323	xyz-1036	K	11	4038	1	0	3668	16	0	0	88	163	94	9	Piromidic Acid
1324	xyz-1036	L	11	3887	1	0	3547	10	0	0	107	128	91	4
1325	xyz-1036	M	11	4002	1	0	3661	18	0	0	103	101	108	11	Procyclidine HCl
1326	xyz-1036	N	11	3945	1	0	3601	17	0	0	100	107	112	8
1327	xyz-1036	O	11	4316	1	0	3917	13	0	0	74	187	119	6	R-(-)-Apomorphine HCl Hemihydrate
1328	xyz-1036	P	11	3757	1	0	3358	17	0	0	85	161	86	50
1329	xyz-1036	A	12	4108	1	0	3781	11	0	0	123	95	90	8
1330	xyz-1036	B	12	3893	1	0	3570	15	0	0	85	111	108	4
1331	xyz-1036	C	12	4127	1	0	3838	17	0	0	64	108	96	4
1332	xyz-1036	D	12	4127	1	0	3823	14	0	0	73	116	97	4
1333	xyz-1036	E	12	4107	1	0	3743	11	0	0	87	174	86	6
1334	xyz-1036	F	12	4332	1	0	3937	13	0	0	109	134	129	10
1335	xyz-1036	G	12	3494	1	0	3325	21	0	0	10	34	93	11
1336	xyz-1036	H	12	3916	1	0	3581	15	0	0	80	120	108	12
1337	xyz-1036	I	12	4371	1	0	3971	9	0	0	82	153	147	9
1338	xyz-1036	J	12	4331	1	0	3933	21	0	0	70	160	144	3
1339	xyz-1036	K	12	4146	1	0	3788	10	0	0	114	122	101	11
1340	xyz-1036	L	12	3799	1	0	3440	11	0	0	111	117	117	3
1341	xyz-1036	M	12	4272	1	0	3943	11	0	0	104	134	74	6
1342	xyz-1036	N	12	3875	1	0	3549	11	0	0	90	128	91	6
1343	xyz-1036	O	12	4518	1	0	4097	12	0	0	102	171	119	17
1344	xyz-1036	P	12	3829	1	0	3466	17	0	0	83	155	94	14
1345	xyz-1036	A	13	3438	1	0	3180	9	0	0	98	60	87	4	Ractopamine HCl
1346	xyz-1036	B	13	3867	1	0	3554	15	0	0	85	89	97	27
1347	xyz-1036	C	13	3854	1	0	3575	7	0	0	78	129	61	4	Rolitetracycline
1348	xyz-1036	D	13	4056	1	0	3764	14	0	0	86	96	84	12
1349	xyz-1036	E	13	4383	1	0	4027	10	0	0	99	143	98	6	Terfenadine
1350	xyz-1036	F	13	4354	1	0	3966	9	0	0	109	149	115	6
1351	xyz-1036	G	13	4080	1	0	3676	12	0	0	90	166	112	24	Thiostrepton
1352	xyz-1036	H	13	4183	1	0	3823	13	0	0	79	137	110	21
1353	xyz-1036	I	13	3915	1	0	3509	26	0	0	75	171	115	19	Thonzonium Bromide
1354	xyz-1036	J	13	4425	1	0	4020	16	0	0	86	153	143	7
1355	xyz-1036	K	13	3991	1	0	3618	14	0	0	90	161	99	9	Tolazamide
1356	xyz-1036	L	13	4182	1	0	3827	14	0	0	123	118	93	7
1357	xyz-1036	M	13	4399	1	0	4038	21	0	0	79	155	96	10	Tacrine HCl
1358	xyz-1036	N	13	3993	1	0	3669	10	0	0	111	121	69	13
1359	xyz-1036	O	13	4099	1	0	3774	17	0	0	90	111	99	8	Pimozide
1360	xyz-1036	P	13	3838	1	0	3346	21	0	0	97	179	122	73
1361	xyz-1036	A	14	3776	1	0	3398	9	0	0	128	93	140	8
1362	xyz-1036	B	14	4089	1	0	3746	18	0	0	111	116	94	4
1363	xyz-1036	C	14	3850	1	0	3571	15	0	0	65	99	97	3
1364	xyz-1036	D	14	3981	1	0	3703	16	0	0	67	84	103	8
1365	xyz-1036	E	14	4116	1	0	3816	12	0	0	87	122	75	4
1366	xyz-1036	F	14	4341	1	0	4033	8	0	0	98	104	87	11
1367	xyz-1036	G	14	3840	1	0	3506	10	0	0	94	114	101	15
1368	xyz-1036	H	14	4029	1	0	3605	27	0	0	73	132	161	31
1369	xyz-1036	I	14	4312	1	0	3874	29	0	0	100	137	148	24
1370	xyz-1036	J	14	4125	1	0	3762	14	0	0	82	139	119	9
1371	xyz-1036	K	14	3908	1	0	3579	15	0	0	90	115	99	10
1372	xyz-1036	L	14	4136	1	0	3782	19	0	0	124	116	93	2
1373	xyz-1036	M	14	4028	1	0	3661	18	0	0	94	162	89	4
1374	xyz-1036	N	14	3357	1	0	3125	11	0	0	63	62	93	3
1375	xyz-1036	O	14	3887	1	0	3585	16	0	0	64	119	91	12
1376	xyz-1036	P	14	4107	1	0	3596	23	0	0	89	181	122	96
1377	xyz-1036	A	15	4124	1	0	3828	2	0	0	92	91	101	10	Carbachol
1378	xyz-1036	B	15	4188	1	0	3844	12	0	0	110	102	109	11
1379	xyz-1036	C	15	4263	1	0	3974	8	0	0	76	99	100	6	Tolmetin Sodium
1380	xyz-1036	D	15	3259	1	0	3009	9	0	0	70	96	68	7
1381	xyz-1036	E	15	4271	1	0	3939	18	0	0	83	121	104	6	Cinoxacin
1382	xyz-1036	F	15	4206	1	0	3803	17	0	0	108	163	107	8
1383	xyz-1036	G	15	4091	1	0	3692	20	0	0	78	130	117	54	Glafenine HCl
1384	xyz-1036	H	15	3690	1	0	3309	28	0	0	71	134	122	26
1385	xyz-1036	I	15	4251	1	0	3887	12	0	0	55	166	123	8	Noscapine HCl
1386	xyz-1036	J	15	4303	1	0	3880	19	0	0	99	168	129	8
1387	xyz-1036	K	15	3740	1	0	3379	12	0	0	112	136	94	7	Phenothrin
1388	xyz-1036	L	15	4054	1	0	3663	29	0	0	108	149	95	10
1389	xyz-1036	M	15	3931	1	0	3606	15	0	0	106	94	101	9	Phthalylsulfacetamide
1390	xyz-1036	N	15	4102	1	0	3722	21	0	0	109	138	106	6
1391	xyz-1036	O	15	4193	1	0	3802	14	0	0	77	174	103	23	Pinacidil
1392	xyz-1036	P	15	3836	1	0	3459	17	0	0	93	171	82	14
1393	xyz-1036	A	16	3873	1	0	3286	7	0	0	179	100	160	141
1394	xyz-1036	B	16	4144	1	0	3789	16	0	0	133	101	97	8
1395	xyz-1036	C	16	4003	1	0	3773	8	0	0	55	96	65	6
1396	xyz-1036	D	16	4208	1	0	3850	21	0	0	102	132	94	9
1397	xyz-1036	E	16	4065	1	0	3781	12	0	0	74	111	80	7
1398	xyz-1036	F	16	3549	1	0	3218	18	0	0	64	133	107	9
1399	xyz-1036	G	16	4208	1	0	3768	18	0	0	110	168	124	20
1400	xyz-1036	H	16	4076	1	0	3746	16	0	0	85	82	132	15
1401	xyz-1036	I	16	4216	1	0	3783	26	0	0	102	139	145	21
1402	xyz-1036	J	16	3799	1	0	3477	17	0	0	73	112	114	6
1403	xyz-1036	K	16	3914	1	0	3578	16	0	0	85	138	84	13
1404	xyz-1036	L	16	4005	1	0	3649	12	0	0	103	141	88	12
1405	xyz-1036	M	16	3282	1	0	3062	11	0	0	47	72	82	8
1406	xyz-1036	N	16	3708	1	0	3404	13	0	0	88	92	102	9
1407	xyz-1036	O	16	4341	1	0	3981	15	0	0	96	140	97	12
1408	xyz-1036	P	16	4040	1	0	3564	13	0	0	112	187	128	36
1409	xyz-1036	A	17	3908	1	0	3618	6	0	0	97	92	92	3	Suxibuzone
1410	xyz-1036	B	17	3770	1	0	3365	9	0	0	128	106	114	48
1411	xyz-1036	C	17	3646	1	0	3437	8	0	0	47	78	73	3	Carbenoxolone Sodium
1412	xyz-1036	D	17	4032	1	0	3708	10	0	0	84	136	90	4
1413	xyz-1036	E	17	3968	1	0	3656	18	0	0	96	107	85	6	Hydrastinine HCl
1414	xyz-1036	F	17	3769	1	0	3468	19	0	0	104	93	75	10
1415	xyz-1036	G	17	4063	1	0	3615	19	0	0	83	117	133	96	Nicotine Ditartrate
1416	xyz-1036	H	17	4012	1	0	3668	15	0	0	82	138	97	12
1417	xyz-1036	I	17	4083	1	0	3736	13	0	0	83	122	120	9	Pridinol Methanesulfonate
1418	xyz-1036	J	17	4428	1	0	4081	26	0	0	87	111	112	11
1419	xyz-1036	K	17	3896	1	0	3551	18	0	0	103	121	88	15	Triflupromazine HCl
1420	xyz-1036	L	17	4105	1	0	3759	18	0	0	95	121	103	9
1421	xyz-1036	M	17	4046	1	0	3699	13	0	0	118	98	109	9	Dicyclomine HCl
1422	xyz-1036	N	17	4071	1	0	3687	20	0	0	112	128	112	12
1423	xyz-1036	O	17	4285	1	0	3869	13	0	0	97	148	99	59	Thioridazine HCl
1424	xyz-1036	P	17	3948	1	0	3304	29	0	0	98	142	155	220
1425	xyz-1036	A	18	4041	1	0	3683	4	0	0	126	132	86	10
1426	xyz-1036	B	18	4239	1	0	3867	13	0	0	101	134	114	10
1427	xyz-1036	C	18	3432	1	0	3216	12	0	0	54	76	69	5
1428	xyz-1036	D	18	3729	1	0	3433	13	0	0	83	108	84	8
1429	xyz-1036	E	18	3359	1	0	3111	12	0	0	77	79	74	6
1430	xyz-1036	F	18	4259	1	0	3956	19	0	0	81	112	83	8
1431	xyz-1036	G	18	4036	1	0	3673	16	0	0	91	109	113	34
1432	xyz-1036	H	18	3040	1	0	2833	14	0	0	59	61	57	16
1433	xyz-1036	I	18	4178	1	0	3825	16	0	0	87	109	121	20
1434	xyz-1036	J	18	4119	1	0	3733	21	0	0	89	144	124	8
1435	xyz-1036	K	18	3762	1	0	3416	14	0	0	103	104	112	13
1436	xyz-1036	L	18	4220	1	0	3879	15	0	0	106	107	104	9
1437	xyz-1036	M	18	4053	1	0	3712	19	0	0	90	121	103	8
1438	xyz-1036	N	18	4101	1	0	3774	14	0	0	132	93	83	5
1439	xyz-1036	O	18	4403	1	0	4029	16	0	0	85	125	122	26
1440	xyz-1036	P	18	3887	1	0	3434	16	0	0	76	134	119	108
1441	xyz-1036	A	19	4045	1	0	3626	10	0	0	103	127	156	23	Mepenzolate Bromide
1442	xyz-1036	B	19	4144	1	0	3605	19	0	0	156	114	148	102
1443	xyz-1036	C	19	4193	1	0	3892	9	0	0	88	108	92	4	Aceclidine HCl
1444	xyz-1036	D	19	3746	1	0	3502	16	0	0	78	67	81	2
1445	xyz-1036	E	19	4244	1	0	3932	15	0	0	83	99	111	4	Imipramine HCl
1446	xyz-1036	F	19	4282	1	0	3877	24	0	0	103	147	120	11
1447	xyz-1036	G	19	3985	1	0	3697	17	0	0	63	105	82	21	Methylhydantoin-5-(D)
1448	xyz-1036	H	19	4087	1	0	3775	13	0	0	53	127	94	25
1449	xyz-1036	I	19	4262	1	0	3946	13	0	0	67	113	102	21	Metrizamide
1450	xyz-1036	J	19	3871	1	0	3565	20	0	0	61	90	129	6
1451	xyz-1036	K	19	3620	1	0	3254	15	0	0	103	119	106	23	Nomifensine Maleate
1452	xyz-1036	L	19	4063	1	0	3695	18	0	0	111	121	105	13
1453	xyz-1036	M	19	4103	1	0	3797	10	0	0	92	110	86	8	Proadifen HCl
1454	xyz-1036	N	19	3722	1	0	3439	14	0	0	57	103	101	8
1455	xyz-1036	O	19	4307	1	0	4044	8	0	0	61	114	71	9	Pyrilamine Maleate
1456	xyz-1036	P	19	4174	1	0	3644	18	0	0	108	152	124	128
1457	xyz-1036	A	20	4015	1	0	3625	15	0	0	114	123	124	14
1458	xyz-1036	B	20	3850	1	0	3543	14	0	0	110	74	102	7
1459	xyz-1036	C	20	3320	1	0	3106	7	0	0	66	69	67	5
1460	xyz-1036	D	20	4027	1	0	3811	10	0	0	71	69	61	5
1461	xyz-1036	E	20	3950	1	0	3690	9	0	0	99	85	58	9
1462	xyz-1036	F	20	4451	1	0	4206	15	0	0	65	79	75	11
1463	xyz-1036	G	20	4027	1	0	3669	18	0	0	84	124	114	18
1464	xyz-1036	H	20	4330	1	0	4028	19	0	0	68	108	98	9
1465	xyz-1036	I	20	4187	1	0	3825	22	0	0	111	100	110	19
1466	xyz-1036	J	20	3998	1	0	3712	11	0	0	77	102	87	9
1467	xyz-1036	K	20	3690	1	0	3400	10	0	0	94	104	76	6
1468	xyz-1036	L	20	4356	1	0	4020	11	0	0	115	94	110	6
1469	xyz-1036	M	20	4042	1	0	3732	9	0	0	107	96	88	10
1470	xyz-1036	N	20	3961	1	0	3633	15	0	0	114	95	97	7
1471	xyz-1036	O	20	3743	1	0	3433	17	0	0	88	98	92	15
1472	xyz-1036	P	20	4225	1	0	3742	12	0	0	102	150	106	113
1473	xyz-1036	A	21	4049	1	0	3723	8	0	0	122	80	88	28	Bekanamycin
1474	xyz-1036	B	21	3612	1	0	3281	9	0	0	126	94	93	9
1475	xyz-1036	C	21	3816	1	0	3507	11	0	0	94	109	85	10	Difloxacin HCl
1476	xyz-1036	D	21	4072	1	0	3811	8	0	0	66	106	79	2
1477	xyz-1036	E	21	3785	1	0	3464	9	0	0	102	102	105	3	Fosfomycin Tromethamine
1478	xyz-1036	F	21	4345	1	0	3998	11	0	0	81	135	114	6
1479	xyz-1036	G	21	3677	1	0	3321	20	0	0	93	103	110	30	Acetarsone
1480	xyz-1036	H	21	3547	1	0	3232	14	0	0	78	94	95	34
1481	xyz-1036	I	21	3879	1	0	3586	24	0	0	77	76	105	11	Bendroflumethiazide
1482	xyz-1036	J	21	4095	1	0	3743	14	0	0	83	109	121	25
1483	xyz-1036	K	21	3665	1	0	3358	9	0	0	70	134	80	14	Bentiromide
1484	xyz-1036	L	21	3584	1	0	3292	11	0	0	80	100	87	14
1485	xyz-1036	M	21	4085	1	0	3742	23	0	0	84	127	102	7	Bephenium Hydroxynaphthoate
1486	xyz-1036	N	21	3932	1	0	3556	14	0	0	92	122	128	20
1487	xyz-1036	O	21	4040	1	0	3623	13	0	0	106	107	101	90	Brucine
1488	xyz-1036	P	21	3973	1	0	3584	14	0	0	76	132	109	58
1489	xyz-1036	A	22	3858	1	0	3569	10	0	0	91	89	95	4
1490	xyz-1036	B	22	3889	1	0	3569	15	0	0	130	71	98	6
1491	xyz-1036	C	22	3910	1	0	3629	9	0	0	96	88	82	6
1492	xyz-1036	D	22	3828	1	0	3573	11	0	0	66	90	84	4
1493	xyz-1036	E	22	4341	1	0	4050	9	0	0	87	94	95	6
1494	xyz-1036	F	22	3487	1	0	3279	11	0	0	59	66	69	3
1495	xyz-1036	G	22	4103	1	0	3771	14	0	0	83	105	119	11
1496	xyz-1036	H	22	3518	1	0	3220	11	0	0	77	82	99	29
1497	xyz-1036	I	22	4619	1	0	4210	19	0	0	110	142	124	14
1498	xyz-1036	J	22	4598	1	0	4291	16	0	0	82	101	98	10
1499	xyz-1036	K	22	3686	1	0	3394	15	0	0	87	86	98	6
1500	xyz-1036	L	22	4173	1	0	3770	21	0	0	127	142	106	7
1501	xyz-1036	M	22	4194	1	0	3845	13	0	0	95	141	94	6
1502	xyz-1036	N	22	4027	1	0	3657	21	0	0	96	116	126	11
1503	xyz-1036	O	22	3462	1	0	3164	5	0	0	93	100	92	8
1504	xyz-1036	P	22	3808	1	0	3342	18	0	0	96	150	89	113
1505	xyz-1036	A	23	3487	1	0	233	3040	0	0	32	80	87	15	CX5461
1506	xyz-1036	B	23	2613	1	0	2540	3	0	0	5	9	51	5	Cycloheximide
1507	xyz-1036	C	23	3073	1	0	2950	12	0	0	10	17	81	3	bortezomib
1508	xyz-1036	D	23	3312	1	0	3072	8	0	0	88	65	68	11	DMSO
1509	xyz-1036	E	23	3121	1	0	3025	5	0	0	10	14	65	2	silvestrol
1510	xyz-1036	F	23	3918	1	0	19	3707	0	0	59	81	38	14	actinomycin D
1511	xyz-1036	G	23	3056	1	0	2929	6	0	0	7	20	87	7	MG132
1512	xyz-1036	H	23	3254	1	0	3124	9	0	0	8	13	86	14	bortezomib
1513	xyz-1036	I	23	3453	1	0	3337	7	0	0	9	18	63	19	Cycloheximide
1514	xyz-1036	J	23	3979	1	0	33	3806	0	0	14	39	48	39	CX5461
1515	xyz-1036	K	23	3797	1	0	31	3505	0	0	93	83	61	24	actinomycin D
1516	xyz-1036	L	23	3966	1	0	3638	9	0	0	97	122	87	13	DMSO
1517	xyz-1036	M	23	3521	1	0	3322	7	0	0	22	28	119	23	MG132
1518	xyz-1036	N	23	4057	1	0	3682	8	0	0	108	128	113	18	DMSO
1519	xyz-1036	O	23	3751	1	0	3588	8	0	0	6	27	106	16	silvestrol
1520	xyz-1036	P	23	3283	1	0	3093	6	0	0	6	40	112	26	bortezomib
1521	xyz-1036	A	24	3774	1	0	3300	14	0	0	173	118	160	9	DMSO
1522	xyz-1036	B	24	2324	1	0	2245	6	0	0	8	17	45	3	MG132
1523	xyz-1036	C	24	3586	1	0	67	3236	0	0	79	142	55	7	actinomycin D
1524	xyz-1036	D	24	3476	1	0	3175	18	0	0	74	112	92	5	DMSO
1525	xyz-1036	E	24	2215	1	0	2138	4	0	0	7	13	53	0	bortezomib
1526	xyz-1036	F	24	3256	1	0	23	3089	0	0	15	80	42	7	CX5461
1527	xyz-1036	G	24	2929	1	0	2686	10	0	0	55	93	82	3	DMSO
1528	xyz-1036	H	24	3399	1	0	3247	8	0	0	6	35	93	10	silvestrol
1529	xyz-1036	I	24	3429	1	0	3294	6	0	0	5	30	86	8	Cycloheximide
1530	xyz-1036	J	24	3844	1	0	3637	9	0	0	31	89	64	14	DMSO
1531	xyz-1036	K	24	3143	1	0	2964	11	0	0	10	50	97	11	MG132
1532	xyz-1036	L	24	3083	1	0	2962	4	0	0	7	30	76	4	silvestrol
1533	xyz-1036	M	24	3470	1	0	3327	1	0	0	6	41	90	5	Cycloheximide
1534	xyz-1036	N	24	3702	1	0	112	3363	0	0	30	95	90	12	actinomycin D
1535	xyz-1036	O	24	3675	1	0	101	3379	0	0	10	103	63	19	CX5461
1536	xyz-1036	P	24	3659	1	0	3345	22	0	0	61	118	101	12	DMSO

## Sheet: ENP1 -LMB_rep3
	PlateName	Row	Col	ObjectNumber	MainHitrate	nucleoli	nucleoli_nucleoplasm	nucleoplasm	cytoplasm	pure.cytoplasm	mitosis	apoptosis	segmentation	no.signal	compound
1	xyz-1038	A	1	0	0	0	0	0	0	0	0	0	0	0	DMSO
2	xyz-1038	B	1	1560	1	0	1372	9	0	0	17	23	137	2	bortezomib
3	xyz-1038	C	1	2746	1	0	2331	6	0	0	26	110	271	2	silvestrol
4	xyz-1038	D	1	3054	1	0	7	2874	0	0	63	51	55	4	CX5461
5	xyz-1038	E	1	3672	1	0	2686	24	0	0	305	213	440	4	DMSO
6	xyz-1038	F	1	2355	1	0	2046	14	0	0	27	83	181	4	Cycloheximide
7	xyz-1038	G	1	2875	1	0	2485	14	0	0	48	54	267	7	MG132
8	xyz-1038	H	1	3805	1	0	14	3514	0	0	181	26	62	8	actinomycin D
9	xyz-1038	I	1	3878	1	0	2960	36	0	0	259	236	376	11	DMSO
10	xyz-1038	J	1	3332	1	0	2933	9	0	0	27	114	241	8	Cycloheximide
11	xyz-1038	K	1	2441	1	0	2060	19	0	0	56	51	248	7	bortezomib
12	xyz-1038	L	1	2813	1	0	2465	7	0	0	21	102	214	4	silvestrol
13	xyz-1038	M	1	3347	1	0	2513	42	0	0	222	260	298	12	DMSO
14	xyz-1038	N	1	3071	1	0	2346	38	0	0	214	231	233	9	DMSO
15	xyz-1038	O	1	2010	1	0	1703	26	0	0	32	54	190	5	MG132
16	xyz-1038	P	1	1892	1	0	14	1755	0	0	22	33	61	7	CX5461
17	xyz-1038	A	2	2374	1	0	2119	15	0	0	21	67	149	3	Cycloheximide
18	xyz-1038	B	2	3472	1	0	23	3136	0	0	182	43	78	10	actinomycin D
19	xyz-1038	C	2	3667	1	0	2575	22	0	0	348	255	457	10	DMSO
20	xyz-1038	D	2	2935	1	0	2460	15	0	0	47	125	276	12	silvestrol
21	xyz-1038	E	2	3350	1	0	12	3158	0	0	74	34	65	7	CX5461
22	xyz-1038	F	2	3207	1	0	2632	17	0	0	101	67	380	10	MG132
23	xyz-1038	G	2	2968	1	0	2500	21	0	0	83	44	316	4	bortezomib
24	xyz-1038	H	2	3929	1	0	2901	64	0	0	305	267	379	13	DMSO
25	xyz-1038	I	2	3216	1	0	9	2954	0	0	156	49	43	5	actinomycin D
26	xyz-1038	J	2	3109	1	0	2624	12	0	0	78	80	307	8	MG132
27	xyz-1038	K	2	2927	1	0	2124	21	0	0	274	178	314	16	DMSO
28	xyz-1038	L	2	2695	1	0	2297	23	0	0	67	62	238	8	bortezomib
29	xyz-1038	M	2	2901	1	0	2441	4	0	0	35	148	268	5	Cycloheximide
30	xyz-1038	N	2	2967	1	0	4	2791	0	0	55	38	70	9	CX5461
31	xyz-1038	O	2	3455	1	0	14	3112	0	0	153	82	88	6	actinomycin D
32	xyz-1038	P	2	3026	1	0	2578	13	0	0	35	149	242	9	silvestrol
33	xyz-1038	A	3	3671	1	0	2913	17	0	0	167	217	352	5	Lapatinib Ditosylate (Tykerb)
34	xyz-1038	B	3	3845	1	0	2959	21	0	0	261	186	400	18	Ofloxacin (Floxin)
35	xyz-1038	C	3	3600	1	0	2660	34	0	0	281	233	381	11	Lenalidomide
36	xyz-1038	D	3	3575	1	0	2751	31	0	0	223	242	319	9	Marbofloxacin
37	xyz-1038	E	3	3786	1	0	2928	40	0	0	232	220	356	10	Nilotinib (AMN-107)
38	xyz-1038	F	3	3552	1	0	2704	34	0	0	228	219	353	14	Moxifloxacin hydrochloride
39	xyz-1038	G	3	3730	1	0	2779	45	0	0	292	235	352	27	Pazopanib HCl
40	xyz-1038	H	3	3710	1	0	2850	41	0	0	205	222	370	22	Calcitriol (Rocaltrol)
41	xyz-1038	I	3	3510	1	0	2897	18	0	0	151	170	265	9	Rapamycin (Sirolimus)
42	xyz-1038	J	3	3664	1	0	2847	29	0	0	219	274	283	12	Doxercalciferol (Hectorol)
43	xyz-1038	K	3	3049	1	0	2259	32	0	0	207	245	294	12	Sorafenib (Nexavar)
44	xyz-1038	L	3	3542	1	0	2769	42	0	0	220	203	297	11	Alfacalcidol
45	xyz-1038	M	3	3251	1	0	2487	37	0	0	168	244	305	10	Sunitinib Malate (Sutent)
46	xyz-1038	N	3	3199	1	0	2391	49	0	0	218	237	287	17	Calcifediol
47	xyz-1038	O	3	3542	1	0	2659	109	0	0	244	279	237	14	Temsirolimus (Torisel)
48	xyz-1038	P	3	3575	1	0	2771	46	0	0	217	205	312	24	Iloperidone (Fanapt)
49	xyz-1038	A	4	3038	1	0	2485	108	0	0	44	141	254	6	Camptothecin
50	xyz-1038	B	4	3151	1	0	2586	16	0	0	174	153	219	3	Estrone
51	xyz-1038	C	4	3449	1	0	2636	32	0	0	238	189	344	10	Carmofur
52	xyz-1038	D	4	3507	1	0	2704	32	0	0	242	172	349	8	Flucytosine (Ancobon)
53	xyz-1038	E	4	3929	1	0	3064	37	0	0	242	262	314	10	Cetirizine Dihydrochloride
54	xyz-1038	F	4	3882	1	0	2929	32	0	0	311	260	339	11	Trichlormethiazide (Achletin)
55	xyz-1038	G	4	3727	1	0	2907	25	0	0	232	242	310	11	Cilnidipine
56	xyz-1038	H	4	3797	1	0	2969	28	0	0	258	231	295	16	Loteprednol etabonate
57	xyz-1038	I	4	2977	1	0	2347	27	0	0	134	195	269	5	Cilostazol
58	xyz-1038	J	4	3616	1	0	2903	34	0	0	175	239	253	12	Aminocaproic acid (Amicar)
59	xyz-1038	K	4	3469	1	0	2788	20	0	0	184	164	300	13	Floxuridine
60	xyz-1038	L	4	3561	1	0	2781	39	0	0	229	200	301	11	Aminoglutethimide (Cytadren)
61	xyz-1038	M	4	2724	1	0	2112	28	0	0	158	208	209	9	Ftorafur
62	xyz-1038	N	4	2935	1	0	2328	32	0	0	157	192	216	10	Aminophylline (Truphylline)
63	xyz-1038	O	4	3661	1	0	2813	72	0	0	192	236	329	19	Ifosfamide
64	xyz-1038	P	4	2928	1	0	2440	36	0	0	110	172	166	4	Amorolfine Hydrochloride
65	xyz-1038	A	5	3873	1	0	3161	26	0	0	175	160	341	10	Vandetanib (Zactima)
66	xyz-1038	B	5	3016	1	0	2401	20	0	0	180	166	237	12	Naratriptan HCl
67	xyz-1038	C	5	3580	1	0	2645	28	0	0	189	291	415	12	Vorinostat (SAHA)
68	xyz-1038	D	5	3127	1	0	2152	20	0	0	332	326	283	14	Ponatinib (AP24534)
69	xyz-1038	E	5	3323	1	0	2616	31	0	0	160	221	282	13	Masitinib (AB1010)
70	xyz-1038	F	5	3725	1	0	2910	30	0	0	241	193	338	13	Fludarabine (Fludara)
71	xyz-1038	G	5	3099	1	0	2260	26	0	0	257	211	330	15	Crizotinib (PF-02341066)
72	xyz-1038	H	5	3373	1	0	2777	29	0	0	108	168	278	13	Pralatrexate (Folotyn)
73	xyz-1038	I	5	3626	1	0	2940	33	0	0	146	208	291	8	Vismodegib (GDC-0449)
74	xyz-1038	J	5	3773	1	0	3050	37	0	0	217	152	305	12	Cefaclor (Ceclor)
75	xyz-1038	K	5	3416	1	0	2694	31	0	0	177	212	285	17	XL-184 (Cabozantinib)
76	xyz-1038	L	5	3275	1	0	2711	20	0	0	194	139	203	8	Betamethasone (Celestone)
77	xyz-1038	M	5	2315	1	0	1827	13	0	0	204	129	136	6	Everolimus (RAD001)
78	xyz-1038	N	5	3662	1	0	326	2822	0	0	195	208	101	10	Mycophenolate mofetil (CellCept)
79	xyz-1038	O	5	3789	1	0	2891	99	0	0	231	254	299	15	Abiraterone (CB-7598)
80	xyz-1038	P	5	3679	1	0	2996	57	0	0	129	243	228	26	Cephalexin (Cefalexin)
81	xyz-1038	A	6	3455	1	0	2946	27	0	0	151	105	219	7	Megestrol Acetate
82	xyz-1038	B	6	3674	1	0	2998	20	0	0	215	139	296	6	Chloramphenicol (Chloromycetin)
83	xyz-1038	C	6	3474	1	0	2763	30	0	0	235	155	280	11	Mercaptopurine
84	xyz-1038	D	6	3421	1	0	2711	44	0	0	241	162	255	8	Flurbiprofen (Ansaid)
85	xyz-1038	E	6	3431	1	0	2783	31	0	0	207	141	260	9	Pamidronate Disodium
86	xyz-1038	F	6	3633	1	0	2900	51	0	0	217	194	261	10	Disulfiram (Antabuse)
87	xyz-1038	G	6	3753	1	0	2932	39	0	0	247	244	265	26	Streptozotocin (Zanosar)
88	xyz-1038	H	6	3742	1	0	3032	51	0	0	202	195	250	12	Mesalamine (Lialda)
89	xyz-1038	I	6	3258	1	0	2576	52	0	0	153	205	261	11	Zoledronic Acid (Zoledronate)
90	xyz-1038	J	6	3634	1	0	2950	32	0	0	202	185	260	5	Ipratropium bromide
91	xyz-1038	K	6	2492	1	0	2022	33	0	0	167	109	154	7	Dexamethasone
92	xyz-1038	L	6	3382	1	0	2711	33	0	0	190	179	257	12	Sulfanilamide
93	xyz-1038	M	6	3327	1	0	2672	27	0	0	191	182	240	15	Doxazosin mesylate
94	xyz-1038	N	6	3537	1	0	2901	32	0	0	219	166	205	14	Betamethasone Dipropionate (Diprolene)
95	xyz-1038	O	6	3640	1	0	2851	78	0	0	219	222	255	15	Edaravone (MCI-186)
96	xyz-1038	P	6	3824	1	0	3091	108	0	0	159	221	239	6	Betapar (Meprednisone)
97	xyz-1038	A	7	4003	1	0	3309	29	0	0	187	152	316	10	Pemetrexed
98	xyz-1038	B	7	3730	1	0	3120	30	0	0	176	161	230	13	Dyphylline (Dilor)
99	xyz-1038	C	7	3536	1	0	2764	43	0	0	249	184	288	8	Malotilate
100	xyz-1038	D	7	3606	1	0	2873	55	0	0	218	188	256	16	Aztreonam (Azactam, Cayston)
101	xyz-1038	E	7	3714	1	0	2925	47	0	0	177	255	302	8	Ivacaftor (VX-770)
102	xyz-1038	F	7	3833	1	0	2961	57	0	0	233	212	356	14	Perindopril Erbumine (Aceon)
103	xyz-1038	G	7	2441	1	0	1941	22	0	0	224	42	205	7	Docetaxel (Taxotere)
104	xyz-1038	H	7	3517	1	0	2793	70	0	0	207	170	261	16	Irbesartan (Avapro)
105	xyz-1038	I	7	3667	1	0	3163	25	0	0	44	152	273	10	Gemcitabine HCl (Gemzar)
106	xyz-1038	J	7	3684	1	0	2976	39	0	0	205	189	263	12	Alprostadil (Caverject)
107	xyz-1038	K	7	2110	1	0	1669	33	0	0	116	76	207	9	Paclitaxel (Taxol)
108	xyz-1038	L	7	3287	1	0	2671	25	0	0	171	173	234	13	Norfloxacin (Norxacin)
109	xyz-1038	M	7	2010	1	0	1521	26	0	0	156	132	162	13	Capecitabine (Xeloda)
110	xyz-1038	N	7	3657	1	0	2995	28	0	0	237	181	210	6	Tadalafil (Cialis)
111	xyz-1038	O	7	3739	1	0	2798	127	0	0	232	288	267	27	Cisplatin
112	xyz-1038	P	7	3051	1	0	2484	47	0	0	126	182	203	9	Cyclosporine (Neoral)
113	xyz-1038	A	8	3372	1	0	2833	25	0	0	163	130	207	14	Ellagic acid
114	xyz-1038	B	8	3391	1	0	2891	13	0	0	190	115	174	8	Betamethasone valerate (Betnovate)
115	xyz-1038	C	8	3478	1	0	2786	44	0	0	222	154	262	10	Etodolac (Lodine)
116	xyz-1038	D	8	3046	1	0	2415	43	0	0	194	148	237	9	Praziquantel (Biltricide)
117	xyz-1038	E	8	3879	1	0	3046	47	0	0	254	204	280	48	Etomidate
118	xyz-1038	F	8	3625	1	0	2942	34	0	0	201	162	274	12	Busulfan (Myleran, Busulfex)
119	xyz-1038	G	8	3800	1	0	3060	80	0	0	213	201	223	23	Felbamate
120	xyz-1038	H	8	3740	1	0	3031	35	0	0	180	209	267	18	Carbamazepine (Carbatrol)
121	xyz-1038	I	8	3702	1	0	3012	32	0	0	210	150	277	21	Fluconazole
122	xyz-1038	J	8	3203	1	0	2671	24	0	0	171	124	203	10	Hydrocortisone (Cortisol)
123	xyz-1038	K	8	2863	1	0	2257	28	0	0	228	155	178	17	Flumazenil
124	xyz-1038	L	8	3364	1	0	2821	18	0	0	234	106	180	5	Torsemide (Demadex)
125	xyz-1038	M	8	3712	1	0	2916	44	0	0	295	192	252	13	Fluoxetine HCl
126	xyz-1038	N	8	3679	1	0	3027	48	0	0	221	151	222	10	Desonide
127	xyz-1038	O	8	3528	1	0	2792	76	0	0	242	172	224	22	Fluvoxamine maleate
128	xyz-1038	P	8	3835	1	0	3087	100	0	0	185	232	222	9	Didanosine (Videx)
129	xyz-1038	A	9	3319	1	0	2806	32	0	0	152	112	207	10	Valproic acid sodium salt (Sodium valproate)
130	xyz-1038	B	9	3133	1	0	2550	16	0	0	186	147	222	12	Cidofovir (Vistide)
131	xyz-1038	C	9	3321	1	0	2729	41	0	0	173	149	218	11	Regorafenib (BAY 73-4506)
132	xyz-1038	D	9	2966	1	0	2374	41	0	0	173	144	226	8	Natamycin (Pimaricin)
133	xyz-1038	E	9	3738	1	0	2945	45	0	0	263	200	273	12	Ritonavir
134	xyz-1038	F	9	3641	1	0	2847	55	0	0	223	212	291	13	Ibuprofen Lysine (NeoProfen)
135	xyz-1038	G	9	3654	1	0	2894	58	0	0	222	206	258	16	Anastrozole
136	xyz-1038	H	9	3865	1	0	3139	57	0	0	268	152	233	16	Telaprevir (VX-950)
137	xyz-1038	I	9	4018	1	0	3291	19	0	0	236	197	257	18	Aprepitant (MK-0869)
138	xyz-1038	J	9	3695	1	0	3079	19	0	0	209	140	229	19	Saxagliptin (BMS-477118,Onglyza)
139	xyz-1038	K	9	3278	1	0	2643	35	0	0	206	165	218	11	Bicalutamide (Casodex)
140	xyz-1038	L	9	3556	1	0	2888	44	0	0	192	190	232	10	Febuxostat (Uloric)
141	xyz-1038	M	9	3533	1	0	2907	29	0	0	189	150	251	7	Fulvestrant (Faslodex)
142	xyz-1038	N	9	3584	1	0	2929	42	0	0	189	147	262	15	Nebivolol (Bystolic)
143	xyz-1038	O	9	3486	1	0	2822	52	0	0	197	159	246	10	Thalidomide
144	xyz-1038	P	9	3705	1	0	3058	106	0	0	127	212	194	8	Pimobendan (Vetmedin)
145	xyz-1038	A	10	3954	1	0	3409	22	0	0	179	110	221	13	Gabapentin Hydrochloride
146	xyz-1038	B	10	3687	1	0	3109	32	0	0	178	125	227	16	Divalproex sodium
147	xyz-1038	C	10	3351	1	0	2597	42	0	0	269	135	294	14	Gatifloxacin
148	xyz-1038	D	10	3489	1	0	2860	38	0	0	206	136	234	15	Emtricitabine (Emtriva)
149	xyz-1038	E	10	3660	1	0	2940	42	0	0	214	198	259	7	Genistein
150	xyz-1038	F	10	3957	1	0	3181	48	0	0	262	175	283	8	Progesterone (Prometrium)
151	xyz-1038	G	10	3621	1	0	2934	53	0	0	223	148	248	15	Glimepiride
152	xyz-1038	H	10	3891	1	0	3176	59	0	0	215	152	275	14	Lamivudine (Epivir)
153	xyz-1038	I	10	3258	1	0	2679	36	0	0	153	161	219	10	Granisetron HCl
154	xyz-1038	J	10	3445	1	0	2910	29	0	0	164	134	194	14	Eplerenone
155	xyz-1038	K	10	3489	1	0	2747	41	0	0	269	173	251	8	Ivermectin
156	xyz-1038	L	10	3552	1	0	2956	33	0	0	220	121	202	20	Hydrochlorothiazide
157	xyz-1038	M	10	3480	1	0	2713	29	0	0	265	201	255	17	Ketoconazole
158	xyz-1038	N	10	3917	1	0	3223	38	0	0	203	193	247	13	Estradiol
159	xyz-1038	O	10	3704	1	0	3010	63	0	0	182	179	249	21	Lansoprazole
160	xyz-1038	P	10	4293	1	0	3372	98	0	0	285	247	274	17	Deferasirox (Exjade)
161	xyz-1038	A	11	4054	1	0	3397	36	0	0	180	170	262	9	Exemestane
162	xyz-1038	B	11	3438	1	0	2885	25	0	0	182	116	222	8	Pomalidomide
163	xyz-1038	C	11	3498	1	0	2763	32	0	0	237	159	291	16	Finasteride
164	xyz-1038	D	11	3665	1	0	2949	44	0	0	219	159	275	19	Tazarotene (Avage)
165	xyz-1038	E	11	3774	1	0	3174	26	0	0	151	147	264	12	Irinotecan
166	xyz-1038	F	11	3746	1	0	2947	52	0	0	267	164	305	11	Sulfasalazine (Azulfidine)
167	xyz-1038	G	11	3486	1	0	2840	81	0	0	113	136	305	11	Cladribine
168	xyz-1038	H	11	3811	1	0	3129	45	0	0	266	131	226	14	Candesartan (Atacand)
169	xyz-1038	I	11	3634	1	0	2949	62	0	0	191	138	277	17	Decitabine
170	xyz-1038	J	11	3687	1	0	3045	33	0	0	215	158	228	8	Ubenimex (Bestatin)
171	xyz-1038	K	11	3273	1	0	2674	34	0	0	182	171	201	11	Dutasteride
172	xyz-1038	L	11	3605	1	0	2910	42	0	0	200	179	262	12	Apixaban
173	xyz-1038	M	11	3528	1	0	2867	44	0	0	180	143	277	17	Melatonin
174	xyz-1038	N	11	3827	1	0	3067	28	0	0	278	155	294	5	Reserpine
175	xyz-1038	O	11	3493	1	0	2847	46	0	0	171	163	255	11	Bisoprolol
176	xyz-1038	P	11	3725	1	0	2976	92	0	0	167	249	223	18	Furosemide (Lasix)
177	xyz-1038	A	12	3974	1	0	3370	37	0	0	180	146	225	16	Levetiracetam
178	xyz-1038	B	12	3645	1	0	3071	28	0	0	169	115	245	17	Piroxicam (Feldene)
179	xyz-1038	C	12	3240	1	0	2615	31	0	0	197	150	239	8	Lidocaine (Alphacaine)
180	xyz-1038	D	12	3070	1	0	2710	29	0	0	51	79	191	10	Gemcitabine (Gemzar)
181	xyz-1038	E	12	3632	1	0	2934	36	0	0	250	116	287	9	Loratadine
182	xyz-1038	F	12	3952	1	0	3143	46	0	0	334	148	266	15	Glipizide (Glucotrol)
183	xyz-1038	G	12	3760	1	0	3027	43	0	0	259	145	269	17	Losartan potassium
184	xyz-1038	H	12	3939	1	0	3206	56	0	0	238	127	300	12	Glyburide (Diabeta)
185	xyz-1038	I	12	2828	1	0	2278	28	0	0	198	142	170	12	Acitretin
186	xyz-1038	J	12	3404	1	0	3022	15	0	0	50	97	208	12	Adefovir Dipivoxil (Preveon, Hepsera)
187	xyz-1038	K	12	3412	1	0	2724	46	0	0	218	183	229	12	Biapenem
188	xyz-1038	L	12	3806	1	0	3105	42	0	0	233	171	243	12	Zalcitabine
189	xyz-1038	M	12	3799	1	0	3045	57	0	0	282	162	243	10	Cefoselis sulfate
190	xyz-1038	N	12	3879	1	0	3163	40	0	0	241	155	262	18	Azathioprine (Azasan, Imuran)
191	xyz-1038	O	12	3760	1	0	3066	60	0	0	216	155	246	17	Daptomycin
192	xyz-1038	P	12	3684	1	0	3056	55	0	0	178	153	236	6	Indomethacin (Indocid, Indocin)
193	xyz-1038	A	13	3517	1	0	72	3307	0	0	10	37	71	20	Doxorubicin (Adriamycin)
194	xyz-1038	B	13	3502	1	0	2926	32	0	0	202	147	187	8	Olmesartan medoxomil (Benicar)
195	xyz-1038	C	13	3458	1	0	2703	41	0	0	259	142	299	14	Adrucil (Fluorouracil)
196	xyz-1038	D	13	3398	1	0	2701	48	0	0	255	152	234	8	Cefdinir (Omnicef)
197	xyz-1038	E	13	3976	1	0	3290	45	0	0	191	169	274	7	Abitrexate (Methotrexate)
198	xyz-1038	F	13	3881	1	0	3024	41	0	0	302	182	320	12	Clotrimazole (Canesten)
199	xyz-1038	G	13	3891	1	0	3044	61	0	0	242	191	319	34	Imiquimod
200	xyz-1038	H	13	3896	1	0	3129	34	0	0	272	157	285	19	Rizatriptan Benzoate (Maxalt)
201	xyz-1038	I	13	3937	1	0	3157	35	0	0	244	199	286	16	Bendamustine HCL
202	xyz-1038	J	13	3810	1	0	3171	35	0	0	214	161	218	11	Pyridostigmine Bromide (Mestinon)
203	xyz-1038	K	13	2905	1	0	2279	49	0	0	184	176	207	10	Nelarabine (Arranon)
204	xyz-1038	L	13	3696	1	0	2988	47	0	0	245	151	258	7	Methimazole (Tapazole, Northyx)
205	xyz-1038	M	13	3463	1	0	2841	50	0	0	190	141	233	8	Bleomycin sulfate
206	xyz-1038	N	13	3728	1	0	3103	42	0	0	250	115	204	14	Metolazone (Zaroxolyn)
207	xyz-1038	O	13	3479	1	0	2738	58	0	0	200	193	277	13	Carboplatin
208	xyz-1038	P	13	3756	1	0	3112	56	0	0	159	183	232	14	Cefoperazone (Cefobid)
209	xyz-1038	A	14	4148	1	0	3524	34	0	0	227	124	231	8	Doripenem Hydrate
210	xyz-1038	B	14	3574	1	0	2945	32	0	0	200	114	268	15	Paliperidone (Invega)
211	xyz-1038	C	14	3415	1	0	2769	50	0	0	210	134	240	12	Dorzolamide HCL
212	xyz-1038	D	14	3854	1	0	3054	51	0	0	277	165	294	13	Terbinafine (Lamisil, Terbinex)
213	xyz-1038	E	14	3698	1	0	3005	33	0	0	259	134	253	14	Gestodene
214	xyz-1038	F	14	3686	1	0	2959	35	0	0	284	145	251	12	Levodopa (Sinemet)
215	xyz-1038	G	14	3710	1	0	3050	32	0	0	268	132	217	11	Drospirenone
216	xyz-1038	H	14	3785	1	0	3008	54	0	0	263	153	291	16	Levonorgestrel (Levonelle)
217	xyz-1038	I	14	3915	1	0	3248	48	0	0	257	120	219	23	Ruxolitinib (INCB018424)
218	xyz-1038	J	14	3771	1	0	3066	48	0	0	209	180	248	20	Gemfibrozil (Lopid)
219	xyz-1038	K	14	3335	1	0	2697	25	0	0	254	112	234	13	Isotretinoin
220	xyz-1038	L	14	3735	1	0	3126	32	0	0	200	121	242	14	Indapamide (Lozol)
221	xyz-1038	M	14	3664	1	0	2952	23	0	0	243	183	251	12	Lopinavir (ABT-378)
222	xyz-1038	N	14	1899	1	0	1513	26	0	0	131	99	124	6	Mitotane (Lysodren)
223	xyz-1038	O	14	3746	1	0	3015	48	0	0	250	151	267	15	Meropenem
224	xyz-1038	P	14	3485	1	0	2940	36	0	0	189	155	151	14	Methylprednisolone
225	xyz-1038	A	15	3361	1	0	2991	51	0	0	60	79	167	13	Clofarabine
226	xyz-1038	B	15	3246	1	0	2640	36	0	0	209	117	235	9	Silodosin (Rapaflo)
227	xyz-1038	C	15	3574	1	0	2800	68	0	0	210	212	273	11	Dacarbazine (DTIC-Dome)
228	xyz-1038	D	15	3517	1	0	2838	39	0	0	203	152	275	10	Riluzole (Rilutek)
229	xyz-1038	E	15	3818	1	0	3155	40	0	0	201	160	247	15	Dexrazoxane Hydrochloride
230	xyz-1038	F	15	3691	1	0	2906	42	0	0	276	180	277	10	Risperidone (Risperdal)
231	xyz-1038	G	15	3112	1	0	27	2960	0	0	14	32	52	27	Epirubicin Hydrochloride
232	xyz-1038	H	15	3798	1	0	3131	37	0	0	196	149	278	7	Sulfapyridine (Dagenan)
233	xyz-1038	I	15	4192	1	0	3442	57	0	0	226	174	279	14	Oxaliplatin (Eloxatin)
234	xyz-1038	J	15	2913	1	0	2392	24	0	0	153	138	196	10	Sulfameter (Bayrena)
235	xyz-1038	K	15	3045	1	0	2584	24	0	0	75	111	241	10	Etoposide (VP-16)
236	xyz-1038	L	15	3617	1	0	3009	25	0	0	203	134	232	14	Prilocaine
237	xyz-1038	M	15	3514	1	0	2900	47	0	0	218	116	223	10	Evista (Raloxifene Hydrochloride)
238	xyz-1038	N	15	3452	1	0	2808	40	0	0	186	194	212	12	Darunavir Ethanolate (Prezista)
239	xyz-1038	O	15	2231	1	0	40	2094	0	0	8	20	52	17	Idarubicin HCl
240	xyz-1038	P	15	3908	1	0	3166	84	0	0	217	180	239	22	Prednisone (Adasone)
241	xyz-1038	A	16	3914	1	0	3375	31	0	0	160	117	216	15	Mianserin hydrochloride
242	xyz-1038	B	16	3490	1	0	2843	30	0	0	210	130	263	14	Meloxicam (Mobic)
243	xyz-1038	C	16	3660	1	0	2901	56	0	0	265	154	272	12	Minoxidil
244	xyz-1038	D	16	3628	1	0	2911	52	0	0	226	160	267	12	Mesna (Uromitexan, Mesnex)
245	xyz-1038	E	16	4023	1	0	3234	54	0	0	262	188	259	26	Mizoribine (Bredinin)
246	xyz-1038	F	16	3880	1	0	3071	47	0	0	285	180	276	21	Methocarbamol (Robaxin)
247	xyz-1038	G	16	3469	1	0	2758	53	0	0	231	153	251	23	Mosapride citrate
248	xyz-1038	H	16	3725	1	0	3019	64	0	0	222	169	231	20	Prednisolone (Hydroretrocortine)
249	xyz-1038	I	16	4086	1	0	3395	29	0	0	260	144	244	14	Nafamostat mesylate
250	xyz-1038	J	16	3708	1	0	3112	37	0	0	165	163	210	21	Telmisartan (Micardis)
251	xyz-1038	K	16	3436	1	0	2781	60	0	0	230	159	198	8	Omeprazole (Prilosec)
252	xyz-1038	L	16	2922	1	0	2353	41	0	0	178	144	201	5	Thiabendazole
253	xyz-1038	M	16	3822	1	0	3033	48	0	0	358	123	246	14	Ondansetron hydrochloride (Zofran)
254	xyz-1038	N	16	3598	1	0	2927	52	0	0	238	128	240	13	Guaifenesin (Guaiphenesin)
255	xyz-1038	O	16	2382	1	0	1953	35	0	0	155	84	149	6	Oxcarbazepine
256	xyz-1038	P	16	3643	1	0	2997	54	0	0	199	159	222	12	Rifabutin (Mycobutin)
257	xyz-1038	A	17	3656	1	0	3107	24	0	0	186	117	207	15	Fludarabine Phosphate (Fludara)
258	xyz-1038	B	17	3561	1	0	2990	27	0	0	196	115	223	10	Acetylcysteine
259	xyz-1038	C	17	2894	1	0	2512	31	0	0	49	79	209	14	Topotecan HCl
260	xyz-1038	D	17	3761	1	0	3024	60	0	0	224	178	266	9	Alendronate (Fosamax)
261	xyz-1038	E	17	4018	1	0	3077	49	0	0	317	227	332	16	2-Methoxyestradiol
262	xyz-1038	F	17	3442	1	0	2767	45	0	0	226	150	244	10	Ethinyl Estradiol
263	xyz-1038	G	17	3332	1	0	2641	58	0	0	187	142	291	13	Letrozole
264	xyz-1038	H	17	3672	1	0	2974	54	0	0	200	145	289	10	Naproxen (Aleve)
265	xyz-1038	I	17	4227	1	0	3497	31	0	0	296	144	252	7	Leucovorin Calcium
266	xyz-1038	J	17	3191	1	0	2565	36	0	0	219	143	217	11	Nitazoxanide (Alinia, Annita)
267	xyz-1038	K	17	3221	1	0	2613	40	0	0	172	144	238	14	Methazolastone
268	xyz-1038	L	17	3658	1	0	3054	35	0	0	221	119	218	11	Triamcinolone Acetonide
269	xyz-1038	M	17	2088	1	0	1592	29	0	0	130	62	269	6	Vincristine
270	xyz-1038	N	17	3617	1	0	2911	52	0	0	250	144	245	15	Orlistat (Alli, Xenical)
271	xyz-1038	O	17	3645	1	0	2980	56	0	0	214	156	225	14	Agomelatine
272	xyz-1038	P	17	3603	1	0	2975	61	0	0	165	154	231	17	Allopurinol (Zyloprim)
273	xyz-1038	A	18	3832	1	0	3323	33	0	0	156	93	218	9	Pizotifen malate
274	xyz-1038	B	18	3511	1	0	2972	30	0	0	167	111	224	7	Nevirapine (Viramune)
275	xyz-1038	C	18	3145	1	0	2563	35	0	0	212	112	213	10	Resveratrol
276	xyz-1038	D	18	3674	1	0	2908	76	0	0	244	166	262	18	Esomeprazole magnesium (Nexium)
277	xyz-1038	E	18	3720	1	0	3073	44	0	0	208	139	244	12	Rocuronium bromide
278	xyz-1038	F	18	3473	1	0	2799	35	0	0	238	145	242	14	Niacin (Nicotinic acid)
279	xyz-1038	G	18	3771	1	0	3125	33	0	0	204	151	241	17	Stavudine
280	xyz-1038	H	18	4103	1	0	3351	43	0	0	286	168	246	9	Nimodipine (Nimotop)
281	xyz-1038	I	18	3866	1	0	3215	43	0	0	244	113	231	20	Teicoplanin
282	xyz-1038	J	18	3763	1	0	3115	33	0	0	193	146	261	15	Nisoldipine (Sular)
283	xyz-1038	K	18	3453	1	0	2797	31	0	0	233	144	234	14	Tenofovir Disoproxil Fumarate
284	xyz-1038	L	18	3590	1	0	2992	27	0	0	191	130	237	13	L-Glutamine
285	xyz-1038	M	18	3555	1	0	2894	38	0	0	222	131	256	14	Tenofovir (Viread)
286	xyz-1038	N	18	3632	1	0	2994	36	0	0	260	113	219	10	Gadodiamide (Omniscan)
287	xyz-1038	O	18	3891	1	0	3245	40	0	0	277	103	214	12	Tigecycline
288	xyz-1038	P	18	3761	1	0	3124	73	0	0	187	146	216	15	Oxybutynin (Ditropan)
289	xyz-1038	A	19	4025	1	0	3447	24	0	0	173	153	215	13	Leflunomide
290	xyz-1038	B	19	3733	1	0	3087	44	0	0	238	132	225	7	Zafirlukast (Accolate)
291	xyz-1038	C	19	2102	1	0	1564	22	0	0	217	68	226	5	Vinblastine
292	xyz-1038	D	19	3599	1	0	2793	51	0	0	264	180	291	20	Erythromycin (E-Mycin)
293	xyz-1038	E	19	3931	1	0	3137	52	0	0	237	168	327	10	MDV3100 (Enzalutamide)
294	xyz-1038	F	19	3875	1	0	3067	63	0	0	282	163	284	16	Amphotericin B (Abelcet)
295	xyz-1038	G	19	3685	1	0	2941	55	0	0	227	167	276	19	Dienogest
296	xyz-1038	H	19	3995	1	0	3212	55	0	0	265	161	280	22	Docosanol (Abreva)
297	xyz-1038	I	19	3888	1	0	3316	31	0	0	205	122	205	9	Entecavir hydrate
298	xyz-1038	J	19	3561	1	0	2887	36	0	0	223	130	263	22	Ibuprofen (Advil)
299	xyz-1038	K	19	3478	1	0	2778	37	0	0	250	157	242	14	Nepafenac
300	xyz-1038	L	19	3609	1	0	2937	48	0	0	193	139	277	15	Amprenavir (Agenerase)
301	xyz-1038	M	19	3632	1	0	2912	50	0	0	250	160	246	14	Rufinamide (Banzel)
302	xyz-1038	N	19	2510	1	0	1762	38	0	0	470	35	192	13	Albendazole (Albenza)
303	xyz-1038	O	19	3367	1	0	2807	61	0	0	135	141	211	12	Posaconazole
304	xyz-1038	P	19	3526	1	0	2933	56	0	0	187	141	202	7	Chlorothiazide
305	xyz-1038	A	20	3582	1	0	3101	36	0	0	116	126	197	6	Trilostane
306	xyz-1038	B	20	3519	1	0	2971	27	0	0	149	141	216	15	Enoxacin (Penetrex)
307	xyz-1038	C	20	3206	1	0	2618	29	0	0	191	143	218	7	Vecuronium Bromide
308	xyz-1038	D	20	3068	1	0	2565	26	0	0	181	102	184	10	Pitavastatin calcium (Livalo)
309	xyz-1038	E	20	3687	1	0	2994	68	0	0	240	154	219	12	Bimatoprost
310	xyz-1038	F	20	3632	1	0	2888	42	0	0	272	159	255	16	Rifapentine (Priftin)
311	xyz-1038	G	20	2942	1	0	2382	40	0	0	184	121	199	16	Linezolid (Zyvox)
312	xyz-1038	H	20	3890	1	0	3146	40	0	0	240	163	288	13	Suprofen (Profenal)
313	xyz-1038	I	20	3919	1	0	3306	47	0	0	184	157	218	7	Alfuzosin hydrochloride (Uroxatral)
314	xyz-1038	J	20	3419	1	0	2798	35	0	0	182	128	228	48	Pyrazinamide (Pyrazinoic acid amide)
315	xyz-1038	K	20	3025	1	0	2497	18	0	0	195	99	204	12	Clopidogrel (Plavix)
316	xyz-1038	L	20	3528	1	0	2974	25	0	0	192	112	209	16	Quetiapine fumarate (Seroquel)
317	xyz-1038	M	20	3416	1	0	2857	20	0	0	207	122	196	14	Prazosin HCl
318	xyz-1038	N	20	3426	1	0	2869	33	0	0	217	81	215	11	Rifampin (Rifadin, Rimactane)
319	xyz-1038	O	20	4157	1	0	3481	47	0	0	204	147	267	11	Ranolazine dihydrochloride
320	xyz-1038	P	20	3236	1	0	2654	40	0	0	155	166	209	12	Beta Carotene
321	xyz-1038	A	21	4312	1	0	3700	21	0	0	182	169	224	16	Prasugrel (Effient)
322	xyz-1038	B	21	3594	1	0	2994	29	0	0	177	127	254	13	Methyldopa (Aldomet)
323	xyz-1038	C	21	3211	1	0	2576	38	0	0	189	161	231	16	Ramelteon (TAK-375)
324	xyz-1038	D	21	3911	1	0	3180	55	0	0	248	132	284	12	Ursodiol (Actigal Urso)
325	xyz-1038	E	21	3958	1	0	3230	47	0	0	251	157	263	10	AMG-073 HCl (Cinacalcet hydrochloride)
326	xyz-1038	F	21	3639	1	0	2941	45	0	0	226	146	257	24	Nitrofurazone (Nitrofural)
327	xyz-1038	G	21	3630	1	0	2783	75	0	0	251	209	295	17	Celecoxib
328	xyz-1038	H	21	3846	1	0	3019	55	0	0	266	149	324	33	Ketoprofen (Actron)
329	xyz-1038	I	21	4092	1	0	3387	34	0	0	242	149	262	18	Vemurafenib (PLX4032)
330	xyz-1038	J	21	3520	1	0	2918	39	0	0	196	149	206	12	Ketorolac (Toradol)
331	xyz-1038	K	21	3217	1	0	2608	22	0	0	198	136	239	14	Acarbose
332	xyz-1038	L	21	3049	1	0	2494	38	0	0	192	112	201	12	Adenosine (Adenocard)
333	xyz-1038	M	21	3810	1	0	3174	61	0	0	195	155	211	14	Adapalene
334	xyz-1038	N	21	3471	1	0	2999	50	0	0	84	94	222	22	Cytarabine
335	xyz-1038	O	21	4004	1	0	3328	46	0	0	232	119	259	20	Altretamine (Hexalen)
336	xyz-1038	P	21	3239	1	0	2649	59	0	0	178	154	181	18	Zolmitriptan (Zomig)
337	xyz-1038	A	22	3456	1	0	2985	26	0	0	142	120	169	14	Repaglinide
338	xyz-1038	B	22	3798	1	0	3178	43	0	0	186	147	231	13	Cefditoren pivoxil
339	xyz-1038	C	22	3292	1	0	2687	38	0	0	205	136	213	13	Risedronate sodium
340	xyz-1038	D	22	3733	1	0	3077	48	0	0	240	130	225	13	Sulfadiazine
341	xyz-1038	E	22	3803	1	0	3155	52	0	0	244	119	220	13	Rolipram
342	xyz-1038	F	22	3492	1	0	2722	66	0	0	253	162	268	21	Chlorprothixene
343	xyz-1038	G	22	3525	1	0	2701	76	0	0	258	169	282	39	Sildenafil citrate
344	xyz-1038	H	22	3994	1	0	3167	77	0	0	276	149	302	23	Oxytetracycline (Terramycin)
345	xyz-1038	I	22	4046	1	0	3399	36	0	0	261	111	219	20	Sumatriptan succinate
346	xyz-1038	J	22	3574	1	0	2973	47	0	0	184	137	225	8	Thioguanine
347	xyz-1038	K	22	2616	1	0	2163	27	0	0	177	97	147	5	Tianeptine sodium
348	xyz-1038	L	22	2780	1	0	2328	24	0	0	137	110	177	4	Toremifene Citrate (Fareston, Acapodene)
349	xyz-1038	M	22	3766	1	0	3136	51	0	0	196	136	227	20	Tizanidine HCl
350	xyz-1038	N	22	2948	1	0	2477	24	0	0	141	123	181	2	Ethionamide
351	xyz-1038	O	22	3893	1	0	3334	39	0	0	164	130	213	13	Topiramate
352	xyz-1038	P	22	3952	1	0	3342	42	0	0	172	149	227	20	Trifluridine (Viroptic)
353	xyz-1038	A	23	3459	1	0	106	3212	0	0	28	29	50	34	CX5461
354	xyz-1038	B	23	2956	1	0	2729	6	0	0	23	59	128	11	Cycloheximide
355	xyz-1038	C	23	2615	1	0	2281	27	0	0	57	28	209	13	bortezomib
356	xyz-1038	D	23	3832	1	0	3014	72	0	0	254	176	298	18	DMSO
357	xyz-1038	E	23	3135	1	0	2665	20	0	0	40	126	259	25	silvestrol
358	xyz-1038	F	23	3235	1	0	19	2902	0	0	154	53	88	19	actinomycin D
359	xyz-1038	G	23	2181	1	0	1868	19	0	0	27	46	208	13	MG132
360	xyz-1038	H	23	2796	1	0	2491	26	0	0	42	35	190	12	bortezomib
361	xyz-1038	I	23	3498	1	0	3134	9	0	0	27	74	227	27	Cycloheximide
362	xyz-1038	J	23	3443	1	0	93	3173	0	0	43	54	63	17	CX5461
363	xyz-1038	K	23	2834	1	0	24	2531	0	0	154	42	68	15	actinomycin D
364	xyz-1038	L	23	3716	1	0	3104	29	0	0	204	119	235	25	DMSO
365	xyz-1038	M	23	3031	1	0	2669	15	0	0	77	40	222	8	MG132
366	xyz-1038	N	23	3864	1	0	3142	59	0	0	244	153	245	21	DMSO
367	xyz-1038	O	23	3312	1	0	2965	9	0	0	18	96	215	9	silvestrol
368	xyz-1038	P	23	3052	1	0	2748	30	0	0	31	43	190	10	bortezomib
369	xyz-1038	A	24	2285	1	0	1934	41	0	0	120	54	118	18	DMSO
370	xyz-1038	B	24	2812	1	0	2566	18	0	0	25	44	150	9	MG132
371	xyz-1038	C	24	3192	1	0	39	2835	0	0	160	72	74	12	actinomycin D
372	xyz-1038	D	24	2890	1	0	2268	76	0	0	174	160	196	16	DMSO
373	xyz-1038	E	24	2210	1	0	2000	7	0	0	35	34	126	8	bortezomib
374	xyz-1038	F	24	3562	1	0	44	3307	0	0	45	69	82	15	CX5461
375	xyz-1038	G	24	3674	1	0	2920	72	0	0	266	161	231	24	DMSO
376	xyz-1038	H	24	3078	1	0	2720	16	0	0	21	94	212	15	silvestrol
377	xyz-1038	I	24	2746	1	0	2491	10	0	0	26	64	137	18	Cycloheximide
378	xyz-1038	J	24	3975	1	0	3309	53	0	0	234	177	186	16	DMSO
379	xyz-1038	K	24	2135	1	0	1893	10	0	0	49	26	152	5	MG132
380	xyz-1038	L	24	2836	1	0	2544	10	0	0	24	77	161	20	silvestrol
381	xyz-1038	M	24	2720	1	0	2436	2	0	0	26	88	153	15	Cycloheximide
382	xyz-1038	N	24	3563	1	0	71	3152	0	0	184	62	74	20	actinomycin D
383	xyz-1038	O	24	3476	1	0	74	3190	0	0	46	74	69	23	CX5461
384	xyz-1038	P	24	3318	1	0	2777	31	0	0	156	152	189	13	DMSO
385	xyz-1040	A	1	633	1	0	496	4	0	0	31	33	67	2	DMSO
386	xyz-1040	B	1	2342	1	0	2060	6	0	0	24	32	211	9	bortezomib
387	xyz-1040	C	1	2379	1	0	1968	0	0	0	17	176	215	3	silvestrol
388	xyz-1040	D	1	3183	1	0	3	2978	0	0	52	46	93	11	CX5461
389	xyz-1040	E	1	3539	1	0	2667	31	0	0	188	256	377	20	DMSO
390	xyz-1040	F	1	2905	1	0	2566	5	0	0	34	95	199	6	Cycloheximide
391	xyz-1040	G	1	2766	1	0	2330	21	0	0	32	82	299	2	MG132
392	xyz-1040	H	1	3489	1	0	12	3185	0	0	153	63	62	14	actinomycin D
393	xyz-1040	I	1	3773	1	0	3000	30	0	0	187	253	295	8	DMSO
394	xyz-1040	J	1	2530	1	0	2254	5	0	0	22	84	161	4	Cycloheximide
395	xyz-1040	K	1	2019	1	0	1785	12	0	0	26	37	157	2	bortezomib
396	xyz-1040	L	1	2646	1	0	2285	2	0	0	26	118	212	3	silvestrol
397	xyz-1040	M	1	3167	1	0	2432	33	0	0	109	303	283	7	DMSO
398	xyz-1040	N	1	3461	1	0	2619	41	0	0	189	265	343	4	DMSO
399	xyz-1040	O	1	2913	1	0	2473	38	0	0	47	64	284	7	MG132
400	xyz-1040	P	1	2504	1	0	12	2352	0	0	30	47	55	8	CX5461
401	xyz-1040	A	2	2162	1	0	1925	3	0	0	18	58	156	2	Cycloheximide
402	xyz-1040	B	2	3820	1	0	21	3438	0	0	150	101	104	6	actinomycin D
403	xyz-1040	C	2	3126	1	0	2381	13	0	0	171	235	320	6	DMSO
404	xyz-1040	D	2	2905	1	0	2464	7	0	0	12	148	273	1	silvestrol
405	xyz-1040	E	2	2457	1	0	4	2313	0	0	31	46	59	4	CX5461
406	xyz-1040	F	2	2739	1	0	2300	14	0	0	32	76	315	2	MG132
407	xyz-1040	G	2	2678	1	0	2281	16	0	0	40	77	260	4	bortezomib
408	xyz-1040	H	2	3747	1	0	2809	46	0	0	183	283	420	6	DMSO
409	xyz-1040	I	2	3119	1	0	10	2830	0	0	106	97	71	5	actinomycin D
410	xyz-1040	J	2	2570	1	0	2218	14	0	0	23	56	256	3	MG132
411	xyz-1040	K	2	3022	1	0	2306	27	0	0	140	178	363	8	DMSO
412	xyz-1040	L	2	2569	1	0	2158	12	0	0	31	54	313	1	bortezomib
413	xyz-1040	M	2	2726	1	0	2330	7	0	0	23	123	237	6	Cycloheximide
414	xyz-1040	N	2	2930	1	0	4	2746	0	0	42	56	72	10	CX5461
415	xyz-1040	O	2	3577	1	0	9	3200	0	0	141	117	99	11	actinomycin D
416	xyz-1040	P	2	2842	1	0	2420	12	0	0	21	159	225	5	silvestrol
417	xyz-1040	A	3	3698	1	0	2887	25	0	0	185	194	396	11	Fenofibrate (Tricor, Trilipix)
418	xyz-1040	B	3	4113	1	0	3110	34	0	0	227	228	505	9	Cleviprex (Clevidipine)
419	xyz-1040	C	3	3439	1	0	2589	35	0	0	180	266	365	4	Ranolazine (Ranexa)
420	xyz-1040	D	3	3415	1	0	2620	44	0	0	120	257	367	7	Cilazapril monohydrate (Inhibace)
421	xyz-1040	E	3	3692	1	0	2776	26	0	0	181	329	374	6	Ranitidine (Zantac)
422	xyz-1040	F	3	3344	1	0	2560	27	0	0	139	283	327	8	Adiphenine HCl
423	xyz-1040	G	3	3299	1	0	2433	33	0	0	205	291	330	7	Acadesine
424	xyz-1040	H	3	3778	1	0	2966	20	0	0	175	224	388	5	Duloxetine HCl (Cymbalta)
425	xyz-1040	I	3	2652	1	0	2110	19	0	0	118	188	210	7	Acetylcholine chloride
426	xyz-1040	J	3	2865	1	0	2253	20	0	0	118	195	272	7	Trimebutine
427	xyz-1040	K	3	3213	1	0	2388	33	0	0	134	321	325	12	Acipimox
428	xyz-1040	L	3	3308	1	0	2454	28	0	0	152	300	363	11	Ivabradine HCl (Procoralan)
429	xyz-1040	M	3	3284	1	0	2492	49	0	0	166	298	273	6	Acyclovir (Aciclovir)
430	xyz-1040	N	3	3525	1	0	2761	32	0	0	159	270	290	13	Rivastigmine tartrate (Exelon)
431	xyz-1040	O	3	3654	1	0	2596	140	0	0	204	386	310	18	Nifedipine (Adalat)
432	xyz-1040	P	3	3407	1	0	2596	33	0	0	177	306	266	29	Dexmedetomidine HCl (Precedex)
433	xyz-1040	A	4	3192	1	0	2555	15	0	0	186	164	261	11	Sulfamethizole (Proklar)
434	xyz-1040	B	4	2085	1	0	1780	10	0	0	47	59	178	11	Fenbendazole (Panacur)
435	xyz-1040	C	4	3337	1	0	2535	26	0	0	158	289	314	15	Sulbactam
436	xyz-1040	D	4	3431	1	0	2621	26	0	0	164	224	389	7	Fleroxacin (Quinodis)
437	xyz-1040	E	4	3759	1	0	2883	22	0	0	231	279	334	10	Tolfenamic acid
438	xyz-1040	F	4	3841	1	0	2957	30	0	0	235	314	297	8	Fluocinolone acetonide (Flucort-N)
439	xyz-1040	G	4	3513	1	0	2668	27	0	0	200	293	317	8	Pranoprofen
440	xyz-1040	H	4	3557	1	0	2793	25	0	0	142	269	321	7	Gallamine triethiodide (Flaxedil)
441	xyz-1040	I	4	3027	1	0	2323	22	0	0	139	263	271	9	Sulphadimethoxine
442	xyz-1040	J	4	3313	1	0	2600	28	0	0	141	276	261	7	Imatinib (Gleevec)
443	xyz-1040	K	4	3015	1	0	2323	20	0	0	115	245	306	6	Rimantadine (Flumadine)
444	xyz-1040	L	4	3340	1	0	2499	26	0	0	158	316	336	5	Itraconazole (Sporanox)
445	xyz-1040	M	4	3336	1	0	2581	52	0	0	149	300	237	17	Primidone (Mysoline)
446	xyz-1040	N	4	3679	1	0	2774	49	0	0	190	361	293	12	Lincomycin hydrochloride (Lincocin)
447	xyz-1040	O	4	3611	1	0	2777	114	0	0	159	289	257	15	Nefiracetam (Translon)
448	xyz-1040	P	4	2747	1	0	2232	29	0	0	86	198	192	10	Loperamide hydrochloride
449	xyz-1040	A	5	3332	1	0	2593	26	0	0	179	191	334	9	Amiloride hydrochloride (Midamor)
450	xyz-1040	B	5	4039	1	0	3157	30	0	0	220	269	353	10	Betaxolol (Betoptic)
451	xyz-1040	C	5	3433	1	0	2582	31	0	0	136	318	354	12	Amlodipine besylate (Norvasc)
452	xyz-1040	D	5	3353	1	0	2623	36	0	0	150	259	281	4	Detomidine HCl
453	xyz-1040	E	5	3377	1	0	2577	27	0	0	166	354	242	11	Chlorpheniramine Maleate
454	xyz-1040	F	5	3133	1	0	2447	25	0	0	144	219	295	3	Fosinopril sodium (Monopril)
455	xyz-1040	G	5	3554	1	0	2865	32	0	0	121	265	255	16	Clofibrate (Atromid-S)
456	xyz-1040	H	5	3481	1	0	2750	32	0	0	130	258	303	8	Almotriptan malate (Axert)
457	xyz-1040	I	5	3638	1	0	2855	38	0	0	121	372	236	16	Fenoprofen calcium
458	xyz-1040	J	5	3437	1	0	2727	36	0	0	170	274	223	7	Ambrisentan
459	xyz-1040	K	5	3276	1	0	2515	35	0	0	137	346	233	10	Erdosteine
460	xyz-1040	L	5	3614	1	0	2824	38	0	0	145	298	299	10	Bexarotene
461	xyz-1040	M	5	2584	1	0	1902	42	0	0	118	289	221	12	Betaxolol hydrochloride (Betoptic)
462	xyz-1040	N	5	3581	1	0	2855	26	0	0	169	265	260	6	Temocapril HCl
463	xyz-1040	O	5	2580	1	0	1843	147	0	0	133	253	193	11	Proparacaine HCl
464	xyz-1040	P	5	3813	1	0	3074	34	0	0	157	304	227	17	Gabexate mesylate
465	xyz-1040	A	6	3559	1	0	2937	25	0	0	152	232	199	14	Nicorandil (Ikorel)
466	xyz-1040	B	6	3779	1	0	3084	21	0	0	153	262	243	16	Manidipine (Manyper)
467	xyz-1040	C	6	3760	1	0	2975	37	0	0	172	274	293	9	Tamoxifen Citrate (Nolvadex)
468	xyz-1040	D	6	2395	1	0	1902	32	0	0	78	204	173	6	Milrinone (Primacor)
469	xyz-1040	E	6	3702	1	0	2880	39	0	0	163	308	307	5	Meglumine
470	xyz-1040	F	6	3181	1	0	431	2495	0	0	16	71	161	7	Mitoxantrone Hydrochloride
471	xyz-1040	G	6	3972	1	0	2975	36	0	0	223	414	313	11	Aripiprazole (Abilify)
472	xyz-1040	H	6	3754	1	0	2962	34	0	0	177	306	266	9	Moroxydine
473	xyz-1040	I	6	3907	1	0	3157	32	0	0	150	311	251	6	Sarafloxacin HCl
474	xyz-1040	J	6	3404	1	0	297	2526	0	0	133	303	134	11	Mycophenolic (Mycophenolate)
475	xyz-1040	K	6	3310	1	0	2686	30	0	0	107	207	265	15	Methscopolamine (Pamine)
476	xyz-1040	L	6	3526	1	0	2712	32	0	0	151	328	284	19	Nateglinide (Starlix)
477	xyz-1040	M	6	3374	1	0	2641	22	0	0	151	299	253	8	Amiodarone HCl
478	xyz-1040	N	6	3192	1	0	2538	23	0	0	137	202	282	10	Neostigmine bromide (Prostigmin)
479	xyz-1040	O	6	3735	1	0	2754	149	0	0	199	351	271	11	Adenine
480	xyz-1040	P	6	3833	1	0	2945	128	0	0	160	354	235	11	Nitrendipine
481	xyz-1040	A	7	4041	1	0	3290	15	0	0	197	208	323	8	Pranlukast
482	xyz-1040	B	7	3856	1	0	3155	26	0	0	168	220	275	12	Rasagiline mesylate
483	xyz-1040	C	7	3374	1	0	2735	29	0	0	122	250	228	10	Oxfendazole
484	xyz-1040	D	7	3470	1	0	2792	24	0	0	142	230	274	8	Naltrexone HCl
485	xyz-1040	E	7	3584	1	0	2885	33	0	0	135	257	268	6	Carvedilol
486	xyz-1040	F	7	3439	1	0	2791	25	0	0	145	235	232	11	Levosulpiride (Levogastrol)
487	xyz-1040	G	7	3030	1	0	2305	56	0	0	115	285	261	8	Atracurium besylate
488	xyz-1040	H	7	3926	1	0	3132	46	0	0	176	230	333	9	Azasetron HCl (Y-25130)
489	xyz-1040	I	7	3435	1	0	2658	40	0	0	139	345	235	18	Butoconazole nitrate
490	xyz-1040	J	7	3367	1	0	2683	35	0	0	127	247	259	16	Mizolastine (Mizollen)
491	xyz-1040	K	7	3208	1	0	2589	40	0	0	99	255	215	10	Azithromycin (Zithromax)
492	xyz-1040	L	7	3527	1	0	2787	33	0	0	148	283	265	11	Flunixin meglumin
493	xyz-1040	M	7	2622	1	0	2044	38	0	0	117	228	194	1	Albendazole Oxide (Ricobendazole)
494	xyz-1040	N	7	3627	1	0	2953	34	0	0	156	244	230	10	Imidapril (Tanatril) HCl
495	xyz-1040	O	7	2422	1	0	1786	115	0	0	156	136	212	17	Flubendazole (Flutelmium)
496	xyz-1040	P	7	3367	1	0	2637	119	0	0	145	242	211	13	Vinpocetine (Cavinton)
497	xyz-1040	A	8	3345	1	0	2744	33	0	0	158	137	260	13	Adenine sulfate
498	xyz-1040	B	8	3850	1	0	3173	30	0	0	168	231	243	5	Novobiocin sodium (Albamycin)
499	xyz-1040	C	8	3616	1	0	2981	48	0	0	140	199	238	10	Adenine hydrochloride
500	xyz-1040	D	8	3461	1	0	2834	28	0	0	154	217	218	10	Olanzapine (Zyprexa)
501	xyz-1040	E	8	3826	1	0	3184	31	0	0	190	205	205	11	Ticlopidine HCl
502	xyz-1040	F	8	4112	1	0	3264	27	0	0	213	305	298	5	Olopatadine hydrochloride (Opatanol)
503	xyz-1040	G	8	1724	1	0	1414	16	0	0	69	110	107	8	ATP (Adenosine-Triphosphate)
504	xyz-1040	H	8	2932	1	0	2343	20	0	0	137	224	197	11	Oxymetazoline hydrochloride
505	xyz-1040	I	8	3365	1	0	2822	26	0	0	130	209	166	12	Meclizine 2HCl
506	xyz-1040	J	8	3378	1	0	2697	20	0	0	144	284	220	13	Ozagrel
507	xyz-1040	K	8	3327	1	0	2725	21	0	0	178	220	170	13	Mometasone furoate
508	xyz-1040	L	8	3619	1	0	2881	37	0	0	163	283	246	9	Pancuronium (Pavulon)
509	xyz-1040	M	8	3371	1	0	2819	25	0	0	159	178	184	6	Propylthiouracil
510	xyz-1040	N	8	3689	1	0	3003	38	0	0	161	251	225	11	Pantothenic acid (pantothenate)
511	xyz-1040	O	8	3641	1	0	2910	68	0	0	182	214	253	14	Fluticasone propionate (Flonase, Veramyst)
512	xyz-1040	P	8	3061	1	0	2373	60	0	0	160	262	184	22	Phenoxybenzamine HCl
513	xyz-1040	A	9	3827	1	0	3115	21	0	0	170	181	319	21	Chloroxine
514	xyz-1040	B	9	2815	1	0	2356	13	0	0	144	136	154	12	Lapatinib
515	xyz-1040	C	9	3182	1	0	2627	34	0	0	132	178	199	12	Lomustine (CeeNU)
516	xyz-1040	D	9	3572	1	0	2920	51	0	0	121	208	264	8	Blonanserin (Lonasen)
517	xyz-1040	E	9	3796	1	0	3085	24	0	0	194	233	249	11	Chenodeoxycholic acid
518	xyz-1040	F	9	3729	1	0	3067	44	0	0	176	215	209	18	Cisatracurium besylate (Nimbex)
519	xyz-1040	G	9	3935	1	0	3085	38	0	0	225	279	297	11	Cimetidine (Tagamet)
520	xyz-1040	H	9	3828	1	0	3079	42	0	0	178	213	299	17	Dronedarone HCl (Multaq)
521	xyz-1040	I	9	2934	1	0	2392	34	0	0	103	192	205	8	Clemastine Fumarate
522	xyz-1040	J	9	3617	1	0	2928	22	0	0	129	284	238	16	Conivaptan HCl (Vaprisol)
523	xyz-1040	K	9	3255	1	0	2651	38	0	0	123	237	195	11	Curcumin
524	xyz-1040	L	9	3577	1	0	2934	30	0	0	143	238	215	17	Ibutilide fumarate
525	xyz-1040	M	9	3473	1	0	2711	44	0	0	181	283	240	14	Daidzein
526	xyz-1040	N	9	3344	1	0	2735	20	0	0	172	209	200	8	Probucol
527	xyz-1040	O	9	2280	1	0	1744	64	0	0	172	107	183	10	Oxibendazole
528	xyz-1040	P	9	3610	1	0	2768	105	0	0	205	248	265	19	Arbidol HCl
529	xyz-1040	A	10	3940	1	0	3189	27	0	0	223	238	249	14	Lacidipine (Lacipil, Motens)
530	xyz-1040	B	10	3661	1	0	2979	33	0	0	159	220	257	13	Propafenone (Rytmonorm)
531	xyz-1040	C	10	3483	1	0	2984	22	0	0	154	139	175	9	Procarbazine HCl (Matulane)
532	xyz-1040	D	10	3535	1	0	2891	41	0	0	161	213	209	20	Quinine hydrochloride dihydrate
533	xyz-1040	E	10	3213	1	0	2696	17	0	0	188	138	164	10	Ondansetron (Zofran)
534	xyz-1040	F	10	3940	1	0	3304	46	0	0	151	206	213	20	Racecadotril (Acetorphan)
535	xyz-1040	G	10	3630	1	0	3007	34	0	0	158	222	197	12	Liranaftate
536	xyz-1040	H	10	3719	1	0	3095	10	0	0	146	223	238	7	Ribavirin (Copegus)
537	xyz-1040	I	10	3572	1	0	2894	36	0	0	140	250	235	17	D-Cycloserine
538	xyz-1040	J	10	3033	1	0	2486	29	0	0	128	223	155	12	Rosiglitazone maleate
539	xyz-1040	K	10	3198	1	0	2657	30	0	0	120	176	208	7	Sodium butyrate
540	xyz-1040	L	10	3540	1	0	2870	32	0	0	142	221	262	13	Roxithromycin (Roxl-150)
541	xyz-1040	M	10	3348	1	0	2664	21	0	0	179	239	230	15	Sodium orthovanadate
542	xyz-1040	N	10	3705	1	0	3071	26	0	0	163	223	211	11	Salbutamol sulfate (Albuterol)
543	xyz-1040	O	10	3760	1	0	2939	53	0	0	191	284	278	15	Elvitegravir (GS-9137)
544	xyz-1040	P	10	3093	1	0	2428	61	0	0	172	218	202	12	Scopolamine hydrobromide
545	xyz-1040	A	11	3781	1	0	2996	28	0	0	197	277	271	12	Penicillamine (Cuprimine)
546	xyz-1040	B	11	3748	1	0	3064	28	0	0	170	186	282	18	Licofelone
547	xyz-1040	C	11	3380	1	0	2806	27	0	0	115	193	225	14	Bifonazole
548	xyz-1040	D	11	3548	1	0	2923	33	0	0	129	211	245	7	Dextrose (D-glucose)
549	xyz-1040	E	11	3815	1	0	3022	31	0	0	161	304	286	11	Pefloxacin mesylate
550	xyz-1040	F	11	4010	1	0	3396	42	0	0	200	168	191	13	Xylose
551	xyz-1040	G	11	3687	1	0	3000	40	0	0	206	203	223	15	Metoprolol tartrate
552	xyz-1040	H	11	4171	1	0	3426	55	0	0	184	237	253	16	Mestranol
553	xyz-1040	I	11	3102	1	0	2570	26	0	0	147	177	178	4	Etidronate (Didronel)
554	xyz-1040	J	11	3358	1	0	2820	30	0	0	148	162	182	16	Naftopidil (Flivas)
555	xyz-1040	K	11	3443	1	0	2809	32	0	0	160	203	229	10	Diethylstilbestrol (Stilbestrol)
556	xyz-1040	L	11	3038	1	0	2557	28	0	0	99	182	166	6	S-(+)-Rolipram
557	xyz-1040	M	11	3440	1	0	2780	34	0	0	143	245	226	12	Diltiazem HCl (Tiazac)
558	xyz-1040	N	11	3708	1	0	3068	45	0	0	178	200	207	10	Bazedoxifene HCl
559	xyz-1040	O	11	3478	1	0	2694	56	0	0	183	262	265	18	Diphenhydramine HCl (Benadryl)
560	xyz-1040	P	11	3409	1	0	2622	112	0	0	192	257	213	13	Fudosteine
561	xyz-1040	A	12	3749	1	0	3047	23	0	0	185	230	249	15	Maraviroc
562	xyz-1040	B	12	3926	1	0	3299	34	0	0	148	219	217	9	Sotalol (Betapace)
563	xyz-1040	C	12	3495	1	0	2859	38	0	0	157	185	250	6	Raltegravir (MK-0518)
564	xyz-1040	D	12	3499	1	0	2814	33	0	0	145	219	277	11	Spectinomycin hydrochloride
565	xyz-1040	E	12	3738	1	0	3097	29	0	0	162	199	235	16	Pyrimethamine
566	xyz-1040	F	12	3893	1	0	3244	25	0	0	201	207	202	14	Sulfadoxine (Sulphadoxine)
567	xyz-1040	G	12	2446	1	0	2026	26	0	0	126	104	133	31	Sulindac (Clinoril)
568	xyz-1040	H	12	3195	1	0	2643	29	0	0	139	174	195	15	Tenoxicam (Mobiflex)
569	xyz-1040	I	12	3009	1	0	2533	25	0	0	88	197	161	5	Taurine
570	xyz-1040	J	12	3511	1	0	2944	25	0	0	139	217	177	9	Tobramycin
571	xyz-1040	K	12	2618	1	0	2206	20	0	0	82	130	170	10	Pramipexole dihydrochloride monohydrate
572	xyz-1040	L	12	3581	1	0	3010	22	0	0	166	192	180	11	Vardenafil (Vivanza)
573	xyz-1040	M	12	3411	1	0	2787	29	0	0	153	211	223	8	Suplatast tosylate
574	xyz-1040	N	12	3701	1	0	3083	28	0	0	163	217	203	7	Xylazine HCl
575	xyz-1040	O	12	3525	1	0	2832	42	0	0	176	239	220	16	Mirtazapine (Remeron, Avanza)
576	xyz-1040	P	12	3713	1	0	2978	55	0	0	207	232	224	17	Maprotiline hydrochloride
577	xyz-1040	A	13	3973	1	0	3367	20	0	0	156	157	255	18	Dapoxetine hydrochloride (Priligy)
578	xyz-1040	B	13	3897	1	0	3250	38	0	0	212	174	216	7	Atropine
579	xyz-1040	C	13	3597	1	0	2839	50	0	0	145	256	299	8	Risedronic acid (Actonel)
580	xyz-1040	D	13	3611	1	0	2878	42	0	0	199	220	259	13	Roflumilast (Daxas)
581	xyz-1040	E	13	3855	1	0	3209	47	0	0	145	217	233	4	Tranexamic acid (Transamin)
582	xyz-1040	F	13	3915	1	0	3141	46	0	0	229	245	242	12	Gabapentin (Neurontin)
583	xyz-1040	G	13	3523	1	0	2865	27	0	0	188	159	263	21	Valaciclovir HCl
584	xyz-1040	H	13	3924	1	0	3178	56	0	0	139	252	287	12	Sitafloxacin hydrate
585	xyz-1040	I	13	3309	1	0	2707	19	0	0	126	249	200	8	Ganciclovir
586	xyz-1040	J	13	3235	1	0	2676	41	0	0	153	172	180	13	BIBR-1048 (Dabigatran)
587	xyz-1040	K	13	3331	1	0	2756	23	0	0	163	215	167	7	Roxatidine acetate HCl
588	xyz-1040	L	13	3390	1	0	2803	25	0	0	138	201	212	11	Tebipenem pivoxil (L-084)
589	xyz-1040	M	13	3134	1	0	2419	42	0	0	159	289	213	12	Protionamide (Prothionamide)
590	xyz-1040	N	13	2563	1	0	2091	23	0	0	119	162	161	7	Rosuvastatin calcium (Crestor)
591	xyz-1040	O	13	3435	1	0	2724	66	0	0	145	281	200	19	Idoxuridine
592	xyz-1040	P	13	3716	1	0	2893	96	0	0	171	302	233	21	Dichlorphenamide (Diclofenamide)
593	xyz-1040	A	14	3888	1	0	3313	34	0	0	194	122	213	12	Benidipine hydrochloride
594	xyz-1040	B	14	3705	1	0	3198	20	0	0	165	133	176	13	Naphazoline hydrochloride (Naphcon)
595	xyz-1040	C	14	3340	1	0	2743	26	0	0	184	199	181	7	Formoterol hemifumarate
596	xyz-1040	D	14	3320	1	0	2643	28	0	0	204	194	235	16	Epinephrine bitartrate (Adrenalinium)
597	xyz-1040	E	14	3691	1	0	2949	38	0	0	169	237	283	15	Chlormezanone (Trancopal)
598	xyz-1040	F	14	3859	1	0	3197	30	0	0	186	152	278	16	L-Adrenaline (Epinephrine)
599	xyz-1040	G	14	3916	1	0	3228	35	0	0	180	196	261	16	Ketotifen fumarate (Zaditor)
600	xyz-1040	H	14	3977	1	0	3232	48	0	0	187	253	247	10	DL-Adrenaline
601	xyz-1040	I	14	3476	1	0	2916	39	0	0	134	168	208	11	Urapidil HCl
602	xyz-1040	J	14	3257	1	0	2696	26	0	0	122	210	186	17	Phenytoin sodium (Dilantin)
603	xyz-1040	K	14	3358	1	0	2773	26	0	0	167	180	204	8	Ginkgolide A
604	xyz-1040	L	14	3324	1	0	2737	22	0	0	148	190	216	11	Phenytoin (Lepitoin)
605	xyz-1040	M	14	3257	1	0	2652	24	0	0	187	178	205	11	Ciprofloxacin (Cipro)
606	xyz-1040	N	14	3302	1	0	2757	16	0	0	177	156	182	14	Methacycline hydrochloride (Physiomycine)
607	xyz-1040	O	14	3543	1	0	2900	28	0	0	191	192	224	8	Diclazuril
608	xyz-1040	P	14	3507	1	0	2845	56	0	0	124	254	215	13	Ciclopirox (Penlac)
609	xyz-1040	A	15	4121	1	0	3472	24	0	0	204	172	238	11	Sparfloxacin
610	xyz-1040	B	15	3300	1	0	2795	19	0	0	139	158	171	18	BIBR 953 (Dabigatran etexilate, Pradaxa)
611	xyz-1040	C	15	3357	1	0	2811	31	0	0	105	195	206	9	Felodipine (Plendil)
612	xyz-1040	D	15	3082	1	0	2506	27	0	0	174	146	212	17	Aliskiren hemifumarate
613	xyz-1040	E	15	3707	1	0	3043	31	0	0	180	227	216	10	Deflazacort (Calcort)
614	xyz-1040	F	15	3925	1	0	3255	31	0	0	193	208	219	19	OSI-420 (Desmethyl Erlotinib)
615	xyz-1040	G	15	3753	1	0	3034	42	0	0	184	235	242	16	Nizatidine
616	xyz-1040	H	15	3701	1	0	3006	57	0	0	164	181	272	21	DAPT (GSI-IX)
617	xyz-1040	I	15	3485	1	0	2898	27	0	0	128	177	244	11	Carbidopa
618	xyz-1040	J	15	3407	1	0	2863	31	0	0	130	169	196	18	Irinotecan HCl Trihydrate (Campto)
619	xyz-1040	K	15	2889	1	0	2395	17	0	0	132	167	168	10	Valsartan (Diovan)
620	xyz-1040	L	15	3782	1	0	3123	40	0	0	166	185	256	12	Apatinib (YN968D1)
621	xyz-1040	M	15	3397	1	0	2714	72	0	0	140	259	198	14	Dipyridamole (Persantine)
622	xyz-1040	N	15	3788	1	0	3140	48	0	0	192	195	201	12	TAME
623	xyz-1040	O	15	3486	1	0	2809	53	0	0	176	227	211	10	Hydroxyurea (Cytodrox)
624	xyz-1040	P	15	3551	1	0	2834	67	0	0	167	264	205	14	Eltrombopag (SB-497115-GR)
625	xyz-1040	A	16	3968	1	0	3453	35	0	0	171	110	181	18	Uridine
626	xyz-1040	B	16	3964	1	0	3274	27	0	0	180	224	242	17	Dopamine hydrochloride (Inotropin)
627	xyz-1040	C	16	3431	1	0	2744	52	0	0	159	246	214	16	Flunarizine 2HCl
628	xyz-1040	D	16	3725	1	0	2893	41	0	0	230	257	288	16	Ritodrine hydrochloride (Yutopar)
629	xyz-1040	E	16	3897	1	0	3251	35	0	0	180	195	221	15	Fenticonazole nitrate
630	xyz-1040	F	16	3767	1	0	3059	40	0	0	190	242	218	18	Isoconazole nitrate (Travogen)
631	xyz-1040	G	16	3564	1	0	2946	22	0	0	168	194	216	18	Rebamipide
632	xyz-1040	H	16	3837	1	0	3126	67	0	0	197	204	232	11	Econazole nitrate (Spectazole)
633	xyz-1040	I	16	3438	1	0	2875	31	0	0	110	201	212	9	Epalrestat
634	xyz-1040	J	16	3468	1	0	2853	46	0	0	140	216	203	10	Miconazole (Monistat)
635	xyz-1040	K	16	3246	1	0	2766	28	0	0	111	157	167	17	Aspartame
636	xyz-1040	L	16	3547	1	0	2898	40	0	0	139	202	252	16	Secnidazole (Flagentyl)
637	xyz-1040	M	16	3242	1	0	2624	44	0	0	131	210	217	16	Candesartan cilexetil (Atacand)
638	xyz-1040	N	16	3764	1	0	3082	33	0	0	202	236	195	16	Acetanilide (Antifebrin)
639	xyz-1040	O	16	3851	1	0	3088	34	0	0	233	191	293	12	Phentolamine mesilate
640	xyz-1040	P	16	3829	1	0	3053	92	0	0	164	283	225	12	Lomefloxacin hydrochloride (Maxaquin)
641	xyz-1040	A	17	4075	1	0	3397	30	0	0	190	191	256	11	Potassium iodide
642	xyz-1040	B	17	3208	1	0	2602	28	0	0	125	227	210	16	Esomeprazole sodium (Nexium)
643	xyz-1040	C	17	3422	1	0	2784	54	0	0	126	207	240	11	Tropisetron
644	xyz-1040	D	17	3642	1	0	2922	41	0	0	203	199	269	8	Fesoterodine fumarate (Toviaz)
645	xyz-1040	E	17	3491	1	0	2910	45	0	0	186	124	207	19	Nicotinamide (Niacinamide)
646	xyz-1040	F	17	3189	1	0	2670	22	0	0	108	199	181	9	Abiraterone Acetate (CB7630)
647	xyz-1040	G	17	3678	1	0	2935	42	0	0	213	218	262	8	Talc
648	xyz-1040	H	17	3907	1	0	3194	36	0	0	175	206	275	21	Artemether (SM-224)
649	xyz-1040	I	17	3599	1	0	2990	36	0	0	154	183	223	13	Vitamin B12
650	xyz-1040	J	17	3817	1	0	3083	57	0	0	228	223	205	21	DL-Carnitine hydrochloride
651	xyz-1040	K	17	3158	1	0	2605	35	0	0	160	153	194	11	Diclofenac
652	xyz-1040	L	17	3426	1	0	2794	33	0	0	163	210	221	5	Nalidixic acid (NegGram)
653	xyz-1040	M	17	3451	1	0	2742	44	0	0	214	187	253	11	Avobenzone (Parsol 1789)
654	xyz-1040	N	17	3903	1	0	3341	45	0	0	147	150	213	7	Ammonium Glycyrrhizinate (AMGZ)
655	xyz-1040	O	17	3430	1	0	2755	47	0	0	175	220	216	17	Amlodipine (Norvasc)
656	xyz-1040	P	17	3443	1	0	2812	45	0	0	151	222	201	12	D-Mannitol (Osmitrol)
657	xyz-1040	A	18	4076	1	0	3540	23	0	0	167	134	199	13	Nimesulide
658	xyz-1040	B	18	3586	1	0	3018	24	0	0	179	160	192	13	Riboflavin (Vitamin B2)
659	xyz-1040	C	18	3436	1	0	2811	38	0	0	142	206	230	9	Dyclonine HCl
660	xyz-1040	D	18	3626	1	0	2875	39	0	0	235	205	266	6	Clomipramine hydrochloride (Anafranil)
661	xyz-1040	E	18	3977	1	0	3298	31	0	0	186	199	249	14	Memantine HCl (Namenda)
662	xyz-1040	F	18	3682	1	0	2996	41	0	0	229	200	200	16	Phenformin hydrochloride
663	xyz-1040	G	18	3850	1	0	3110	39	0	0	247	197	250	7	Cyproheptadine HCl (Periactin)
664	xyz-1040	H	18	4013	1	0	3272	50	0	0	203	229	245	14	Ceftiofur hydrochloride
665	xyz-1040	I	18	3448	1	0	2918	20	0	0	111	190	192	17	Doxifluridine
666	xyz-1040	J	18	3234	1	0	2720	27	0	0	111	173	196	7	Cefprozil hydrate (Cefzil)
667	xyz-1040	K	18	3403	1	0	2814	32	0	0	148	164	236	9	Pioglitazone hydrochloride (Actos)
668	xyz-1040	L	18	3691	1	0	3094	41	0	0	134	202	210	10	Scopine
669	xyz-1040	M	18	3423	1	0	2798	20	0	0	154	204	230	17	Lornoxicam (Xefo)
670	xyz-1040	N	18	3790	1	0	3185	38	0	0	184	150	218	15	Tiotropium Bromide hydrate
671	xyz-1040	O	18	3399	1	0	2826	27	0	0	184	162	187	13	Clindamycin phosphate
672	xyz-1040	P	18	3467	1	0	2761	95	0	0	152	252	183	24	Trospium chloride (Sanctura)
673	xyz-1040	A	19	4111	1	0	3468	21	0	0	186	190	229	17	Metronidazole (Flagyl)
674	xyz-1040	B	19	3663	1	0	3073	25	0	0	163	200	189	13	L-carnitine (Levocarnitine)
675	xyz-1040	C	19	3203	1	0	2617	40	0	0	109	198	232	7	Flutamide (Eulexin)
676	xyz-1040	D	19	3525	1	0	2821	39	0	0	183	240	231	11	Sorbitol (Glucitol)
677	xyz-1040	E	19	4053	1	0	3136	53	0	0	235	260	353	16	Fluvastatin sodium (Lescol)
678	xyz-1040	F	19	2180	1	0	1859	38	0	0	75	62	138	8	Cephalomannine
679	xyz-1040	G	19	3650	1	0	2839	81	0	0	184	289	233	24	Tioconazole
680	xyz-1040	H	19	3987	1	0	3168	76	0	0	199	225	296	23	10-DAB (10-Deacetylbaccatin)
681	xyz-1040	I	19	3259	1	0	2691	25	0	0	134	183	214	12	Disodium Cromoglycate
682	xyz-1040	J	19	3434	1	0	2822	28	0	0	148	209	205	22	Paeoniflorin
683	xyz-1040	K	19	3209	1	0	2579	45	0	0	159	215	198	13	Tropicamide
684	xyz-1040	L	19	3174	1	0	2508	31	0	0	158	219	250	8	Geniposide
685	xyz-1040	M	19	3377	1	0	2775	43	0	0	141	190	218	10	Pregnenolone
686	xyz-1040	N	19	3764	1	0	3052	29	0	0	168	229	265	21	Genipin
687	xyz-1040	O	19	3444	1	0	2834	42	0	0	176	189	191	12	Sulfamethoxazole
688	xyz-1040	P	19	2889	1	0	2274	110	0	0	100	196	198	11	Geniposidic acid
689	xyz-1040	A	20	4185	1	0	3487	32	0	0	253	185	211	17	Strontium ranelate (Protelos)
690	xyz-1040	B	20	3661	1	0	3063	23	0	0	147	201	217	10	Tolterodine tartrate (Detrol LA)
691	xyz-1040	C	20	3446	1	0	2824	38	0	0	143	198	231	12	Captopril (Capoten)
692	xyz-1040	D	20	3717	1	0	3038	31	0	0	211	203	220	14	Sulbactam sodium (Unasyn)
693	xyz-1040	E	20	3049	1	0	2494	27	0	0	128	175	213	12	Oxytetracycline dihydrate
694	xyz-1040	F	20	3617	1	0	3017	38	0	0	144	152	249	17	Azelastine hydrochloride (Astelin)
695	xyz-1040	G	20	3776	1	0	3148	33	0	0	210	138	224	23	Cytidine
696	xyz-1040	H	20	4011	1	0	3342	43	0	0	167	199	247	13	5-Aminolevulinic acid hydrochloride
697	xyz-1040	I	20	3447	1	0	2932	33	0	0	95	177	198	12	Orphenadrine citrate (Norflex)
698	xyz-1040	J	20	3592	1	0	3027	23	0	0	153	204	173	12	Clarithromycin (Biaxin, Klacid)
699	xyz-1040	K	20	3282	1	0	2686	35	0	0	140	182	218	21	Gimeracil
700	xyz-1040	L	20	3493	1	0	2907	35	0	0	125	179	228	19	Rosiglitazone (Avandia)
701	xyz-1040	M	20	3677	1	0	3063	45	0	0	133	203	219	14	Cyclophosphamide monohydrate
702	xyz-1040	N	20	3875	1	0	3338	28	0	0	179	128	196	6	Terbinafine hydrochloride (Lamisil)
703	xyz-1040	O	20	2928	1	0	2323	61	0	0	191	158	178	17	Tolnaftate
704	xyz-1040	P	20	2712	1	0	2184	60	0	0	109	168	178	13	Cortisone acetate (Cortone)
705	xyz-1040	A	21	3920	1	0	3407	25	0	0	147	168	164	9	Sulfisoxazole
706	xyz-1040	B	21	3587	1	0	3059	30	0	0	138	165	179	16	Tolbutamide
707	xyz-1040	C	21	2845	1	0	2362	19	0	0	99	158	191	16	Crystal violet
708	xyz-1040	D	21	3884	1	0	3179	45	0	0	236	160	254	10	Levosimendan
709	xyz-1040	E	21	4169	1	0	3359	44	0	0	219	213	321	13	Haloperidol (Haldol)
710	xyz-1040	F	21	3209	1	0	2587	37	0	0	226	157	189	13	Amantadine hydrochloride (Symmetrel)
711	xyz-1040	G	21	3798	1	0	3047	45	0	0	187	215	270	34	Phenindione (Rectadione)
712	xyz-1040	H	21	3920	1	0	3058	93	0	0	166	249	338	16	Amfebutamone (Bupropion)
713	xyz-1040	I	21	3418	1	0	2842	40	0	0	113	182	225	16	Alibendol
714	xyz-1040	J	21	3564	1	0	3037	24	0	0	146	130	216	11	Benserazide
715	xyz-1040	K	21	3225	1	0	2686	21	0	0	158	180	175	5	Irsogladine
716	xyz-1040	L	21	3562	1	0	2951	30	0	0	173	155	236	17	Bupivacaine hydrochloride (Marcain)
717	xyz-1040	M	21	3372	1	0	2850	30	0	0	134	158	189	11	Triamcinolone (Aristocort)
718	xyz-1040	N	21	3803	1	0	3217	38	0	0	171	163	204	10	Bethanechol chloride
719	xyz-1040	O	21	3302	1	0	2633	70	0	0	189	197	197	16	Nystatin (Mycostatin)
720	xyz-1040	P	21	3414	1	0	2731	101	0	0	153	244	174	11	Chlorpromazine (Sonazine)
721	xyz-1040	A	22	3602	1	0	3118	36	0	0	169	127	143	9	Terazosin HCl (Hytrin)
722	xyz-1040	B	22	3281	1	0	2807	22	0	0	137	143	161	11	Amiloride hydrochloride dihydrate
723	xyz-1040	C	22	3386	1	0	2870	28	0	0	101	166	215	6	Bromhexine HCl
724	xyz-1040	D	22	3862	1	0	3159	39	0	0	202	195	255	12	Clomifene citrate (Serophene)
725	xyz-1040	E	22	3377	1	0	2754	51	0	0	152	174	234	12	Lovastatin (Mevacor)
726	xyz-1040	F	22	3691	1	0	3071	40	0	0	188	157	224	11	Hydralazine hydrochloride
727	xyz-1040	G	22	3650	1	0	3024	31	0	0	180	176	221	18	Tiopronin (Thiola)
728	xyz-1040	H	22	3827	1	0	3177	30	0	0	188	155	266	11	Oxacillin sodium monohydrate
729	xyz-1040	I	22	3504	1	0	3017	27	0	0	135	146	166	13	Balofloxacin
730	xyz-1040	J	22	3394	1	0	2898	46	0	0	89	133	219	9	Cloxacillin sodium (Cloxacap)
731	xyz-1040	K	22	3173	1	0	2642	36	0	0	151	169	160	15	Lafutidine
732	xyz-1040	L	22	3417	1	0	2821	46	0	0	125	179	235	11	Amoxicillin sodium (Amox)
733	xyz-1040	M	22	3760	1	0	3156	27	0	0	185	157	219	16	Moxonidine
734	xyz-1040	N	22	3828	1	0	3247	47	0	0	165	180	174	15	Isoprenaline hydrochloride
735	xyz-1040	O	22	3282	1	0	2696	54	0	0	156	170	191	15	Ozagrel HCl
736	xyz-1040	P	22	3300	1	0	2741	54	0	0	155	192	147	11	Medroxyprogesterone acetate
737	xyz-1040	A	23	3672	1	0	132	3350	0	0	39	56	80	15	CX5461
738	xyz-1040	B	23	3117	1	0	2893	8	0	0	17	47	138	14	Cycloheximide
739	xyz-1040	C	23	2703	1	0	2386	11	0	0	18	45	238	5	bortezomib
740	xyz-1040	D	23	3660	1	0	2932	50	0	0	190	241	227	20	DMSO
741	xyz-1040	E	23	3424	1	0	3018	18	0	0	20	104	249	15	silvestrol
742	xyz-1040	F	23	3441	1	0	18	3098	0	0	154	89	64	18	actinomycin D
743	xyz-1040	G	23	2640	1	0	2274	31	0	0	28	48	246	13	MG132
744	xyz-1040	H	23	2980	1	0	2663	32	0	0	25	45	208	7	bortezomib
745	xyz-1040	I	23	2384	1	0	2170	3	0	0	5	50	149	7	Cycloheximide
746	xyz-1040	J	23	3002	1	0	31	2758	0	0	49	66	79	19	CX5461
747	xyz-1040	K	23	3184	1	0	13	2906	0	0	119	67	71	8	actinomycin D
748	xyz-1040	L	23	3363	1	0	2811	30	0	0	116	168	233	5	DMSO
749	xyz-1040	M	23	2917	1	0	2544	22	0	0	31	76	230	14	MG132
750	xyz-1040	N	23	3821	1	0	3135	29	0	0	238	185	216	18	DMSO
751	xyz-1040	O	23	2877	1	0	2441	79	0	0	8	152	186	11	silvestrol
752	xyz-1040	P	23	2569	1	0	2246	30	0	0	23	73	193	4	bortezomib
753	xyz-1040	A	24	3634	1	0	3194	29	0	0	174	92	129	16	DMSO
754	xyz-1040	B	24	2844	1	0	2579	9	0	0	22	55	175	4	MG132
755	xyz-1040	C	24	3323	1	0	15	3133	0	0	46	54	68	7	actinomycin D
756	xyz-1040	D	24	3851	1	0	3167	48	0	0	153	235	234	14	DMSO
757	xyz-1040	E	24	3199	1	0	2871	26	0	0	29	53	212	8	bortezomib
758	xyz-1040	F	24	3517	1	0	24	3268	0	0	38	109	63	15	CX5461
759	xyz-1040	G	24	3777	1	0	3088	65	0	0	202	192	214	16	DMSO
760	xyz-1040	H	24	3232	1	0	2857	11	0	0	10	100	237	17	silvestrol
761	xyz-1040	I	24	3253	1	0	3025	5	0	0	22	58	134	9	Cycloheximide
762	xyz-1040	J	24	3647	1	0	3117	27	0	0	167	172	148	16	DMSO
763	xyz-1040	K	24	2644	1	0	2392	11	0	0	29	48	158	6	MG132
764	xyz-1040	L	24	2964	1	0	2682	12	0	0	7	102	151	10	silvestrol
765	xyz-1040	M	24	3115	1	0	2857	13	0	0	15	69	146	15	Cycloheximide
766	xyz-1040	N	24	3337	1	0	49	2930	0	0	130	128	83	17	actinomycin D
767	xyz-1040	O	24	3402	1	0	62	3142	0	0	28	94	67	9	CX5461
768	xyz-1040	P	24	3028	1	0	2412	102	0	0	124	205	169	16	DMSO
769	xyz-1042	A	1	579	1	0	444	6	0	0	18	40	69	2	DMSO
770	xyz-1042	B	1	2361	1	0	1964	14	0	0	26	76	277	4	bortezomib
771	xyz-1042	C	1	2506	1	0	1973	8	0	0	14	234	273	4	silvestrol
772	xyz-1042	D	1	2984	1	0	2	2824	0	0	41	43	63	11	CX5461
773	xyz-1042	E	1	3558	1	0	2574	24	0	0	209	319	422	10	DMSO
774	xyz-1042	F	1	2373	1	0	2087	2	0	0	25	89	165	5	Cycloheximide
775	xyz-1042	G	1	2784	1	0	2375	25	0	0	35	80	266	3	MG132
776	xyz-1042	H	1	3476	1	0	8	3155	0	0	154	76	73	10	actinomycin D
777	xyz-1042	I	1	3017	1	0	2223	45	0	0	144	220	380	5	DMSO
778	xyz-1042	J	1	2895	1	0	2413	18	0	0	25	170	263	6	Cycloheximide
779	xyz-1042	K	1	2685	1	0	2314	17	0	0	26	67	259	2	bortezomib
780	xyz-1042	L	1	2384	1	0	1978	13	0	0	15	164	207	7	silvestrol
781	xyz-1042	M	1	3553	1	0	2630	48	0	0	193	416	258	8	DMSO
782	xyz-1042	N	1	3515	1	0	2506	116	0	0	170	423	282	18	DMSO
783	xyz-1042	O	1	2762	1	0	2235	71	0	0	21	109	318	8	MG132
784	xyz-1042	P	1	3330	1	0	21	3114	0	0	33	92	65	5	CX5461
785	xyz-1042	A	2	2622	1	0	2216	6	0	0	15	116	262	7	Cycloheximide
786	xyz-1042	B	2	3797	1	0	8	3367	0	0	165	123	124	10	actinomycin D
787	xyz-1042	C	2	3187	1	0	2396	38	0	0	155	263	315	20	DMSO
788	xyz-1042	D	2	2940	1	0	2357	17	0	0	11	217	328	10	silvestrol
789	xyz-1042	E	2	2371	1	0	2	2237	0	0	32	48	46	6	CX5461
790	xyz-1042	F	2	2828	1	0	2204	31	0	0	57	124	407	5	MG132
791	xyz-1042	G	2	2775	1	0	2310	26	0	0	35	97	303	4	bortezomib
792	xyz-1042	H	2	3651	1	0	2543	76	0	0	177	485	348	22	DMSO
793	xyz-1042	I	2	2509	1	0	2	2250	0	0	92	69	78	18	actinomycin D
794	xyz-1042	J	2	2737	1	0	2313	21	0	0	28	102	266	7	MG132
795	xyz-1042	K	2	3288	1	0	2356	30	0	0	153	370	366	13	DMSO
796	xyz-1042	L	2	2624	1	0	2210	13	0	0	24	83	289	5	bortezomib
797	xyz-1042	M	2	2717	1	0	2312	8	0	0	14	167	208	8	Cycloheximide
798	xyz-1042	N	2	3043	0	0	0	2853	0	0	36	85	58	11	CX5461
799	xyz-1042	O	2	3651	1	0	5	3341	0	0	129	107	61	8	actinomycin D
800	xyz-1042	P	2	2890	1	0	2276	43	0	0	15	258	290	8	silvestrol
801	xyz-1042	A	3	3025	1	0	2178	20	0	0	153	338	328	8	Phenacetin
802	xyz-1042	B	3	3058	1	0	2190	29	0	0	220	281	329	9	Diphemanil methylsulfate
803	xyz-1042	C	3	2230	1	0	1597	22	0	0	71	269	263	8	Zidovudine (Retrovir)
804	xyz-1042	D	3	3319	1	0	2437	23	0	0	128	334	383	14	Vitamin D2
805	xyz-1042	E	3	3367	1	0	2415	31	0	0	194	369	353	5	Quinapril HCl (Accupril)
806	xyz-1042	F	3	3058	1	0	2089	41	0	0	228	377	311	12	Doxapram HCl
807	xyz-1042	G	3	3733	1	0	2746	48	0	0	160	389	375	15	Trazodone hydrochloride (Desyrel)
808	xyz-1042	H	3	3771	1	0	2629	41	0	0	266	378	453	4	Dibucaine HCL
809	xyz-1042	I	3	3385	1	0	2542	26	0	0	138	356	309	14	Thiamphenicol (Thiophenicol)
810	xyz-1042	J	3	2868	1	0	2103	15	0	0	141	320	279	10	Methazolamide
811	xyz-1042	K	3	3153	1	0	2449	21	0	0	122	272	275	14	Clobetasol propionate
812	xyz-1042	L	3	3212	1	0	2443	27	0	0	134	331	268	9	norethindrone
813	xyz-1042	M	3	3448	1	0	2443	44	0	0	186	318	444	13	Brompheniramine
814	xyz-1042	N	3	3321	1	0	2417	75	0	0	117	323	376	13	olsalazine sodium
815	xyz-1042	O	3	3378	1	0	2521	79	0	0	106	350	316	6	Dimethyl Fumarate
816	xyz-1042	P	3	3095	1	0	2245	50	0	0	133	350	312	5	nafcillin sodium monohydrate
817	xyz-1042	A	4	3714	1	0	2818	30	0	0	183	324	345	14	2-Thiouracil
818	xyz-1042	B	4	3011	1	0	2233	18	0	0	186	217	351	6	D-Phenylalanine
819	xyz-1042	C	4	3215	1	0	2363	44	0	0	138	328	333	9	Creatinine
820	xyz-1042	D	4	3179	1	0	2407	27	0	0	124	282	328	11	Chlorzoxazone
821	xyz-1042	E	4	3167	1	0	2356	32	0	0	174	296	301	8	Moguisteine
822	xyz-1042	F	4	3647	1	0	2731	30	0	0	197	308	371	10	Chlortetracycline HCl
823	xyz-1042	G	4	2894	1	0	2160	24	0	0	133	309	260	8	Nadifloxacin
824	xyz-1042	H	4	2902	1	0	2121	34	0	0	135	325	281	6	Chloroquine Phosphate
825	xyz-1042	I	4	3336	1	0	2475	45	0	0	178	298	329	11	Pidotimod
826	xyz-1042	J	4	3353	1	0	2494	36	0	0	115	374	325	9	Bezafibrate
827	xyz-1042	K	4	3367	1	0	2475	36	0	0	173	334	340	9	Pyridoxine hydrochloride
828	xyz-1042	L	4	3347	1	0	2479	23	0	0	175	334	321	15	Benzylpenicillin sodium
829	xyz-1042	M	4	3421	1	0	2587	35	0	0	166	332	294	7	Vitamin C (Ascorbic acid)
830	xyz-1042	N	4	3490	1	0	2543	57	0	0	183	376	310	21	Benzoic acid
831	xyz-1042	O	4	3468	1	0	2649	73	0	0	114	326	293	13	Sulfathiazole
832	xyz-1042	P	4	3606	1	0	2625	56	0	0	140	401	364	20	Benzethonium chloride
833	xyz-1042	A	5	3693	1	0	2871	18	0	0	184	254	354	12	Calcium levofolinate (Calcium Folinate)
834	xyz-1042	B	5	3841	1	0	2877	40	0	0	217	288	407	12	tetrahydrozoline hydrochloride
835	xyz-1042	C	5	3384	1	0	2587	37	0	0	162	266	328	4	Miglitol (Glyset)
836	xyz-1042	D	5	3172	1	0	2366	30	0	0	121	261	388	6	toltrazuril
837	xyz-1042	E	5	3605	1	0	2699	34	0	0	176	317	365	14	Pioglitazone (Actos)
838	xyz-1042	F	5	3920	1	0	2847	45	0	0	257	363	388	20	Pheniramine Maleate
839	xyz-1042	G	5	3775	1	0	2877	28	0	0	174	334	348	14	Tolvaptan (OPC-41061)
840	xyz-1042	H	5	2755	1	0	2032	31	0	0	140	262	283	7	Bisacodyl
841	xyz-1042	I	5	3675	1	0	2621	30	0	0	184	305	518	17	Pramiracetam
842	xyz-1042	J	5	3495	1	0	2524	36	0	0	148	409	373	5	Carbimazole
843	xyz-1042	K	5	2714	1	0	1949	35	0	0	151	258	313	8	Clindamycin palmitate HCl
844	xyz-1042	L	5	3002	1	0	2286	26	0	0	121	299	261	9	Bextra (valdecoxib)
845	xyz-1042	M	5	3352	1	0	2510	19	0	0	150	344	322	7	Oseltamivir phosphate (Tamiflu)
846	xyz-1042	N	5	3272	1	0	2323	28	0	0	227	325	359	10	valganciclovir hydrochloride
847	xyz-1042	O	5	3640	1	0	2697	113	0	0	115	391	309	15	L-Thyroxine
848	xyz-1042	P	5	3667	1	0	2796	69	0	0	168	297	310	27	Nabumetone
849	xyz-1042	A	6	2138	1	0	1581	22	0	0	87	166	268	14	Oxybutynin chloride
850	xyz-1042	B	6	3926	1	0	2911	35	0	0	216	310	439	15	Doxofylline
851	xyz-1042	C	6	3461	1	0	2574	53	0	0	152	366	307	9	Ornidazole
852	xyz-1042	D	6	3191	1	0	2478	46	0	0	117	270	271	9	Benzydamine Hydrochloride
853	xyz-1042	E	6	3564	1	0	2631	37	0	0	202	379	307	8	Amikacin hydrate
854	xyz-1042	F	6	2680	1	0	1993	30	0	0	131	282	237	7	Chlorpropamide
855	xyz-1042	G	6	3580	1	0	2827	41	0	0	182	264	259	7	Dexamethasone acetate
856	xyz-1042	H	6	3820	1	0	2789	74	0	0	173	391	379	14	Cyromazine
857	xyz-1042	I	6	3131	1	0	2306	46	0	0	145	332	281	21	Trimethoprim
858	xyz-1042	J	6	2398	1	0	1695	53	0	0	112	299	228	11	Teriflunomide
859	xyz-1042	K	6	3457	1	0	2587	39	0	0	187	324	306	14	Biotin (Vitamin B7)
860	xyz-1042	L	6	2211	1	0	1704	22	0	0	70	244	166	5	Coumarin
861	xyz-1042	M	6	3471	1	0	2585	30	0	0	196	337	310	13	Sulfamerazine
862	xyz-1042	N	6	3612	1	0	2477	54	0	0	249	377	446	9	Choline Chloride
863	xyz-1042	O	6	3626	1	0	2833	46	0	0	161	309	269	8	Sulfamethazine
864	xyz-1042	P	6	3623	1	0	2647	188	0	0	135	342	298	13	Cetylpyridinium Chloride
865	xyz-1042	A	7	2786	1	0	2107	21	0	0	99	280	267	12	Gliclazide (Diamicron)
866	xyz-1042	B	7	3050	1	0	2325	29	0	0	170	235	281	10	Netilmicin Sulfate
867	xyz-1042	C	7	2907	1	0	2158	29	0	0	123	302	287	8	Acemetacin (Emflex)
868	xyz-1042	D	7	3295	1	0	2483	38	0	0	146	331	289	8	Sertraline HCl
869	xyz-1042	E	7	3636	1	0	2590	44	0	0	216	370	407	9	Tioxolone
870	xyz-1042	F	7	3871	1	0	2852	51	0	0	259	381	312	16	Spironolactone
871	xyz-1042	G	7	3844	1	0	2936	49	0	0	170	346	332	11	Dehydroepiandrosterone (DHEA)
872	xyz-1042	H	7	3712	1	0	2851	60	0	0	169	335	284	13	Retapamulin
873	xyz-1042	I	7	3793	1	0	2833	41	0	0	179	336	381	23	Idebenone
874	xyz-1042	J	7	3719	1	0	2636	42	0	0	194	435	395	17	Methyclothiazide
875	xyz-1042	K	7	3172	1	0	2415	41	0	0	122	330	253	11	Mifepristone (Mifeprex)
876	xyz-1042	L	7	3370	1	0	2551	60	0	0	131	352	259	17	Ropivacaine HCl
877	xyz-1042	M	7	3575	1	0	2662	35	0	0	218	318	332	10	Buflomedil HCl
878	xyz-1042	N	7	3376	1	0	2549	42	0	0	191	310	278	6	Sodium Nitroprusside
879	xyz-1042	O	7	3647	1	0	2936	31	0	0	164	229	274	13	Fluocinonide (Vanos)
880	xyz-1042	P	7	3697	1	0	2851	80	0	0	173	317	258	18	Erythromycin Ethylsuccinate
881	xyz-1042	A	8	4015	1	0	2996	43	0	0	241	351	374	10	Sodium salicylate
882	xyz-1042	B	8	3831	1	0	2895	34	0	0	239	338	311	14	1-Hexadecanol
883	xyz-1042	C	8	3163	1	0	2411	43	0	0	146	274	275	14	Methylthiouracil
884	xyz-1042	D	8	3099	1	0	2311	63	0	0	130	285	291	19	Sodium Gluconate
885	xyz-1042	E	8	3706	1	0	2889	49	0	0	199	316	242	11	Methenamine (Mandelamine)
886	xyz-1042	F	8	3669	1	0	2748	50	0	0	217	362	277	15	Sulfaguanidine
887	xyz-1042	G	8	3732	1	0	2944	49	0	0	153	306	267	13	Milnacipran HCl
888	xyz-1042	H	8	3876	1	0	2990	46	0	0	203	302	319	16	Trometamol
889	xyz-1042	I	8	3598	1	0	2702	49	0	0	168	338	323	18	Darifenacin HBr
890	xyz-1042	J	8	3427	1	0	2631	59	0	0	151	298	266	22	Uracil
891	xyz-1042	K	8	3277	1	0	2459	31	0	0	126	362	284	15	Tripelennamine HCl
892	xyz-1042	L	8	3405	1	0	2702	38	0	0	163	262	230	10	Climbazole
893	xyz-1042	M	8	3566	1	0	2650	44	0	0	186	329	334	23	Entacapone
894	xyz-1042	N	8	3516	1	0	2694	49	0	0	153	287	320	13	Mezlocillin Sodium
895	xyz-1042	O	8	3555	1	0	2740	65	0	0	137	307	273	33	Ibandronate sodium
896	xyz-1042	P	8	3574	1	0	2666	144	0	0	127	379	247	11	Nefopam HCl
897	xyz-1042	A	9	3717	1	0	2811	37	0	0	167	354	324	24	Lonidamine
898	xyz-1042	B	9	2863	1	0	2130	35	0	0	200	259	228	11	Ronidazole
899	xyz-1042	C	9	3593	1	0	2682	56	0	0	217	321	306	11	Ethisterone
900	xyz-1042	D	9	3431	1	0	2698	42	0	0	120	270	287	14	Vitamin D3 (Cholecalciferol)
901	xyz-1042	E	9	3443	1	0	2651	37	0	0	149	296	291	19	Clorsulon
902	xyz-1042	F	9	3391	1	0	2572	54	0	0	177	293	285	10	Escitalopram oxalate
903	xyz-1042	G	9	3368	1	0	2526	44	0	0	134	323	329	12	Arecoline
904	xyz-1042	H	9	3000	1	0	2264	47	0	0	181	246	248	14	Guanabenz acetate
905	xyz-1042	I	9	3826	1	0	2920	48	0	0	171	331	340	16	Noradrenaline bitartrate monohydrate (Levophed)
906	xyz-1042	J	9	2928	1	0	2195	39	0	0	109	309	270	6	Dequalinium chloride
907	xyz-1042	K	9	2790	1	0	2135	18	0	0	131	261	235	10	PCI-32765 (Ibrutinib)
908	xyz-1042	L	9	3419	1	0	2610	44	0	0	164	272	317	12	Deferiprone
909	xyz-1042	M	9	3443	1	0	2732	44	0	0	140	240	278	9	Peramivir Trihydrate
910	xyz-1042	N	9	3032	1	0	2298	31	0	0	183	226	282	12	tinidazole
911	xyz-1042	O	9	3689	1	0	2823	69	0	0	143	348	295	11	Nilvadipine (ARC029)
912	xyz-1042	P	9	3633	1	0	2832	95	0	0	148	315	232	11	Hexamethonium bromide
913	xyz-1042	A	10	3652	1	0	2785	40	0	0	163	278	369	17	Estradiol valerate
914	xyz-1042	B	10	3409	1	0	2701	34	0	0	195	185	280	14	Nicardipine HCl
915	xyz-1042	C	10	2851	1	0	2204	38	0	0	143	238	218	10	Articaine HCl
916	xyz-1042	D	10	2865	1	0	2187	31	0	0	133	235	269	10	Nifuroxazide
917	xyz-1042	E	10	3947	1	0	2975	76	0	0	232	335	308	21	Gliquidone
918	xyz-1042	F	10	3707	1	0	2839	33	0	0	207	357	257	14	Paromomycin Sulfate
919	xyz-1042	G	10	3973	1	0	3144	50	0	0	185	299	284	11	Butenafine HCl
920	xyz-1042	H	10	3898	1	0	3097	29	0	0	199	233	331	9	Penciclovir
921	xyz-1042	I	10	3593	1	0	2753	32	0	0	171	319	304	14	Mepivacaine HCl
922	xyz-1042	J	10	3436	1	0	2629	47	0	0	169	304	276	11	Tiratricol
923	xyz-1042	K	10	3316	1	0	2694	33	0	0	127	226	218	18	Naftifine HCl
924	xyz-1042	L	10	3341	1	0	2628	43	0	0	143	256	261	10	Domiphen Bromide
925	xyz-1042	M	10	2984	1	0	2272	30	0	0	186	224	262	10	Ethynodiol diacetate
926	xyz-1042	N	10	2710	1	0	2043	34	0	0	149	201	273	10	Salicylanilide
927	xyz-1042	O	10	3126	1	0	2388	39	0	0	160	218	301	20	Sertaconazole nitrate
928	xyz-1042	P	10	3579	1	0	2770	107	0	0	133	303	254	12	Sasapyrine
929	xyz-1042	A	11	3139	1	0	2435	27	0	0	130	279	256	12	Dabrafenib (GSK2118436)
930	xyz-1042	B	11	3776	1	0	2862	46	0	0	238	298	316	16	Guanidine HCl
931	xyz-1042	C	11	3513	1	0	2669	48	0	0	120	337	326	13	Clindamycin
932	xyz-1042	D	11	3562	1	0	2625	46	0	0	160	374	336	21	Decamethonium bromide
933	xyz-1042	E	11	2898	1	0	2458	26	0	0	44	93	276	1	Carfilzomib (PR-171)
934	xyz-1042	F	11	3734	1	0	2874	46	0	0	209	305	292	8	Aminosalicylate sodium
935	xyz-1042	G	11	3819	1	0	2884	66	0	0	172	408	277	12	Cobicistat (GS-9350)
936	xyz-1042	H	11	2705	1	0	2130	28	0	0	156	207	179	5	Sodium nitrite
937	xyz-1042	I	11	3586	1	0	2704	46	0	0	146	372	308	10	Hygromycin B
938	xyz-1042	J	11	3625	1	0	2989	40	0	0	86	251	246	13	Pyrithione zinc
939	xyz-1042	K	11	3305	1	0	2602	20	0	0	128	273	274	8	Carbazochrome sodium sulfonate
940	xyz-1042	L	11	3380	1	0	2551	44	0	0	154	333	285	13	Propranolol HCl
941	xyz-1042	M	11	3425	1	0	2613	37	0	0	166	299	298	12	Rivaroxaban (Xarelto)
942	xyz-1042	N	11	3122	1	0	2358	42	0	0	161	255	288	18	Mequinol
943	xyz-1042	O	11	3750	1	0	2962	23	0	0	120	306	324	15	Paroxetine HCl
944	xyz-1042	P	11	2990	1	0	2219	70	0	0	131	342	222	6	Mefenamic acid
945	xyz-1042	A	12	3816	1	0	2970	41	0	0	193	269	333	10	Tylosin tartrate
946	xyz-1042	B	12	3406	1	0	2562	35	0	0	178	335	281	15	Cyclandelate
947	xyz-1042	C	12	3501	1	0	2701	40	0	0	176	286	285	13	Benztropine mesylate
948	xyz-1042	D	12	2186	1	0	1689	43	0	0	91	182	176	5	Cinchophen
949	xyz-1042	E	12	3771	1	0	2893	73	0	0	209	303	264	29	Abacavir sulfate
950	xyz-1042	F	12	3742	1	0	2900	43	0	0	210	275	302	12	Betamipron
951	xyz-1042	G	12	3978	1	0	3053	55	0	0	193	318	344	15	Altrenogest
952	xyz-1042	H	12	3824	1	0	2954	77	0	0	190	309	277	17	Chlorquinaldol
953	xyz-1042	I	12	3615	1	0	2753	68	0	0	192	298	289	15	Ampicillin sodium
954	xyz-1042	J	12	3025	1	0	2361	41	0	0	100	255	256	12	Azaguanine-8
955	xyz-1042	K	12	3335	1	0	2615	36	0	0	164	243	264	13	Anagrelide HCl
956	xyz-1042	L	12	3139	1	0	2457	48	0	0	119	239	262	14	Broxyquinoline
957	xyz-1042	M	12	3475	1	0	2722	48	0	0	162	253	277	13	Antipyrine
958	xyz-1042	N	12	3572	1	0	2683	38	0	0	224	304	315	8	Ethacridine lactate monohydrate
959	xyz-1042	O	12	3848	1	0	2847	77	0	0	218	327	364	15	L-Arginine HCl
960	xyz-1042	P	12	3757	1	0	2871	86	0	0	182	314	294	10	Bemegride
961	xyz-1042	A	13	3977	1	0	3130	40	0	0	226	213	356	12	Zanamivir (Relenza)
962	xyz-1042	B	13	3976	1	0	3058	42	0	0	203	302	358	13	Ticagrelor
963	xyz-1042	C	13	3584	1	0	2689	75	0	0	140	319	338	23	Zaltoprofen
964	xyz-1042	D	13	3481	1	0	2674	63	0	0	136	270	321	17	triamterene
965	xyz-1042	E	13	3387	1	0	2661	56	0	0	163	234	264	9	Pazopanib
966	xyz-1042	F	13	3109	1	0	2262	37	0	0	218	250	329	13	sulfacetamide sodium
967	xyz-1042	G	13	3243	1	0	2539	26	0	0	147	277	244	10	Amoxicillin (Amoxycillin)
968	xyz-1042	H	13	3411	1	0	2631	95	0	0	114	292	264	15	Spiramycin
969	xyz-1042	I	13	3826	1	0	2932	49	0	0	185	357	293	10	Aspirin (Acetylsalicylic acid)
970	xyz-1042	J	13	3640	1	0	2814	33	0	0	164	299	317	13	Lomerizine HCl
971	xyz-1042	K	13	3080	1	0	2343	45	0	0	112	348	224	8	Niflumic acid
972	xyz-1042	L	13	2849	1	0	2232	23	0	0	115	254	199	26	Levobetaxolol HCl
973	xyz-1042	M	13	3532	1	0	2676	28	0	0	196	276	347	9	Ciclopirox ethanolamine
974	xyz-1042	N	13	3485	1	0	2663	54	0	0	202	281	275	10	Loxapine Succinate
975	xyz-1042	O	13	3202	1	0	2368	52	0	0	176	283	311	12	Rimonabant (SR141716)
976	xyz-1042	P	13	3624	1	0	2870	101	0	0	143	274	224	12	Oxymetholone
977	xyz-1042	A	14	3646	1	0	2882	34	0	0	166	275	283	6	Atomoxetine HCl
978	xyz-1042	B	14	3600	1	0	2702	44	0	0	263	261	312	18	Aminothiazole
979	xyz-1042	C	14	2348	1	0	1839	34	0	0	105	198	158	14	Betahistine 2HCl
980	xyz-1042	D	14	3430	1	0	2680	31	0	0	136	280	295	8	Antazoline HCl
981	xyz-1042	E	14	4106	1	0	3322	36	0	0	208	250	271	19	Brinzolamide
982	xyz-1042	F	14	3724	1	0	2861	35	0	0	198	328	284	18	Tolperisone HCl
983	xyz-1042	G	14	3896	1	0	3049	41	0	0	183	300	313	10	Carbenicillin disodium
984	xyz-1042	H	14	3921	1	0	3094	58	0	0	201	224	326	18	Florfenicol
985	xyz-1042	I	14	3417	1	0	2727	42	0	0	148	259	227	14	Flumequine
986	xyz-1042	J	14	3593	1	0	2849	63	0	0	127	273	268	13	Furaltadone HCl
987	xyz-1042	K	14	3447	1	0	2680	44	0	0	160	250	301	12	Amitriptyline HCl
988	xyz-1042	L	14	2787	1	0	2147	27	0	0	137	247	212	17	Isosorbide
989	xyz-1042	M	14	3410	1	0	2623	51	0	0	194	283	250	9	Adrenalone HCl
990	xyz-1042	N	14	3671	1	0	2733	56	0	0	210	249	399	24	Dibenzothiophene
991	xyz-1042	O	14	2960	1	0	2226	51	0	0	157	225	284	17	Azatadine dimaleate
992	xyz-1042	P	14	3521	1	0	2740	75	0	0	160	242	292	12	Cysteamine HCl
993	xyz-1042	A	15	1884	1	0	1608	14	0	0	61	81	108	12	Cabazitaxel (Jevtana)
994	xyz-1042	B	15	3255	1	0	2572	35	0	0	188	226	226	8	Flumethasone
995	xyz-1042	C	15	3517	1	0	2634	75	0	0	173	331	295	9	Bufexamac
996	xyz-1042	D	15	2870	1	0	2226	41	0	0	151	213	232	7	Halobetasol Propionate
997	xyz-1042	E	15	3306	1	0	2509	63	0	0	118	331	279	6	Lamotrigine
998	xyz-1042	F	15	3720	1	0	2896	87	0	0	187	313	221	16	Fenspiride HCl
999	xyz-1042	G	15	3765	1	0	2810	89	0	0	147	338	365	16	PMSF (Phenylmethylsulfonyl Fluoride)
1000	xyz-1042	H	15	3210	1	0	2581	45	0	0	128	252	194	10	Pramoxine HCl
1001	xyz-1042	I	15	3743	1	0	2892	59	0	0	181	319	276	16	Fenoprofen calcium hydrate
1002	xyz-1042	J	15	3604	1	0	2776	44	0	0	163	320	286	15	Bismuth Subcitrate Potassium
1003	xyz-1042	K	15	3292	1	0	2481	44	0	0	169	326	261	11	Niclosamide (Niclocide)
1004	xyz-1042	L	15	3252	1	0	2616	46	0	0	160	223	193	14	Tetramisole HCl
1005	xyz-1042	M	15	3483	1	0	2741	44	0	0	147	266	273	12	Linagliptin (BI-1356)
1006	xyz-1042	N	15	3582	1	0	2772	50	0	0	212	282	256	10	Difluprednate
1007	xyz-1042	O	15	3186	1	0	2456	54	0	0	126	271	264	15	Bindarit
1008	xyz-1042	P	15	3063	1	0	2423	87	0	0	121	242	179	11	Droperidol
1009	xyz-1042	A	16	3276	1	0	2679	35	0	0	131	183	241	7	(+,-)-Octopamine HCl
1010	xyz-1042	B	16	3869	1	0	3094	45	0	0	176	254	287	13	Clofibric acid
1011	xyz-1042	C	16	3533	1	0	2814	45	0	0	154	241	264	15	Ropinirole HCl
1012	xyz-1042	D	16	3496	1	0	2662	67	0	0	169	286	292	20	Chromocarb
1013	xyz-1042	E	16	3499	1	0	2708	38	0	0	187	245	308	13	Azlocillin sodium salt
1014	xyz-1042	F	16	3985	1	0	2972	72	0	0	241	366	316	18	Chlorocresol
1015	xyz-1042	G	16	3825	1	0	3005	62	0	0	208	285	259	6	Azacyclonol
1016	xyz-1042	H	16	4029	1	0	3220	69	0	0	185	270	262	23	Benzocaine
1017	xyz-1042	I	16	3928	1	0	3095	55	0	0	198	255	304	21	Reboxetine mesylate
1018	xyz-1042	J	16	3464	1	0	2649	44	0	0	149	340	276	6	Montelukast Sodium
1019	xyz-1042	K	16	3284	1	0	2660	31	0	0	141	225	213	14	Triflusal
1020	xyz-1042	L	16	3353	1	0	2582	51	0	0	128	302	274	16	Dirithromycin
1021	xyz-1042	M	16	3304	1	0	2588	30	0	0	159	251	267	9	Trifluoperazine 2HCl
1022	xyz-1042	N	16	3545	1	0	2785	43	0	0	185	269	249	14	Sucralose
1023	xyz-1042	O	16	3872	1	0	2896	89	0	0	185	312	371	19	Catharanthine
1024	xyz-1042	P	16	2882	1	0	2232	66	0	0	126	233	212	13	Valnemulin HCl
1025	xyz-1042	A	17	1585	1	0	1192	25	0	0	85	145	133	5	Vildagliptin (LAF-237)
1026	xyz-1042	B	17	3756	1	0	2882	24	0	0	192	276	363	19	Dydrogesterone
1027	xyz-1042	C	17	1759	1	0	5	1704	0	0	2	12	23	13	Daunorubicin HCl (Daunomycin HCl)
1028	xyz-1042	D	17	3615	1	0	2789	50	0	0	153	296	243	84	Dexlansoprazole
1029	xyz-1042	E	17	3562	1	0	2699	66	0	0	155	343	288	11	Pravastatin sodium
1030	xyz-1042	F	17	3696	1	0	2916	77	0	0	162	276	251	14	Esmolol HCl
1031	xyz-1042	G	17	3102	1	0	2411	70	0	0	148	214	246	13	Bepotastine Besilate
1032	xyz-1042	H	17	3749	1	0	2981	73	0	0	173	258	247	17	Voglibose
1033	xyz-1042	I	17	3899	1	0	3066	59	0	0	163	283	314	14	Fosaprepitant dimeglumine
1034	xyz-1042	J	17	3545	1	0	2830	58	0	0	120	285	243	9	Eprosartan Mesylate
1035	xyz-1042	K	17	3385	1	0	2649	34	0	0	169	237	274	22	Droxidopa (L-DOPS)
1036	xyz-1042	L	17	1902	1	0	1517	16	0	0	97	122	145	5	Diminazene Aceturate
1037	xyz-1042	M	17	3246	1	0	2622	40	0	0	141	212	208	23	Rofecoxib (Vioxx)
1038	xyz-1042	N	17	3627	1	0	2900	67	0	0	154	251	243	12	Closantel Sodium
1039	xyz-1042	O	17	3675	1	0	2747	144	0	0	127	302	287	68	Lurasidone HCl
1040	xyz-1042	P	17	3712	1	0	2874	105	0	0	197	248	274	14	Closantel
1041	xyz-1042	A	18	4011	1	0	3182	75	0	0	214	218	305	17	Meptazinol HCl
1042	xyz-1042	B	18	3130	1	0	2501	36	0	0	167	204	211	11	Liothyronine Sodium
1043	xyz-1042	C	18	3485	1	0	2764	56	0	0	143	189	314	19	Fexofenadine HCl
1044	xyz-1042	D	18	3565	1	0	2899	57	0	0	133	204	256	16	Amoxapine
1045	xyz-1042	E	18	3743	1	0	2990	65	0	0	159	252	265	12	Amidopyrine
1046	xyz-1042	F	18	3753	1	0	2838	46	0	0	234	265	352	18	Azaperone
1047	xyz-1042	G	18	3382	1	0	2643	48	0	0	159	250	270	12	Thiamine HCl (Vitamin B1)
1048	xyz-1042	H	18	2973	1	0	2388	38	0	0	141	204	196	6	Benzbromarone
1049	xyz-1042	I	18	3812	1	0	3097	45	0	0	166	236	244	24	Moclobemide
1050	xyz-1042	J	18	3619	1	0	2822	70	0	0	165	256	275	31	Piperacillin Sodium
1051	xyz-1042	K	18	3443	1	0	2721	57	0	0	169	238	241	17	Pergolide mesylate
1052	xyz-1042	L	18	3429	1	0	2739	47	0	0	144	249	238	12	Mevastatin
1053	xyz-1042	M	18	3436	1	0	2802	48	0	0	168	193	212	13	Lithocholic acid
1054	xyz-1042	N	18	3675	1	0	2919	41	0	0	196	266	238	15	Mexiletine HCl
1055	xyz-1042	O	18	3549	1	0	2741	109	0	0	140	275	269	15	Ethambutol HCl
1056	xyz-1042	P	18	3208	1	0	2595	93	0	0	114	218	180	8	Minocycline HCl
1057	xyz-1042	A	19	3246	1	0	2546	36	0	0	163	218	265	18	Cinepazide maleate
1058	xyz-1042	B	19	3248	1	0	2464	55	0	0	158	298	261	12	Clofazimine
1059	xyz-1042	C	19	3647	1	0	2856	37	0	0	166	267	297	24	Azilsartan (TAK-536)
1060	xyz-1042	D	19	3715	1	0	2963	40	0	0	162	263	278	9	Clodronate Disodium
1061	xyz-1042	E	19	3593	1	0	2842	52	0	0	188	282	219	10	Otilonium Bromide
1062	xyz-1042	F	19	3776	1	0	2817	61	0	0	213	369	304	12	Dicloxacillin Sodium
1063	xyz-1042	G	19	3842	1	0	3049	64	0	0	153	252	313	11	Solifenacin succinate
1064	xyz-1042	H	19	3806	1	0	2934	107	0	0	158	256	275	76	Triclabendazole
1065	xyz-1042	I	19	3194	1	0	2485	72	0	0	146	251	227	13	Palonosetron HCl
1066	xyz-1042	J	19	2232	1	0	1755	32	0	0	96	185	155	9	Isovaleramide
1067	xyz-1042	K	19	3323	1	0	2620	41	0	0	162	246	242	12	Azelnidipine
1068	xyz-1042	L	19	3421	1	0	2695	52	0	0	170	258	240	6	Histamine Phosphate
1069	xyz-1042	M	19	3439	1	0	2643	35	0	0	175	315	252	19	Alverine Citrate
1070	xyz-1042	N	19	3553	1	0	2806	49	0	0	168	284	234	12	Sulconazole Nitrate
1071	xyz-1042	O	19	3788	1	0	2962	51	0	0	147	302	306	20	Besifloxacin HCl (Besivance)
1072	xyz-1042	P	19	3690	1	0	2963	84	0	0	114	267	246	16	Tilmicosin
1073	xyz-1042	A	20	2825	1	0	2078	49	0	0	159	259	264	16	Doxycycline HCl
1074	xyz-1042	B	20	3793	1	0	2945	50	0	0	225	234	325	14	Fidaxomicin
1075	xyz-1042	C	20	2923	1	0	2341	24	0	0	132	186	229	11	Clinafloxacin (PD127391)
1076	xyz-1042	D	20	3320	1	0	2698	49	0	0	164	189	207	13	Fluorometholone Acetate
1077	xyz-1042	E	20	3670	1	0	2828	62	0	0	176	318	272	14	Pentamidine
1078	xyz-1042	F	20	3253	1	0	2410	83	0	0	151	263	330	16	Oxybuprocaine HCl
1079	xyz-1042	G	20	3205	1	0	2457	94	0	0	129	280	233	12	Pemirolast (BMY 26517) potassium
1080	xyz-1042	H	20	3908	1	0	3061	56	0	0	198	277	304	12	Oxaprozin
1081	xyz-1042	I	20	3747	1	0	2971	48	0	0	184	265	257	22	Mirabegron (YM178)
1082	xyz-1042	J	20	2891	1	0	2285	52	0	0	117	191	232	14	Pilocarpine HCl
1083	xyz-1042	K	20	3453	1	0	2738	34	0	0	160	228	280	13	Acebutolol HCl
1084	xyz-1042	L	20	2698	1	0	2138	38	0	0	138	193	184	7	Nithiamide
1085	xyz-1042	M	20	3464	1	0	2751	26	0	0	161	241	265	20	Ampiroxicam
1086	xyz-1042	N	20	3645	1	0	2840	32	0	0	208	252	298	15	Zoxazolamine
1087	xyz-1042	O	20	3776	1	0	2907	111	0	0	159	290	275	34	Desloratadine
1088	xyz-1042	P	20	3866	1	0	3057	123	0	0	159	305	207	15	Phenazopyridine HCl
1089	xyz-1042	A	21	3245	1	0	2560	39	0	0	130	211	292	13	Azilsartan Medoxomil (TAK-491)
1090	xyz-1042	B	21	3091	1	0	2437	24	0	0	135	225	250	20	Troxipide
1091	xyz-1042	C	21	3488	1	0	2759	58	0	0	139	269	249	14	Danofloxacin Mesylate
1092	xyz-1042	D	21	3435	1	0	2670	88	0	0	152	248	268	9	Sevelamer HCl
1093	xyz-1042	E	21	3990	1	0	3185	51	0	0	192	273	273	16	Enrofloxacin
1094	xyz-1042	F	21	3748	1	0	2865	77	0	0	214	287	296	9	Deoxyarbutin
1095	xyz-1042	G	21	3369	1	0	2585	72	0	0	161	284	255	12	Medetomidine HCl
1096	xyz-1042	H	21	3737	1	0	2720	155	0	0	185	334	327	16	Clorprenaline HCL
1097	xyz-1042	I	21	4005	1	0	3025	92	0	0	207	332	332	17	Diclofenac Potassium
1098	xyz-1042	J	21	2873	1	0	2319	49	0	0	110	179	210	6	Carprofen
1099	xyz-1042	K	21	3229	1	0	2520	63	0	0	133	283	213	17	Diclofenac Diethylamine
1100	xyz-1042	L	21	3332	1	0	2555	54	0	0	154	253	306	10	Eprazinone 2HCl
1101	xyz-1042	M	21	3689	1	0	2871	66	0	0	229	231	282	10	Amikacin sulfate
1102	xyz-1042	N	21	3476	1	0	2734	49	0	0	178	244	255	16	Dropropizine
1103	xyz-1042	O	21	3867	1	0	3069	87	0	0	138	278	281	14	Naloxone HCl
1104	xyz-1042	P	21	3076	1	0	2408	68	0	0	144	239	206	11	Amprolium HCl
1105	xyz-1042	A	22	4384	1	0	3514	43	0	0	257	257	303	10	Sodium Monofluorophosphate
1106	xyz-1042	B	22	3654	1	0	2870	32	0	0	218	223	296	15	Primaquine Diphosphate
1107	xyz-1042	C	22	3332	1	0	2625	48	0	0	111	279	260	9	Hyoscyamine (Daturine)
1108	xyz-1042	D	22	2585	1	0	2004	33	0	0	181	158	186	23	Cepharanthine
1109	xyz-1042	E	22	3902	1	0	3024	53	0	0	203	291	317	14	Cyclamic acid
1110	xyz-1042	F	22	4063	1	0	3075	63	0	0	239	294	377	15	Bergapten
1111	xyz-1042	G	22	2554	1	0	1755	91	0	0	58	270	369	11	Ouabain
1112	xyz-1042	H	22	3404	1	0	2677	76	0	0	149	218	269	15	Doxylamine Succinate
1113	xyz-1042	I	22	3846	1	0	3057	40	0	0	172	231	329	17	Allylthiourea
1114	xyz-1042	J	22	3224	1	0	2537	58	0	0	150	227	241	11	Cetrimonium Bromide
1115	xyz-1042	K	22	3219	1	0	2450	55	0	0	165	308	221	20	Avanafil
1116	xyz-1042	L	22	3164	1	0	2621	33	0	0	131	175	189	15	Deoxycorticosterone acetate
1117	xyz-1042	M	22	3589	1	0	2856	46	0	0	212	169	294	12	Sodium Picosulfate
1118	xyz-1042	N	22	3449	1	0	2752	16	0	0	190	247	233	11	Serotonin HCl
1119	xyz-1042	O	22	3917	1	0	3096	71	0	0	180	242	310	18	Tolcapone
1120	xyz-1042	P	22	3298	1	0	2574	102	0	0	131	255	224	12	Sodium ascorbate
1121	xyz-1042	A	23	3434	1	0	51	3173	0	0	45	57	103	5	CX5461
1122	xyz-1042	B	23	3192	1	0	2787	16	0	0	23	120	235	11	Cycloheximide
1123	xyz-1042	C	23	2251	1	0	1910	24	0	0	13	49	245	10	bortezomib
1124	xyz-1042	D	23	3389	1	0	2780	30	0	0	151	159	258	11	DMSO
1125	xyz-1042	E	23	3136	1	0	2612	36	0	0	21	169	281	17	silvestrol
1126	xyz-1042	F	23	2481	1	0	3	2253	0	0	113	52	46	14	actinomycin D
1127	xyz-1042	G	23	2603	1	0	2201	21	0	0	20	77	278	6	MG132
1128	xyz-1042	H	23	3000	1	0	2526	44	0	0	39	67	310	14	bortezomib
1129	xyz-1042	I	23	2820	1	0	2435	13	0	0	12	106	240	14	Cycloheximide
1130	xyz-1042	J	23	3054	1	0	13	2817	0	0	33	63	118	10	CX5461
1131	xyz-1042	K	23	2539	1	0	1	2323	0	0	83	64	56	12	actinomycin D
1132	xyz-1042	L	23	3317	1	0	2650	46	0	0	182	216	213	10	DMSO
1133	xyz-1042	M	23	2689	1	0	2301	21	0	0	32	73	254	8	MG132
1134	xyz-1042	N	23	3685	1	0	2938	47	0	0	168	231	277	24	DMSO
1135	xyz-1042	O	23	2461	1	0	2104	28	0	0	12	108	202	7	silvestrol
1136	xyz-1042	P	23	2869	1	0	2490	21	0	0	25	79	244	10	bortezomib
1137	xyz-1042	A	24	3506	1	0	2877	45	0	0	258	109	187	30	DMSO
1138	xyz-1042	B	24	2866	1	0	2542	13	0	0	28	40	235	8	MG132
1139	xyz-1042	C	24	3036	1	0	11	2766	0	0	89	85	69	16	actinomycin D
1140	xyz-1042	D	24	2213	1	0	1661	45	0	0	78	240	182	7	DMSO
1141	xyz-1042	E	24	2628	1	0	2249	14	0	0	50	64	237	14	bortezomib
1142	xyz-1042	F	24	2558	1	0	28	2342	0	0	25	79	73	11	CX5461
1143	xyz-1042	G	24	3702	1	0	2978	42	0	0	189	246	236	11	DMSO
1144	xyz-1042	H	24	2643	1	0	2246	13	0	0	23	123	221	17	silvestrol
1145	xyz-1042	I	24	3064	1	0	2744	11	0	0	19	95	169	26	Cycloheximide
1146	xyz-1042	J	24	3269	1	0	2457	72	0	0	167	320	220	33	DMSO
1147	xyz-1042	K	24	2068	1	0	1754	17	0	0	26	77	188	6	MG132
1148	xyz-1042	L	24	2766	1	0	2359	18	0	0	11	139	217	22	silvestrol
1149	xyz-1042	M	24	3107	1	0	2701	12	0	0	29	149	209	7	Cycloheximide
1150	xyz-1042	N	24	3485	1	0	34	3098	0	0	142	130	68	13	actinomycin D
1151	xyz-1042	O	24	3298	1	0	11	3117	0	0	36	70	53	11	CX5461
1152	xyz-1042	P	24	1831	1	0	1374	69	0	0	71	184	119	14	DMSO
1153	xyz-1044	A	1	443	1	0	400	2	0	0	19	7	12	3	DMSO
1154	xyz-1044	B	1	3332	1	0	3015	12	0	0	24	57	221	3	bortezomib
1155	xyz-1044	C	1	3057	1	0	2662	11	0	0	19	173	189	3	silvestrol
1156	xyz-1044	D	1	3427	1	0	17	3243	0	0	31	70	50	16	CX5461
1157	xyz-1044	E	1	3927	1	0	3201	36	0	0	228	224	227	11	DMSO
1158	xyz-1044	F	1	3082	1	0	2790	10	0	0	18	121	138	5	Cycloheximide
1159	xyz-1044	G	1	2644	1	0	2359	20	0	0	38	61	152	14	MG132
1160	xyz-1044	H	1	3553	1	0	18	3198	0	0	177	82	60	18	actinomycin D
1161	xyz-1044	I	1	3289	1	0	2733	31	0	0	156	186	174	9	DMSO
1162	xyz-1044	J	1	3070	1	0	2759	16	0	0	21	100	155	19	Cycloheximide
1163	xyz-1044	K	1	2252	1	0	1978	11	0	0	21	40	193	9	bortezomib
1164	xyz-1044	L	1	1736	1	0	1564	1	0	0	8	72	89	2	silvestrol
1165	xyz-1044	M	1	3301	1	0	2734	51	0	0	126	215	167	8	DMSO
1166	xyz-1044	N	1	3492	1	0	2865	48	0	0	190	205	172	12	DMSO
1167	xyz-1044	O	1	3078	1	0	2645	50	0	0	20	98	260	5	MG132
1168	xyz-1044	P	1	3404	1	0	47	3158	0	0	48	90	48	13	CX5461
1169	xyz-1044	A	2	3445	1	0	3119	13	0	0	27	94	186	6	Cycloheximide
1170	xyz-1044	B	2	3956	1	0	37	3586	0	0	178	87	50	18	actinomycin D
1171	xyz-1044	C	2	3306	1	0	2489	70	0	0	163	312	222	50	DMSO
1172	xyz-1044	D	2	2411	1	0	2089	11	0	0	25	95	184	7	silvestrol
1173	xyz-1044	E	2	3616	1	0	15	3438	0	0	43	57	45	18	CX5461
1174	xyz-1044	F	2	3208	1	0	2719	27	0	0	78	89	289	6	MG132
1175	xyz-1044	G	2	2642	1	0	2309	10	0	0	20	68	233	2	bortezomib
1176	xyz-1044	H	2	3410	1	0	2742	34	0	0	155	224	244	11	DMSO
1177	xyz-1044	I	2	2800	1	0	9	2537	0	0	111	95	42	6	actinomycin D
1178	xyz-1044	J	2	2935	1	0	2624	11	0	0	43	61	191	5	MG132
1179	xyz-1044	K	2	3501	1	0	2785	40	0	0	224	242	199	11	DMSO
1180	xyz-1044	L	2	2646	1	0	2325	12	0	0	31	67	205	6	bortezomib
1181	xyz-1044	M	2	2812	1	0	2489	11	0	0	23	119	159	11	Cycloheximide
1182	xyz-1044	N	2	3293	1	0	44	3056	0	0	43	61	68	21	CX5461
1183	xyz-1044	O	2	3015	1	0	26	2708	0	0	110	81	82	8	actinomycin D
1184	xyz-1044	P	2	2886	1	0	2557	16	0	0	14	141	148	10	silvestrol
1185	xyz-1044	A	3	3384	1	0	2722	42	0	0	156	271	181	12	Bromocriptine Mesylate
1186	xyz-1044	B	3	3871	1	0	3138	18	0	0	228	254	214	19
1187	xyz-1044	C	3	3356	1	0	2707	45	0	0	105	287	206	6	Butacaine
1188	xyz-1044	D	3	3324	1	0	2659	46	0	0	173	242	194	10
1189	xyz-1044	E	3	3576	1	0	2932	31	0	0	151	245	211	6	Calcium Gluceptate
1190	xyz-1044	F	3	3652	1	0	2948	57	0	0	196	200	233	18
1191	xyz-1044	G	3	3557	1	0	2780	49	0	0	183	282	259	4	Carbadox
1192	xyz-1044	H	3	3527	1	0	2885	33	0	0	181	185	230	13
1193	xyz-1044	I	3	3474	1	0	2817	28	0	0	168	203	250	8	Ceftazidime Pentahydrate
1194	xyz-1044	J	3	3620	1	0	3019	27	0	0	168	225	160	21
1195	xyz-1044	K	3	3452	1	0	2788	24	0	0	188	239	196	17	Clinafoxacin HCl
1196	xyz-1044	L	3	3262	1	0	2545	35	0	0	214	239	216	13
1197	xyz-1044	M	3	3400	1	0	2619	61	0	0	183	305	225	7	Clopamide
1198	xyz-1044	N	3	3459	1	0	2741	71	0	0	183	272	181	11
1199	xyz-1044	O	3	3412	1	0	2699	76	0	0	139	262	218	18	Clorgyline HCl
1200	xyz-1044	P	3	3460	1	0	2808	42	0	0	189	202	199	20
1201	xyz-1044	A	4	3888	1	0	3292	32	0	0	199	177	176	12
1202	xyz-1044	B	4	3509	1	0	2893	22	0	0	179	171	233	11
1203	xyz-1044	C	4	3379	1	0	2667	46	0	0	177	247	231	11
1204	xyz-1044	D	4	3371	1	0	2750	22	0	0	203	188	201	7
1205	xyz-1044	E	4	2948	1	0	2670	12	0	0	35	46	177	8
1206	xyz-1044	F	4	4296	1	0	3266	40	0	0	388	275	315	12
1207	xyz-1044	G	4	3852	1	0	2914	64	0	0	289	158	382	45
1208	xyz-1044	H	4	3119	1	0	2551	33	0	0	148	204	166	17
1209	xyz-1044	I	4	2971	1	0	1213	17	0	0	414	1125	196	6
1210	xyz-1044	J	4	3670	1	0	2957	24	0	0	224	221	227	17
1211	xyz-1044	K	4	3384	1	0	2783	33	0	0	188	229	141	10
1212	xyz-1044	L	4	2775	1	0	2255	39	0	0	133	198	140	10
1213	xyz-1044	M	4	3346	1	0	2624	38	0	0	198	244	198	44
1214	xyz-1044	N	4	3583	1	0	2915	51	0	0	197	248	160	12
1215	xyz-1044	O	4	3316	1	0	2674	75	0	0	128	225	198	16
1216	xyz-1044	P	4	3628	1	0	2911	54	0	0	187	246	210	20
1217	xyz-1044	A	5	3854	1	0	3187	24	0	0	226	131	272	14	Colistimethate Sodium
1218	xyz-1044	B	5	3670	1	0	3098	34	0	0	182	138	210	8
1219	xyz-1044	C	5	3437	1	0	2869	28	0	0	129	225	178	8	Dibenzepine HCl
1220	xyz-1044	D	5	3466	1	0	2804	36	0	0	200	201	218	7
1221	xyz-1044	E	5	3728	1	0	2927	38	0	0	281	232	239	11	Dimaprit 2HCl
1222	xyz-1044	F	5	3834	1	0	2941	75	0	0	284	285	232	17
1223	xyz-1044	G	5	3775	1	0	2882	52	0	0	244	311	258	28	Diphenylpyraline HCl
1224	xyz-1044	H	5	3628	1	0	3093	23	0	0	145	165	187	15
1225	xyz-1044	I	5	3544	1	0	2963	30	0	0	166	193	186	6	Disopyramide Phosphate
1226	xyz-1044	J	5	3726	1	0	3025	30	0	0	191	248	216	16
1227	xyz-1044	K	5	2534	1	0	2240	9	0	0	34	85	151	15	Emetine
1228	xyz-1044	L	5	3538	1	0	2820	60	0	0	230	220	192	16
1229	xyz-1044	M	5	3477	1	0	2718	61	0	0	220	280	188	10	Physostigmine Hemisulfate Salt
1230	xyz-1044	N	5	2688	1	0	2103	40	0	0	175	202	151	17
1231	xyz-1044	O	5	3237	1	0	2560	97	0	0	110	262	194	14	Ethoxzolamide
1232	xyz-1044	P	5	3394	1	0	2885	46	0	0	113	171	162	17
1233	xyz-1044	A	6	3233	1	0	2789	23	0	0	124	131	159	7
1234	xyz-1044	B	6	4229	1	0	3513	43	0	0	178	200	285	10
1235	xyz-1044	C	6	3178	1	0	2623	53	0	0	136	195	157	14
1236	xyz-1044	D	6	3522	1	0	2789	53	0	0	185	247	237	11
1237	xyz-1044	E	6	3848	1	0	3110	53	0	0	282	195	193	15
1238	xyz-1044	F	6	4003	1	0	3129	76	0	0	264	299	219	16
1239	xyz-1044	G	6	3549	1	0	2785	53	0	0	222	248	232	9
1240	xyz-1044	H	6	3812	1	0	3135	41	0	0	207	163	256	10
1241	xyz-1044	I	6	3637	1	0	2975	48	0	0	182	206	210	16
1242	xyz-1044	J	6	2616	1	0	2062	50	0	0	125	194	179	6
1243	xyz-1044	K	6	3311	1	0	2607	47	0	0	200	231	207	19
1244	xyz-1044	L	6	3487	1	0	2847	40	0	0	232	182	180	6
1245	xyz-1044	M	6	3453	1	0	2849	54	0	0	235	144	155	16
1246	xyz-1044	N	6	3207	1	0	2564	60	0	0	174	222	174	13
1247	xyz-1044	O	6	3268	1	0	2593	153	0	0	122	223	167	10
1248	xyz-1044	P	6	3658	1	0	2837	159	0	0	182	277	184	19
1249	xyz-1044	A	7	4169	1	0	3502	39	0	0	188	213	210	17	Famprofazone
1250	xyz-1044	B	7	4031	1	0	3395	19	0	0	190	198	214	15
1251	xyz-1044	C	7	3370	1	0	2686	41	0	0	176	251	203	13	Guanethidine Sulfate
1252	xyz-1044	D	7	3470	1	0	2838	43	0	0	132	229	216	12
1253	xyz-1044	E	7	3764	1	0	3076	45	0	0	207	218	207	11	Hemicholinium Bromide
1254	xyz-1044	F	7	3995	1	0	3246	60	0	0	243	211	221	14
1255	xyz-1044	G	7	3326	1	0	2659	29	0	0	173	234	217	14	Isoetharine Mesylate
1256	xyz-1044	H	7	3674	1	0	2779	239	0	0	166	256	218	16
1257	xyz-1044	I	7	3780	1	0	3091	38	0	0	188	218	227	18	Meclocycline Sulfosalicylate
1258	xyz-1044	J	7	3612	1	0	2991	38	0	0	185	237	145	16
1259	xyz-1044	K	7	3205	1	0	2646	39	0	0	138	204	167	11	Medrysone
1260	xyz-1044	L	7	3529	1	0	2816	56	0	0	229	205	199	24
1261	xyz-1044	M	7	3584	1	0	2779	34	0	0	215	311	233	12	Mepiroxol
1262	xyz-1044	N	7	3593	1	0	2928	45	0	0	181	242	183	14
1263	xyz-1044	O	7	3367	1	0	2764	62	0	0	116	254	151	20	Mesoridazine Besylate
1264	xyz-1044	P	7	3288	1	0	2688	88	0	0	150	218	133	11
1265	xyz-1044	A	8	3789	1	0	3259	31	0	0	167	125	187	20
1266	xyz-1044	B	8	3975	1	0	3266	40	0	0	193	239	221	16
1267	xyz-1044	C	8	3351	1	0	2735	44	0	0	139	220	199	14
1268	xyz-1044	D	8	3504	1	0	2783	38	0	0	179	232	168	104
1269	xyz-1044	E	8	3832	1	0	3087	49	0	0	250	233	199	14
1270	xyz-1044	F	8	3809	1	0	3039	53	0	0	250	255	197	15
1271	xyz-1044	G	8	3731	1	0	3040	45	0	0	229	234	170	13
1272	xyz-1044	H	8	3685	1	0	3050	46	0	0	207	159	201	22
1273	xyz-1044	I	8	3758	1	0	3161	31	0	0	230	133	186	17
1274	xyz-1044	J	8	3449	1	0	2839	37	0	0	134	225	190	24
1275	xyz-1044	K	8	3444	1	0	2680	62	0	0	178	265	241	18
1276	xyz-1044	L	8	3621	1	0	3077	23	0	0	177	177	153	14
1277	xyz-1044	M	8	3388	1	0	2699	42	0	0	235	241	160	11
1278	xyz-1044	N	8	3625	1	0	3001	35	0	0	204	207	161	17
1279	xyz-1044	O	8	3119	1	0	2494	56	0	0	124	246	177	22
1280	xyz-1044	P	8	3329	1	0	2649	99	0	0	161	242	154	24
1281	xyz-1044	A	9	3078	1	0	2544	39	0	0	130	205	149	11	Metaproterenol Sulfate
1282	xyz-1044	B	9	3311	1	0	2803	37	0	0	128	145	177	21
1283	xyz-1044	C	9	3349	1	0	2732	39	0	0	122	267	179	10	Metaraminol Bitartrate
1284	xyz-1044	D	9	3446	1	0	2843	24	0	0	167	204	194	14
1285	xyz-1044	E	9	3911	1	0	3224	35	0	0	204	235	197	16	Methapyrilene HCl
1286	xyz-1044	F	9	3811	1	0	3085	42	0	0	211	274	185	14
1287	xyz-1044	G	9	3696	1	0	2982	57	0	0	213	222	206	16	Methoxamine HCl
1288	xyz-1044	H	9	3495	1	0	2967	45	0	0	148	152	173	10
1289	xyz-1044	I	9	3738	1	0	3116	32	0	0	173	188	218	11	Meticrane
1290	xyz-1044	J	9	3535	1	0	2922	58	0	0	185	214	141	15
1291	xyz-1044	K	9	3400	1	0	2746	49	0	0	200	204	179	22	Moxalactam Disodium
1292	xyz-1044	L	9	3604	1	0	2710	76	0	0	172	276	354	16
1293	xyz-1044	M	9	3541	1	0	2747	34	0	0	228	214	212	106	Nalmefene HCl
1294	xyz-1044	N	9	3929	1	0	3254	43	0	0	226	201	187	18
1295	xyz-1044	O	9	3354	1	0	2673	66	0	0	155	247	203	10	Nialamide
1296	xyz-1044	P	9	3175	1	0	2637	73	0	0	135	191	123	16
1297	xyz-1044	A	10	2863	1	0	2424	25	0	0	122	135	132	25
1298	xyz-1044	B	10	3669	1	0	3209	19	0	0	135	148	138	20
1299	xyz-1044	C	10	3303	1	0	2741	43	0	0	128	207	177	7
1300	xyz-1044	D	10	3518	1	0	2926	53	0	0	154	195	177	13
1301	xyz-1044	E	10	3927	1	0	3253	26	0	0	259	190	182	17
1302	xyz-1044	F	10	3294	1	0	2700	28	0	0	193	184	172	17
1303	xyz-1044	G	10	3645	1	0	2916	60	0	0	221	206	229	13
1304	xyz-1044	H	10	3768	1	0	3068	58	0	0	176	254	197	15
1305	xyz-1044	I	10	3649	1	0	3021	30	0	0	202	179	201	16
1306	xyz-1044	J	10	3733	1	0	3173	34	0	0	148	159	204	15
1307	xyz-1044	K	10	3557	1	0	2937	41	0	0	220	171	174	14
1308	xyz-1044	L	10	3689	1	0	3069	39	0	0	196	176	197	12
1309	xyz-1044	M	10	3635	1	0	2833	39	0	0	282	254	216	11
1310	xyz-1044	N	10	3305	1	0	2767	31	0	0	188	155	153	11
1311	xyz-1044	O	10	3881	1	0	3315	70	0	0	156	150	172	18
1312	xyz-1044	P	10	3272	1	0	2730	51	0	0	145	205	131	10
1313	xyz-1044	A	11	3948	1	0	3286	17	0	0	245	155	224	21	Oxethazaine
1314	xyz-1044	B	11	3919	1	0	3340	33	0	0	172	175	189	10
1315	xyz-1044	C	11	3357	1	0	2758	52	0	0	108	238	184	17	Oxprenolol HCl
1316	xyz-1044	D	11	3450	1	0	2929	28	0	0	132	199	151	11
1317	xyz-1044	E	11	4015	1	0	3215	30	0	0	325	203	228	14	Pentoxifylline
1318	xyz-1044	F	11	3474	1	0	2874	35	0	0	167	196	193	9
1319	xyz-1044	G	11	3677	1	0	2973	27	0	0	242	214	208	13	Physostigmine Salicylate
1320	xyz-1044	H	11	3541	1	0	2893	27	0	0	185	197	222	17
1321	xyz-1044	I	11	3680	1	0	3016	30	0	0	209	194	221	10	Pipenzolate Bromide
1322	xyz-1044	J	11	3561	1	0	2992	26	0	0	144	192	183	24
1323	xyz-1044	K	11	3438	1	0	2833	30	0	0	185	168	207	15	Piromidic Acid
1324	xyz-1044	L	11	3480	1	0	2940	28	0	0	144	198	163	7
1325	xyz-1044	M	11	3505	1	0	2693	44	0	0	236	311	208	13	Procyclidine HCl
1326	xyz-1044	N	11	3510	1	0	2928	41	0	0	149	182	195	15
1327	xyz-1044	O	11	3500	1	0	2943	58	0	0	131	209	149	10	R-(-)-Apomorphine HCl Hemihydrate
1328	xyz-1044	P	11	3405	1	0	2707	115	0	0	144	277	143	19
1329	xyz-1044	A	12	3836	1	0	3153	55	0	0	221	223	171	13
1330	xyz-1044	B	12	3760	1	0	3174	32	0	0	183	175	179	17
1331	xyz-1044	C	12	3110	1	0	2594	40	0	0	122	169	179	6
1332	xyz-1044	D	12	3590	1	0	2976	44	0	0	165	192	199	14
1333	xyz-1044	E	12	3792	1	0	3117	36	0	0	234	202	180	23
1334	xyz-1044	F	12	3630	1	0	2990	47	0	0	239	170	167	17
1335	xyz-1044	G	12	3254	1	0	2883	37	0	0	32	82	203	17
1336	xyz-1044	H	12	3668	1	0	3050	31	0	0	168	228	179	12
1337	xyz-1044	I	12	3675	1	0	2956	39	0	0	193	176	200	111
1338	xyz-1044	J	12	3742	1	0	3111	51	0	0	139	223	194	24
1339	xyz-1044	K	12	3543	1	0	2981	35	0	0	206	155	148	18
1340	xyz-1044	L	12	3747	1	0	3147	23	0	0	181	173	206	17
1341	xyz-1044	M	12	2772	1	0	2173	24	0	0	211	139	131	94
1342	xyz-1044	N	12	3640	1	0	2969	40	0	0	215	208	191	17
1343	xyz-1044	O	12	3352	1	0	2844	67	0	0	106	182	142	11
1344	xyz-1044	P	12	2933	1	0	2449	50	0	0	137	148	137	12
1345	xyz-1044	A	13	3737	1	0	3154	41	0	0	165	212	153	12	Ractopamine HCl
1346	xyz-1044	B	13	4061	1	0	3504	19	0	0	171	174	176	17
1347	xyz-1044	C	13	3297	1	0	2699	60	0	0	111	213	196	18	Rolitetracycline
1348	xyz-1044	D	13	3430	1	0	2845	42	0	0	159	170	196	18
1349	xyz-1044	E	13	3865	1	0	3155	43	0	0	237	196	212	22	Terfenadine
1350	xyz-1044	F	13	2909	1	0	2403	28	0	0	128	197	142	11
1351	xyz-1044	G	13	3421	1	0	2867	21	0	0	178	180	166	9	Thiostrepton
1352	xyz-1044	H	13	3543	1	0	3047	48	0	0	146	146	146	10
1353	xyz-1044	I	13	3872	1	0	2805	62	0	0	188	202	215	400	Thonzonium Bromide
1354	xyz-1044	J	13	3734	1	0	3113	44	0	0	175	195	187	20
1355	xyz-1044	K	13	3266	1	0	2668	53	0	0	194	159	173	19	Tolazamide
1356	xyz-1044	L	13	3905	1	0	3286	37	0	0	199	158	201	24
1357	xyz-1044	M	13	3593	1	0	2885	63	0	0	236	211	186	12	Tacrine HCl
1358	xyz-1044	N	13	3624	1	0	3069	46	0	0	195	153	141	20
1359	xyz-1044	O	13	3454	1	0	2883	56	0	0	95	241	167	12	Pimozide
1360	xyz-1044	P	13	3518	1	0	2843	84	0	0	189	242	136	24
1361	xyz-1044	A	14	4071	1	0	3447	45	0	0	190	179	191	19
1362	xyz-1044	B	14	3469	1	0	3000	28	0	0	161	132	138	10
1363	xyz-1044	C	14	2980	1	0	2455	32	0	0	119	227	130	17
1364	xyz-1044	D	14	3507	1	0	2943	33	0	0	151	189	178	13
1365	xyz-1044	E	14	3820	1	0	3135	39	0	0	242	195	192	17
1366	xyz-1044	F	14	3762	1	0	3050	45	0	0	197	225	227	18
1367	xyz-1044	G	14	3868	1	0	3207	45	0	0	245	170	176	25
1368	xyz-1044	H	14	2809	1	0	2344	31	0	0	188	82	158	6
1369	xyz-1044	I	14	3846	1	0	2904	37	0	0	230	189	233	253
1370	xyz-1044	J	14	3522	1	0	2856	41	0	0	188	205	218	14
1371	xyz-1044	K	14	3377	1	0	2880	26	0	0	191	122	148	10
1372	xyz-1044	L	14	3706	1	0	3132	46	0	0	172	146	191	19
1373	xyz-1044	M	14	3114	1	0	2481	38	0	0	210	153	214	18
1374	xyz-1044	N	14	3702	1	0	3144	31	0	0	224	116	177	10
1375	xyz-1044	O	14	3274	1	0	2733	41	0	0	159	169	165	7
1376	xyz-1044	P	14	3424	1	0	2774	114	0	0	174	194	154	14
1377	xyz-1044	A	15	3417	1	0	2922	30	0	0	153	136	159	17	Carbachol
1378	xyz-1044	B	15	3869	1	0	3223	43	0	0	184	238	174	7
1379	xyz-1044	C	15	3344	1	0	2819	44	0	0	104	222	149	6	Tolmetin Sodium
1380	xyz-1044	D	15	3450	1	0	2851	54	0	0	151	186	197	11
1381	xyz-1044	E	15	3754	1	0	3101	56	0	0	221	173	183	20	Cinoxacin
1382	xyz-1044	F	15	3709	1	0	3090	45	0	0	216	149	191	18
1383	xyz-1044	G	15	3775	1	0	3106	34	0	0	232	190	194	19	Glafenine HCl
1384	xyz-1044	H	15	3768	1	0	3150	49	0	0	204	147	207	11
1385	xyz-1044	I	15	3962	1	0	3179	55	0	0	215	219	232	62	Noscapine HCl
1386	xyz-1044	J	15	3578	1	0	3070	26	0	0	165	153	151	13
1387	xyz-1044	K	15	3416	1	0	2844	34	0	0	179	189	157	13	Phenothrin
1388	xyz-1044	L	15	3766	1	0	3104	49	0	0	216	185	185	27
1389	xyz-1044	M	15	3460	1	0	2742	56	0	0	224	224	200	14	Phthalylsulfacetamide
1390	xyz-1044	N	15	3583	1	0	3036	33	0	0	179	165	158	12
1391	xyz-1044	O	15	3021	1	0	2594	35	0	0	89	157	137	9	Pinacidil
1392	xyz-1044	P	15	3526	1	0	2907	78	0	0	195	208	127	11
1393	xyz-1044	A	16	3869	1	0	3339	15	0	0	181	129	185	20
1394	xyz-1044	B	16	3757	1	0	3168	28	0	0	187	148	214	12
1395	xyz-1044	C	16	2597	1	0	2033	55	0	0	140	186	172	11
1396	xyz-1044	D	16	3786	1	0	3121	50	0	0	228	157	212	18
1397	xyz-1044	E	16	3904	1	0	3227	42	0	0	220	192	205	18
1398	xyz-1044	F	16	3736	1	0	3054	47	0	0	229	205	181	20
1399	xyz-1044	G	16	3448	1	0	2842	52	0	0	193	188	155	18
1400	xyz-1044	H	16	3895	1	0	3202	67	0	0	183	202	220	21
1401	xyz-1044	I	16	3890	1	0	3258	44	0	0	242	137	186	23
1402	xyz-1044	J	16	2086	1	0	1779	29	0	0	70	116	80	12
1403	xyz-1044	K	16	3061	1	0	2588	25	0	0	151	142	146	9
1404	xyz-1044	L	16	3690	1	0	3087	41	0	0	222	163	166	11
1405	xyz-1044	M	16	3367	1	0	2806	23	0	0	185	188	152	13
1406	xyz-1044	N	16	3739	1	0	3142	29	0	0	208	173	170	17
1407	xyz-1044	O	16	3084	1	0	2556	82	0	0	118	182	129	17
1408	xyz-1044	P	16	3304	1	0	2704	126	0	0	137	170	147	20
1409	xyz-1044	A	17	3960	1	0	3394	32	0	0	165	162	199	8	Suxibuzone
1410	xyz-1044	B	17	3983	1	0	3407	29	0	0	160	172	203	12
1411	xyz-1044	C	17	2347	1	0	2009	39	0	0	59	114	116	10	Carbenoxolone Sodium
1412	xyz-1044	D	17	3924	1	0	3265	45	0	0	187	207	202	18
1413	xyz-1044	E	17	3927	1	0	3269	43	0	0	206	198	193	18	Hydrastinine HCl
1414	xyz-1044	F	17	3665	1	0	2919	56	0	0	226	210	172	82
1415	xyz-1044	G	17	3658	1	0	2961	42	0	0	210	202	225	18	Nicotine Ditartrate
1416	xyz-1044	H	17	3636	1	0	2967	47	0	0	219	169	212	22
1417	xyz-1044	I	17	4051	1	0	3207	53	0	0	222	224	227	118	Pridinol Methanesulfonate
1418	xyz-1044	J	17	3651	1	0	3010	31	0	0	209	177	195	29
1419	xyz-1044	K	17	3529	1	0	2989	37	0	0	185	161	144	13	Triflupromazine HCl
1420	xyz-1044	L	17	3845	1	0	3082	45	0	0	267	207	219	25
1421	xyz-1044	M	17	3785	1	0	2972	47	0	0	289	221	167	89	Dicyclomine HCl
1422	xyz-1044	N	17	3635	1	0	3019	40	0	0	251	134	175	16
1423	xyz-1044	O	17	3044	1	0	2537	30	0	0	108	192	169	8	Thioridazine HCl
1424	xyz-1044	P	17	3446	1	0	2776	87	0	0	180	230	159	14
1425	xyz-1044	A	18	3720	1	0	3103	19	0	0	219	175	190	14
1426	xyz-1044	B	18	4033	1	0	3522	46	0	0	132	172	154	7
1427	xyz-1044	C	18	3647	1	0	3138	38	0	0	134	161	161	15
1428	xyz-1044	D	18	3610	1	0	2963	72	0	0	184	162	214	15
1429	xyz-1044	E	18	3871	1	0	3196	46	0	0	261	178	175	15
1430	xyz-1044	F	18	3571	1	0	2896	38	0	0	258	187	163	29
1431	xyz-1044	G	18	3674	1	0	2979	48	0	0	262	185	191	9
1432	xyz-1044	H	18	3513	1	0	2900	42	0	0	261	78	221	11
1433	xyz-1044	I	18	3899	1	0	2323	61	0	0	211	218	168	918
1434	xyz-1044	J	18	3302	1	0	2781	39	0	0	176	143	147	16
1435	xyz-1044	K	18	3329	1	0	2678	52	0	0	233	195	139	32
1436	xyz-1044	L	18	3557	1	0	3099	46	0	0	161	103	137	11
1437	xyz-1044	M	18	2790	1	0	2336	26	0	0	183	109	126	10
1438	xyz-1044	N	18	3803	1	0	3188	34	0	0	262	150	155	14
1439	xyz-1044	O	18	3212	1	0	2709	74	0	0	136	152	132	9
1440	xyz-1044	P	18	2744	1	0	2360	48	0	0	86	126	111	13
1441	xyz-1044	A	19	3304	1	0	2837	23	0	0	91	130	202	21	Mepenzolate Bromide
1442	xyz-1044	B	19	3674	1	0	3173	43	0	0	142	141	157	18
1443	xyz-1044	C	19	3364	1	0	2778	40	0	0	164	195	176	11	Aceclidine HCl
1444	xyz-1044	D	19	3743	1	0	3035	69	0	0	207	209	207	16
1445	xyz-1044	E	19	4019	1	0	3278	41	0	0	248	225	214	13	Imipramine HCl
1446	xyz-1044	F	19	3277	1	0	2617	30	0	0	208	221	179	22
1447	xyz-1044	G	19	3686	1	0	2912	53	0	0	241	243	222	15	Methylhydantoin-5-(D)
1448	xyz-1044	H	19	4011	1	0	3083	144	0	0	234	201	324	25
1449	xyz-1044	I	19	4038	1	0	1368	40	0	0	181	210	147	2092	Metrizamide
1450	xyz-1044	J	19	3648	1	0	3000	63	0	0	197	192	175	21
1451	xyz-1044	K	19	3495	1	0	2758	60	0	0	225	218	222	12	Nomifensine Maleate
1452	xyz-1044	L	19	3828	1	0	3094	41	0	0	230	249	194	20
1453	xyz-1044	M	19	3585	1	0	2969	39	0	0	179	206	172	20	Proadifen HCl
1454	xyz-1044	N	19	3611	1	0	3034	47	0	0	183	178	150	19
1455	xyz-1044	O	19	3680	1	0	3163	60	0	0	117	196	134	10	Pyrilamine Maleate
1456	xyz-1044	P	19	2626	1	0	2123	88	0	0	116	157	121	21
1457	xyz-1044	A	20	3504	1	0	2990	43	0	0	137	159	140	35
1458	xyz-1044	B	20	3432	1	0	2943	36	0	0	147	127	163	16
1459	xyz-1044	C	20	3284	1	0	2819	42	0	0	131	130	149	13
1460	xyz-1044	D	20	3565	1	0	2911	41	0	0	213	170	214	16
1461	xyz-1044	E	20	4105	1	0	3315	52	0	0	344	151	223	20
1462	xyz-1044	F	20	3788	1	0	3160	51	0	0	226	178	161	12
1463	xyz-1044	G	20	3679	1	0	3042	56	0	0	254	132	175	20
1464	xyz-1044	H	20	3525	1	0	2911	84	0	0	182	152	175	21
1465	xyz-1044	I	20	3882	1	0	2708	54	0	0	265	229	188	438
1466	xyz-1044	J	20	3330	1	0	2841	25	0	0	207	128	116	13
1467	xyz-1044	K	20	3236	1	0	2675	27	0	0	213	160	146	15
1468	xyz-1044	L	20	3847	1	0	3159	43	0	0	210	202	210	23
1469	xyz-1044	M	20	3122	1	0	2515	73	0	0	169	187	160	18
1470	xyz-1044	N	20	4116	1	0	3438	62	0	0	273	155	172	16
1471	xyz-1044	O	20	3957	1	0	3410	58	0	0	140	184	145	20
1472	xyz-1044	P	20	3304	1	0	2772	89	0	0	131	180	120	12
1473	xyz-1044	A	21	4024	1	0	3411	43	0	0	183	184	182	21	Bekanamycin
1474	xyz-1044	B	21	3668	1	0	3201	36	0	0	166	103	149	13
1475	xyz-1044	C	21	3113	1	0	2546	67	0	0	125	182	184	9	Difloxacin HCl
1476	xyz-1044	D	21	2838	1	0	2357	31	0	0	184	122	131	13
1477	xyz-1044	E	21	4103	1	0	3276	66	0	0	295	226	210	30	Fosfomycin Tromethamine
1478	xyz-1044	F	21	3747	1	0	3048	53	0	0	259	192	183	12
1479	xyz-1044	G	21	3297	1	0	2640	71	0	0	192	171	200	23	Acetarsone
1480	xyz-1044	H	21	3034	1	0	2515	73	0	0	157	125	154	10
1481	xyz-1044	I	21	3847	1	0	3009	95	0	0	204	263	258	18	Bendroflumethiazide
1482	xyz-1044	J	21	3697	1	0	3070	29	0	0	211	200	151	36
1483	xyz-1044	K	21	3360	1	0	2781	37	0	0	206	164	157	15	Bentiromide
1484	xyz-1044	L	21	3698	1	0	3070	54	0	0	250	145	164	15
1485	xyz-1044	M	21	3732	1	0	3213	28	0	0	183	130	167	11	Bephenium Hydroxynaphthoate
1486	xyz-1044	N	21	3778	1	0	3203	41	0	0	192	156	164	22
1487	xyz-1044	O	21	3816	1	0	3181	79	0	0	154	233	157	12	Brucine
1488	xyz-1044	P	21	3469	1	0	2943	106	0	0	119	149	140	12
1489	xyz-1044	A	22	4237	1	0	3753	33	0	0	256	37	140	18
1490	xyz-1044	B	22	3699	1	0	3229	24	0	0	155	130	151	10
1491	xyz-1044	C	22	3336	1	0	2871	43	0	0	111	149	148	14
1492	xyz-1044	D	22	2786	1	0	2271	43	0	0	180	129	152	11
1493	xyz-1044	E	22	4072	1	0	3435	24	0	0	264	142	193	14
1494	xyz-1044	F	22	3264	1	0	2749	30	0	0	162	158	151	14
1495	xyz-1044	G	22	3506	1	0	2943	39	0	0	228	129	158	9
1496	xyz-1044	H	22	3904	1	0	3295	48	0	0	218	129	189	25
1497	xyz-1044	I	22	4023	1	0	3407	35	0	0	243	121	189	28
1498	xyz-1044	J	22	3187	1	0	2533	56	0	0	261	129	192	16
1499	xyz-1044	K	22	3354	1	0	2753	46	0	0	223	155	162	15
1500	xyz-1044	L	22	3777	1	0	3146	102	0	0	213	152	131	33
1501	xyz-1044	M	22	4016	1	0	3322	43	0	0	278	144	202	27
1502	xyz-1044	N	22	3899	1	0	3189	66	0	0	325	120	185	14
1503	xyz-1044	O	22	4187	1	0	3328	183	0	0	208	216	228	24
1504	xyz-1044	P	22	3729	1	0	3133	81	0	0	175	173	148	19
1505	xyz-1044	A	23	3437	1	0	165	3144	0	0	31	19	58	20	CX5461
1506	xyz-1044	B	23	3023	1	0	2811	9	0	0	20	39	136	8	Cycloheximide
1507	xyz-1044	C	23	2619	1	0	2335	14	0	0	28	42	194	6	bortezomib
1508	xyz-1044	D	23	3192	1	0	2631	59	0	0	163	147	175	17	DMSO
1509	xyz-1044	E	23	3379	1	0	3005	14	0	0	38	89	209	24	silvestrol
1510	xyz-1044	F	23	3861	1	0	15	3479	0	0	245	72	37	13	actinomycin D
1511	xyz-1044	G	23	2361	1	0	2097	16	0	0	46	37	159	6	MG132
1512	xyz-1044	H	23	3071	1	0	2703	44	0	0	47	43	217	17	bortezomib
1513	xyz-1044	I	23	3446	1	0	3130	6	0	0	20	89	169	32	Cycloheximide
1514	xyz-1044	J	23	3282	1	0	21	3117	0	0	48	39	38	19	CX5461
1515	xyz-1044	K	23	2825	1	0	15	2553	0	0	164	40	45	8	actinomycin D
1516	xyz-1044	L	23	3640	1	0	3048	54	0	0	214	150	160	14	DMSO
1517	xyz-1044	M	23	2964	1	0	2586	21	0	0	53	79	214	11	MG132
1518	xyz-1044	N	23	3911	1	0	3096	145	0	0	254	223	167	26	DMSO
1519	xyz-1044	O	23	3583	1	0	3148	55	0	0	14	118	190	58	silvestrol
1520	xyz-1044	P	23	2549	1	0	2305	25	0	0	20	56	134	9	bortezomib
1521	xyz-1044	A	24	3302	1	0	2908	23	0	0	263	8	83	17	DMSO
1522	xyz-1044	B	24	3066	1	0	2822	18	0	0	13	45	157	11	MG132
1523	xyz-1044	C	24	3693	1	0	30	3350	0	0	150	97	52	14	actinomycin D
1524	xyz-1044	D	24	3556	1	0	2820	121	0	0	181	223	180	31	DMSO
1525	xyz-1044	E	24	3195	1	0	2883	10	0	0	45	41	204	12	bortezomib
1526	xyz-1044	F	24	2458	1	0	23	2316	0	0	23	43	35	18	CX5461
1527	xyz-1044	G	24	3953	1	0	3243	35	0	0	221	231	200	23	DMSO
1528	xyz-1044	H	24	3170	1	0	2848	8	0	0	15	69	209	21	silvestrol
1529	xyz-1044	I	24	3332	1	0	3108	7	0	0	23	47	123	24	Cycloheximide
1530	xyz-1044	J	24	3564	1	0	3181	29	0	0	95	117	121	21	DMSO
1531	xyz-1044	K	24	2651	1	0	2347	18	0	0	49	59	171	7	MG132
1532	xyz-1044	L	24	3173	1	0	2890	8	0	0	17	97	144	17	silvestrol
1533	xyz-1044	M	24	3298	1	0	3027	17	0	0	27	77	133	17	Cycloheximide
1534	xyz-1044	N	24	3290	1	0	93	2945	0	0	58	98	76	20	actinomycin D
1535	xyz-1044	O	24	3368	1	0	78	3083	0	0	49	86	50	22	CX5461
1536	xyz-1044	P	24	2601	1	0	2240	48	0	0	81	144	74	14	DMSO

## Sheet: ENP1 +LMB_rep1
738	PlateName	Row	Col	ObjectNumber	MainHitrate	nucleoli	nucleoli_nucleoplasm	nucleoplasm	cytoplasm	pure.cytoplasm	mitosis	apoptosis	segmentation	no.signal	compound
13	xyz-1018	B	1	3567	0.878113	0	2997	416	0	0	14	1	139	0	bortezomib
141	xyz-1018	C	1	3863	0.974243	0	3669	97	0	0	7	1	89	0	silvestrol
88	xyz-1018	D	1	3731	0.03209	0	111	3348	0	0	40	0	232	0	CX5461
469	xyz-1018	E	1	5141	0.10172	0	485	4283	0	0	188	1	184	0	DMSO
428	xyz-1018	F	1	4121	0.993355	0	4036	27	0	0	10	0	48	0	Cycloheximide
207	xyz-1018	G	1	3719	0.865795	0	3045	472	0	0	53	0	149	0	MG132
193	xyz-1018	H	1	4563	0.020636	0	85	4034	0	0	136	1	307	0	actinomycin D
1096	xyz-1018	I	1	4081	0.213278	0	771	2844	0	0	190	1	275	0	DMSO
283	xyz-1018	J	1	2872	0.992254	0	2818	22	0	0	12	0	20	0	Cycloheximide
324	xyz-1018	K	1	3298	0.894571	0	2834	334	0	0	21	0	109	0	bortezomib
1095	xyz-1018	L	1	4044	0.980091	0	3889	79	0	0	8	0	68	0	silvestrol
465	xyz-1018	M	1	4454	0.111702	0	462	3674	0	0	195	0	123	0	DMSO
358	xyz-1018	N	1	4414	0.111522	0	452	3601	0	0	230	0	131	0	DMSO
1525	xyz-1018	O	1	3664	0.853507	0	3018	518	0	0	46	0	82	0	MG132
1123	xyz-1018	P	1	4501	0.024264	0	103	4142	0	0	43	0	213	0	CX5461
392	xyz-1018	B	2	4485	0.038078	0	145	3663	0	0	103	0	574	0	actinomycin D
1023	xyz-1018	C	2	4425	0.097925	0	387	3565	0	0	202	1	270	0	DMSO
1499	xyz-1018	D	2	3658	0.991019	0	3531	32	0	0	9	0	86	0	silvestrol
397	xyz-1018	E	2	4440	0.039921	0	161	3872	0	0	49	0	358	0	CX5461
175	xyz-1018	F	2	3484	0.913543	0	3022	286	0	0	31	0	145	0	MG132
1357	xyz-1018	G	2	2859	0.938666	0	2617	171	0	0	14	0	57	0	bortezomib
366	xyz-1018	H	2	3861	0.142244	0	431	2599	0	0	191	1	639	0	DMSO
1076	xyz-1018	I	2	4228	0.068625	0	243	3298	0	0	111	0	576	0	actinomycin D
340	xyz-1018	J	2	3617	0.885181	0	2891	375	0	0	62	0	289	0	MG132
434	xyz-1018	K	2	3452	0.098309	0	279	2559	0	0	175	1	438	0	DMSO
484	xyz-1018	L	2	3014	0.895083	0	2585	303	0	0	14	0	112	0	bortezomib
1456	xyz-1018	M	2	3855	0.983987	0	3687	60	0	0	8	0	100	0	Cycloheximide
1373	xyz-1018	N	2	3920	0.03585	0	132	3550	0	0	47	0	191	0	CX5461
1391	xyz-1018	O	2	4493	0.034975	0	142	3918	0	0	140	0	293	0	actinomycin D
1533	xyz-1018	P	2	3610	0.988215	0	3522	42	0	0	6	0	40	0	silvestrol
1514	xyz-1018	A	3	2886	0.137307	0	364	2287	0	0	69	0	166	0	Lapatinib Ditosylate (Tykerb)
101	xyz-1018	B	3	4381	0.068662	0	273	3703	0	0	137	0	268	0	Ofloxacin (Floxin)
827	xyz-1018	C	3	4216	0.074035	0	284	3552	0	0	185	0	195	0	Lenalidomide
341	xyz-1018	D	3	4045	0.104267	0	347	2981	0	0	145	0	572	0	Marbofloxacin
895	xyz-1018	E	3	4791	0.178563	0	748	3441	0	0	204	0	398	0	Nilotinib (AMN-107)
1360	xyz-1018	F	3	4384	0.083087	0	337	3719	0	0	169	0	159	0	Moxifloxacin hydrochloride
1226	xyz-1018	G	3	4522	0.06461	0	266	3851	0	0	202	0	203	0	Pazopanib HCl
1253	xyz-1018	H	3	4709	0.090213	0	389	3923	0	0	202	0	195	0	Calcitriol (Rocaltrol)
999	xyz-1018	I	3	4693	0.287645	0	1213	3004	0	0	186	0	290	0	Rapamycin (Sirolimus)
575	xyz-1018	J	3	4646	0.074616	0	301	3733	0	0	235	0	377	0	Doxercalciferol (Hectorol)
294	xyz-1018	K	3	4164	0.065359	0	250	3575	0	0	187	0	152	0	Sorafenib (Nexavar)
1258	xyz-1018	L	3	4288	0.07575	0	293	3575	0	0	217	1	202	0	Alfacalcidol
1055	xyz-1018	M	3	4387	0.199313	0	754	3029	0	0	188	0	416	0	Sunitinib Malate (Sutent)
614	xyz-1018	N	3	4310	0.088985	0	349	3573	0	0	195	0	193	0	Calcifediol
1394	xyz-1018	O	3	4710	0.249942	0	1076	3229	0	0	188	0	217	0	Temsirolimus (Torisel)
1178	xyz-1018	P	3	4253	0.146964	0	547	3175	0	0	204	2	325	0	Iloperidone (Fanapt)
1160	xyz-1018	A	4	4049	0.144216	0	546	3240	0	0	22	2	239	0	Camptothecin
826	xyz-1018	B	4	4240	0.05697	0	226	3741	0	0	131	0	142	0	Estrone
1490	xyz-1018	C	4	4527	0.057926	0	243	3952	0	0	153	0	179	0	Carmofur
1495	xyz-1018	D	4	3669	0.125231	0	406	2836	0	0	171	0	256	0	Flucytosine (Ancobon)
486	xyz-1018	E	4	4321	0.106049	0	419	3532	0	0	173	1	196	0	Cetirizine Dihydrochloride
511	xyz-1018	F	4	4016	0.096479	0	337	3156	0	0	159	1	363	0	Trichlormethiazide (Achletin)
45	xyz-1018	G	4	4575	0.135958	0	549	3489	0	0	172	2	363	0	Cilnidipine
535	xyz-1018	H	4	4348	0.089076	0	349	3569	0	0	218	0	212	0	Loteprednol etabonate
529	xyz-1018	I	4	4561	0.109669	0	431	3499	0	0	127	0	504	0	Cilostazol
1006	xyz-1018	J	4	4575	0.110053	0	416	3364	0	0	230	0	565	0	Aminocaproic acid (Amicar)
1503	xyz-1018	K	4	3832	0.053951	0	198	3472	0	0	55	0	107	0	Floxuridine
1058	xyz-1018	L	4	4425	0.089623	0	361	3667	0	0	169	0	228	0	Aminoglutethimide (Cytadren)
681	xyz-1018	M	4	4266	0.186531	0	698	3044	0	0	234	0	290	0	Ftorafur
569	xyz-1018	N	4	4219	0.120105	0	457	3348	0	0	205	2	207	0	Aminophylline (Truphylline)
1465	xyz-1018	O	4	4546	0.132583	0	542	3546	0	0	182	0	276	0	Ifosfamide
476	xyz-1018	P	4	3902	0.185655	0	629	2759	0	0	160	0	354	0	Amorolfine Hydrochloride
16	xyz-1018	A	5	3440	0.142674	0	445	2674	0	0	102	0	219	0	Vandetanib (Zactima)
423	xyz-1018	B	5	3803	0.080296	0	282	3230	0	0	101	0	190	0	Naratriptan HCl
124	xyz-1018	C	5	4506	0.120421	0	503	3674	0	0	137	1	191	0	Vorinostat (SAHA)
403	xyz-1018	D	5	4040	0.354219	0	1125	2051	0	0	356	1	507	0	Ponatinib (AP24534)
118	xyz-1018	E	5	4525	0.138	0	552	3448	0	0	211	0	314	0	Masitinib (AB1010)
194	xyz-1018	F	5	4665	0.118061	0	453	3384	0	0	213	0	615	0	Fludarabine (Fludara)
97	xyz-1018	G	5	4121	0.122984	0	450	3209	0	0	223	0	239	0	Crizotinib (PF-02341066)
238	xyz-1018	H	5	4521	0.119807	0	496	3644	0	0	73	1	307	0	Pralatrexate (Folotyn)
348	xyz-1018	I	5	4441	0.109502	0	431	3505	0	0	149	0	356	0	Vismodegib (GDC-0449)
325	xyz-1018	J	5	4573	0.08485	0	345	3721	0	0	253	0	254	0	Cefaclor (Ceclor)
445	xyz-1018	K	5	4235	0.073426	0	281	3546	0	0	191	0	217	0	XL-184 (Cabozantinib)
591	xyz-1018	L	5	4529	0.162239	0	629	3248	0	0	214	0	438	0	Betamethasone (Celestone)
1352	xyz-1018	M	5	4314	0.297722	0	1176	2774	0	0	205	0	159	0	Everolimus (RAD001)
623	xyz-1018	N	5	4281	0.073589	0	292	3676	0	0	162	0	151	0	Mycophenolate mofetil (CellCept)
649	xyz-1018	O	5	4553	0.183885	0	728	3231	0	0	155	0	439	0	Abiraterone (CB-7598)
800	xyz-1018	P	5	4385	0.195817	0	721	2961	0	0	181	0	522	0	Cephalexin (Cefalexin)
455	xyz-1018	A	6	2625	0.193658	0	458	1907	0	0	70	1	189	0	Megestrol Acetate
378	xyz-1018	B	6	3901	0.188441	0	613	2640	0	0	116	0	532	0	Chloramphenicol (Chloromycetin)
67	xyz-1018	C	6	4252	0.144066	0	545	3238	0	0	183	0	286	0	Mercaptopurine
156	xyz-1018	D	6	4180	0.130218	0	443	2959	0	0	211	0	567	0	Flurbiprofen (Ansaid)
916	xyz-1018	E	6	4104	0.126828	0	477	3284	0	0	144	0	199	0	Pamidronate Disodium
150	xyz-1018	F	6	4488	0.333222	0	997	1995	0	0	123	0	1373	0	Disulfiram (Antabuse)
440	xyz-1018	G	6	4567	0.231537	0	881	2924	0	0	177	1	584	0	Streptozotocin (Zanosar)
149	xyz-1018	H	6	4555	0.138785	0	521	3233	0	0	189	0	612	0	Mesalamine (Lialda)
1428	xyz-1018	I	6	4246	0.118007	0	424	3169	0	0	151	0	502	0	Zoledronic Acid (Zoledronate)
320	xyz-1018	J	6	4623	0.132609	0	525	3434	0	0	198	1	465	0	Ipratropium bromide
593	xyz-1018	K	6	4156	0.109753	0	404	3277	0	0	160	0	315	0	Dexamethasone
949	xyz-1018	L	6	4497	0.148387	0	552	3168	0	0	203	1	573	0	Sulfanilamide
500	xyz-1018	M	6	4113	0.189091	0	624	2676	0	0	172	0	641	0	Doxazosin mesylate
1433	xyz-1018	N	6	4228	0.165557	0	597	3009	0	0	206	0	416	0	Betamethasone Dipropionate (Diprolene)
1494	xyz-1018	O	6	4454	0.159566	0	633	3334	0	0	142	0	345	0	Edaravone (MCI-186)
743	xyz-1018	P	6	4660	0.180501	0	685	3110	0	0	253	1	611	0	Betapar (Meprednisone)
59	xyz-1018	A	7	3098	0.199047	0	543	2185	0	0	44	0	326	0	Pemetrexed
100	xyz-1018	B	7	3789	0.209426	0	671	2533	0	0	124	0	461	0	Dyphylline (Dilor)
795	xyz-1018	C	7	4568	0.15182	0	588	3285	0	0	267	0	428	0	Malotilate
147	xyz-1018	D	7	4623	0.095299	0	373	3541	0	0	281	0	428	0	Aztreonam (Azactam, Cayston)
1242	xyz-1018	E	7	4603	0.088221	0	367	3793	0	0	204	0	239	0	Ivacaftor (VX-770)
1166	xyz-1018	F	7	4759	0.114871	0	482	3714	0	0	227	2	334	0	Perindopril Erbumine (Aceon)
1312	xyz-1018	G	7	2893	0.177592	0	447	2070	0	0	105	1	270	0	Docetaxel (Taxotere)
1112	xyz-1018	H	7	4555	0.153483	0	586	3232	0	0	253	0	484	0	Irbesartan (Avapro)
1482	xyz-1018	I	7	4270	0.144133	0	581	3450	0	0	28	0	211	0	Gemcitabine HCl (Gemzar)
1099	xyz-1018	J	7	4562	0.172744	0	668	3199	0	0	246	1	448	0	Alprostadil (Caverject)
691	xyz-1018	K	7	2954	0.130084	0	339	2267	0	0	39	0	309	0	Paclitaxel (Taxol)
587	xyz-1018	L	7	4467	0.13991	0	529	3252	0	0	201	0	485	0	Norfloxacin (Norxacin)
588	xyz-1018	M	7	4171	0.148689	0	550	3149	0	0	179	1	292	0	Capecitabine (Xeloda)
665	xyz-1018	N	7	4428	0.124647	0	485	3406	0	0	206	0	331	0	Tadalafil (Cialis)
653	xyz-1018	O	7	4512	0.159555	0	617	3250	0	0	178	0	467	0	Cisplatin
771	xyz-1018	P	7	4828	0.13564	0	588	3747	0	0	235	1	257	0	Cyclosporine (Neoral)
388	xyz-1018	A	8	3618	0.172496	0	577	2768	0	0	96	0	177	0	Ellagic acid
139	xyz-1018	B	8	4106	0.139315	0	472	2916	0	0	119	0	599	0	Betamethasone valerate (Betnovate)
1273	xyz-1018	C	8	4399	0.131545	0	505	3334	0	0	192	0	368	0	Etodolac (Lodine)
187	xyz-1018	D	8	4423	0.108673	0	421	3453	0	0	238	1	310	0	Praziquantel (Biltricide)
435	xyz-1018	E	8	4327	0.112221	0	438	3465	0	0	125	0	299	0	Etomidate
1053	xyz-1018	F	8	4297	0.161037	0	615	3204	0	0	147	0	331	0	Busulfan (Myleran, Busulfex)
346	xyz-1018	G	8	4333	0.086373	0	322	3406	0	0	192	0	413	0	Felbamate
487	xyz-1018	H	8	4402	0.110426	0	430	3464	0	0	203	1	304	0	Carbamazepine (Carbatrol)
448	xyz-1018	I	8	4481	0.090465	0	370	3720	0	0	207	2	182	0	Fluconazole
310	xyz-1018	J	8	4776	0.0751	0	320	3941	0	0	269	0	246	0	Hydrocortisone (Cortisol)
921	xyz-1018	K	8	4171	0.066424	0	237	3331	0	0	133	0	470	0	Flumazenil
594	xyz-1018	L	8	4322	0.118849	0	442	3277	0	0	197	0	406	0	Torsemide (Demadex)
704	xyz-1018	M	8	4061	0.164714	0	492	2495	0	0	182	0	892	0	Fluoxetine HCl
631	xyz-1018	N	8	4169	0.113969	0	421	3273	0	0	187	0	288	0	Desonide
1378	xyz-1018	O	8	4556	0.149872	0	586	3324	0	0	207	0	439	0	Fluvoxamine maleate
373	xyz-1018	P	8	4876	0.111616	0	491	3908	0	0	273	0	204	0	Didanosine (Videx)
776	xyz-1018	A	9	4013	0.167558	0	595	2956	0	0	74	0	388	0	Valproic acid sodium salt (Sodium valproate)
60	xyz-1018	B	9	3217	0.122909	0	360	2569	0	0	140	0	148	0	Cidofovir (Vistide)
1052	xyz-1018	C	9	4521	0.117292	0	466	3507	0	0	246	0	302	0	Regorafenib (BAY 73-4506)
1210	xyz-1018	D	9	3469	0.206869	0	512	1963	0	0	172	0	822	0	Natamycin (Pimaricin)
1036	xyz-1018	E	9	4275	0.092218	0	333	3278	0	0	207	0	457	0	Ritonavir
927	xyz-1018	F	9	4489	0.139698	0	518	3190	0	0	188	0	593	0	Ibuprofen Lysine (NeoProfen)
1370	xyz-1018	G	9	4254	0.142208	0	532	3209	0	0	226	1	286	0	Anastrozole
1345	xyz-1018	H	9	4205	0.187909	0	631	2727	0	0	205	1	641	0	Telaprevir (VX-950)
838	xyz-1018	I	9	4554	0.1483	0	580	3331	0	0	225	2	416	0	Aprepitant (MK-0869)
309	xyz-1018	J	9	4669	0.059399	0	243	3848	0	0	327	0	251	0	Saxagliptin (BMS-477118,Onglyza)
1088	xyz-1018	K	9	4247	0.091264	0	327	3256	0	0	242	0	422	0	Bicalutamide (Casodex)
327	xyz-1018	L	9	4578	0.10739	0	404	3358	0	0	214	0	602	0	Febuxostat (Uloric)
733	xyz-1018	M	9	4153	0.13823	0	495	3086	0	0	199	0	373	0	Fulvestrant (Faslodex)
1252	xyz-1018	N	9	4194	0.136287	0	483	3061	0	0	202	1	447	0	Nebivolol (Bystolic)
604	xyz-1018	O	9	4483	0.101691	0	403	3560	0	0	216	0	304	0	Thalidomide
359	xyz-1018	P	9	4738	0.099005	0	418	3804	0	0	247	0	269	0	Pimobendan (Vetmedin)
	xyz-1018	A	10	2961	0.124372	0	322	2267	0	0	91	0	281	0	Gabapentin Hydrochloride
133	xyz-1018	B	10	3256	0.151353	0	425	2383	0	0	89	1	358	0	Divalproex sodium
167	xyz-1018	C	10	4330	0.139474	0	530	3270	0	0	231	0	299	0	Gatifloxacin
430	xyz-1018	D	10	4476	0.10181	0	405	3573	0	0	258	0	240	0	Emtricitabine (Emtriva)
125	xyz-1018	E	10	4657	0.218841	0	827	2952	0	0	174	0	704	0	Genistein
285	xyz-1018	F	10	4657	0.188618	0	759	3265	0	0	246	0	387	0	Progesterone (Prometrium)
581	xyz-1018	G	10	4158	0.144895	0	518	3057	0	0	177	2	404	0	Glimepiride
884	xyz-1018	H	10	4401	0.133052	0	504	3284	0	0	192	2	419	0	Lamivudine (Epivir)
886	xyz-1018	I	10	4371	0.109426	0	433	3524	0	0	210	1	203	0	Granisetron HCl
230	xyz-1018	J	10	4456	0.128637	0	504	3414	0	0	256	0	282	0	Eplerenone
182	xyz-1018	K	10	4108	0.147591	0	481	2778	0	0	128	0	721	0	Ivermectin
1236	xyz-1018	L	10	3631	0.141102	0	425	2587	0	0	154	1	464	0	Hydrochlorothiazide
1010	xyz-1018	M	10	4008	0.17339	0	490	2336	0	0	190	0	992	0	Ketoconazole
662	xyz-1018	N	10	4612	0.069588	0	289	3864	0	0	240	1	218	0	Estradiol
1407	xyz-1018	O	10	4820	0.123391	0	508	3609	0	0	208	1	494	0	Lansoprazole
360	xyz-1018	P	10	4088	0.165104	0	581	2938	0	0	199	0	370	0	Deferasirox (Exjade)
50	xyz-1018	A	11	4282	0.203295	0	765	2998	0	0	116	0	403	0	Exemestane
437	xyz-1018	B	11	4170	0.134908	0	514	3296	0	0	153	0	207	0	Pomalidomide
400	xyz-1018	C	11	4385	0.133229	0	512	3331	0	0	196	0	346	0	Finasteride
1308	xyz-1018	D	11	4831	0.203727	0	798	3119	0	0	242	1	671	0	Tazarotene (Avage)
1469	xyz-1018	E	11	4246	0.228916	0	874	2944	0	0	26	0	402	0	Irinotecan
172	xyz-1018	F	11	4666	0.169935	0	702	3429	0	0	175	0	360	0	Sulfasalazine (Azulfidine)
854	xyz-1018	G	11	3593	0.120395	0	415	3032	0	0	44	0	102	0	Cladribine
209	xyz-1018	H	11	4444	0.20573	0	754	2911	0	0	190	0	589	0	Candesartan (Atacand)
1472	xyz-1018	I	11	4522	0.131403	0	531	3510	0	0	202	0	279	0	Decitabine
869	xyz-1018	J	11	4483	0.163922	0	667	3402	0	0	211	0	203	0	Ubenimex (Bestatin)
393	xyz-1018	K	11	4132	0.085386	0	312	3342	0	0	207	0	271	0	Dutasteride
913	xyz-1018	L	11	4562	0.178829	0	718	3297	0	0	250	0	297	0	Apixaban
1277	xyz-1018	M	11	4030	0.216402	0	694	2513	0	0	187	0	636	0	Melatonin
1406	xyz-1018	N	11	4339	0.145003	0	531	3131	0	0	187	0	490	0	Reserpine
1365	xyz-1018	O	11	4040	0.192875	0	693	2900	0	0	175	0	272	0	Bisoprolol
1149	xyz-1018	P	11	4712	0.169793	0	715	3496	0	0	245	0	256	0	Furosemide (Lasix)
4	xyz-1018	A	12	3846	0.149683	0	520	2954	0	0	74	2	296	0	Levetiracetam
908	xyz-1018	B	12	3998	0.139592	0	513	3162	0	0	113	0	210	0	Piroxicam (Feldene)
145	xyz-1018	C	12	1820	0.194289	0	313	1298	0	0	96	0	113	0	Lidocaine (Alphacaine)
1018	xyz-1018	D	12	4382	0.179003	0	740	3394	0	0	33	1	214	0	Gemcitabine (Gemzar)
759	xyz-1018	E	12	2759	0.228709	0	572	1929	0	0	99	0	159	0	Loratadine
1223	xyz-1018	F	12	4711	0.283594	0	1089	2751	0	0	236	0	635	0	Glipizide (Glucotrol)
254	xyz-1018	G	12	4537	0.30667	0	1085	2453	0	0	239	1	759	0	Losartan potassium
1000	xyz-1018	H	12	4257	0.251133	0	831	2478	0	0	240	0	708	0	Glyburide (Diabeta)
907	xyz-1018	I	12	4416	0.219928	0	799	2834	0	0	232	1	550	0	Acitretin
332	xyz-1018	J	12	4283	0.274572	0	1042	2753	0	0	64	0	424	0	Adefovir Dipivoxil (Preveon, Hepsera)
279	xyz-1018	K	12	4361	0.140612	0	519	3172	0	0	170	1	499	0	Biapenem
740	xyz-1018	L	12	4178	0.244834	0	865	2668	0	0	205	0	440	0	Zalcitabine
768	xyz-1018	M	12	4159	0.185798	0	662	2901	0	0	193	0	403	0	Cefoselis sulfate
1349	xyz-1018	N	12	4586	0.085742	0	356	3796	0	0	265	1	168	0	Azathioprine (Azasan, Imuran)
1256	xyz-1018	O	12	3474	0.139041	0	406	2514	0	0	140	0	414	0	Daptomycin
1180	xyz-1018	P	12	4547	0.166828	0	689	3441	0	0	187	0	230	0	Indomethacin (Indocid, Indocin)
382	xyz-1018	A	13	2965	0.215966	0	606	2200	0	0	0	0	159	0	Doxorubicin (Adriamycin)
424	xyz-1018	B	13	3856	0.175255	0	602	2833	0	0	113	0	308	0	Olmesartan medoxomil (Benicar)
910	xyz-1018	C	13	4460	0.265875	0	963	2659	0	0	155	1	682	0	Adrucil (Fluorouracil)
1222	xyz-1018	D	13	4759	0.172992	0	702	3356	0	0	258	1	442	0	Cefdinir (Omnicef)
450	xyz-1018	E	13	5056	0.468652	0	1951	2212	0	0	84	1	808	0	Abitrexate (Methotrexate)
1296	xyz-1018	F	13	4811	0.185851	0	796	3487	0	0	229	1	298	0	Clotrimazole (Canesten)
236	xyz-1018	G	13	4401	0.282723	0	972	2466	0	0	186	1	776	0	Imiquimod
1444	xyz-1018	H	13	4473	0.198916	0	771	3105	0	0	222	0	375	0	Rizatriptan Benzoate (Maxalt)
651	xyz-1018	I	13	4315	0.173437	0	666	3174	0	0	215	1	259	0	Bendamustine HCL
573	xyz-1018	J	13	4682	0.154748	0	647	3534	0	0	243	1	257	0	Pyridostigmine Bromide (Mestinon)
661	xyz-1018	K	13	4098	0.113083	0	395	3098	0	0	180	0	425	0	Nelarabine (Arranon)
621	xyz-1018	L	13	4556	0.176407	0	652	3044	0	0	217	1	642	0	Methimazole (Tapazole, Northyx)
734	xyz-1018	M	13	4128	0.228979	0	787	2650	0	0	134	0	557	0	Bleomycin sulfate
597	xyz-1018	N	13	3896	0.138841	0	484	3002	0	0	171	0	239	0	Metolazone (Zaroxolyn)
1477	xyz-1018	O	13	4424	0.214571	0	751	2749	0	0	164	1	759	0	Carboplatin
355	xyz-1018	P	13	4822	0.147631	0	645	3724	0	0	214	0	239	0	Cefoperazone (Cefobid)
39	xyz-1018	A	14	3457	0.222075	0	672	2354	0	0	91	1	339	0	Doripenem Hydrate
1493	xyz-1018	B	14	3672	0.209407	0	699	2639	0	0	121	0	213	0	Paliperidone (Invega)
115	xyz-1018	C	14	4078	0.299291	0	844	1976	0	0	199	0	1059	0	Dorzolamide HCL
105	xyz-1018	D	14	4719	0.210474	0	840	3151	0	0	238	0	490	0	Terbinafine (Lamisil, Terbinex)
227	xyz-1018	E	14	4760	0.182864	0	747	3338	0	0	211	1	463	0	Gestodene
350	xyz-1018	F	14	3923	0.192767	0	629	2634	0	0	218	0	442	0	Levodopa (Sinemet)
1371	xyz-1018	G	14	4405	0.266151	0	894	2465	0	0	208	0	838	0	Drospirenone
1356	xyz-1018	H	14	4479	0.194092	0	749	3110	0	0	243	1	376	0	Levonorgestrel (Levonelle)
1064	xyz-1018	I	14	4538	0.267136	0	986	2705	0	0	224	0	623	0	Ruxolitinib (INCB018424)
536	xyz-1018	J	14	4521	0.218481	0	863	3087	0	0	206	2	363	0	Gemfibrozil (Lopid)
574	xyz-1018	K	14	3879	0.215244	0	706	2574	0	0	174	0	425	0	Isotretinoin
1488	xyz-1018	L	14	4609	0.190021	0	735	3133	0	0	220	0	521	0	Indapamide (Lozol)
670	xyz-1018	M	14	4172	0.25837	0	872	2503	0	0	212	0	585	0	Lopinavir (ABT-378)
1029	xyz-1018	N	14	4331	0.140401	0	539	3300	0	0	224	1	267	0	Mitotane (Lysodren)
1462	xyz-1018	O	14	4709	0.188057	0	718	3100	0	0	199	0	692	0	Meropenem
1135	xyz-1018	P	14	4685	0.169879	0	714	3489	0	0	256	1	225	0	Methylprednisolone
138	xyz-1018	A	15	3836	0.212614	0	772	2859	0	0	15	0	190	0	Clofarabine
1152	xyz-1018	B	15	4071	0.153226	0	551	3045	0	0	126	0	349	0	Silodosin (Rapaflo)
928	xyz-1018	C	15	4357	0.162791	0	609	3132	0	0	246	0	370	0	Dacarbazine (DTIC-Dome)
1497	xyz-1018	D	15	4648	0.325048	0	1190	2471	0	0	229	0	758	0	Riluzole (Rilutek)
1220	xyz-1018	E	15	4323	0.32829	0	1085	2220	0	0	162	0	856	0	Dexrazoxane Hydrochloride
198	xyz-1018	F	15	4617	0.25863	0	974	2792	0	0	193	0	658	0	Risperidone (Risperdal)
989	xyz-1018	G	15	3559	0.232806	0	721	2376	0	0	10	0	452	0	Epirubicin Hydrochloride
1051	xyz-1018	H	15	4351	0.215481	0	824	3000	0	0	196	0	331	0	Sulfapyridine (Dagenan)
282	xyz-1018	I	15	4366	0.204018	0	782	3051	0	0	153	1	379	0	Oxaliplatin (Eloxatin)
973	xyz-1018	J	15	4595	0.250206	0	913	2736	0	0	215	1	730	0	Sulfameter (Bayrena)
1350	xyz-1018	K	15	3693	0.356463	0	899	1623	0	0	12	0	1159	0	Etoposide (VP-16)
966	xyz-1018	L	15	3778	0.208363	0	588	2234	0	0	158	0	798	0	Prilocaine
695	xyz-1018	M	15	4162	0.241029	0	853	2686	0	0	182	0	441	0	Evista (Raloxifene Hydrochloride)
1399	xyz-1018	N	15	4190	0.217703	0	760	2731	0	0	179	0	520	0	Darunavir Ethanolate (Prezista)
1464	xyz-1018	O	15	3472	0.227176	0	744	2531	0	0	35	0	162	0	Idarubicin HCl
3	xyz-1018	P	15	4929	0.18756	0	784	3396	0	0	210	0	539	0	Prednisone (Adasone)
362	xyz-1018	A	16	3737	0.321483	0	841	1775	0	0	68	0	1053	0	Mianserin hydrochloride
900	xyz-1018	B	16	3580	0.212828	0	657	2430	0	0	105	1	387	0	Meloxicam (Mobic)
163	xyz-1018	C	16	4189	0.379347	0	1069	1749	0	0	195	0	1176	0	Minoxidil
1057	xyz-1018	D	16	4629	0.295023	0	978	2337	0	0	242	0	1072	0	Mesna (Uromitexan, Mesnex)
558	xyz-1018	E	16	4369	0.28487	0	1060	2661	0	0	216	1	431	0	Mizoribine (Bredinin)
758	xyz-1018	F	16	4732	0.152752	0	580	3217	0	0	220	1	714	0	Methocarbamol (Robaxin)
9	xyz-1018	G	16	4453	0.484635	0	1309	1392	0	0	143	1	1608	0	Mosapride citrate
281	xyz-1018	H	16	4360	0.31708	0	1112	2395	0	0	205	0	648	0	Prednisolone (Hydroretrocortine)
1081	xyz-1018	I	16	4469	0.266221	0	796	2194	0	0	157	0	1322	0	Nafamostat mesylate
1243	xyz-1018	J	16	4532	0.206707	0	789	3028	0	0	205	0	510	0	Telmisartan (Micardis)
978	xyz-1018	K	16	4251	0.184858	0	669	2950	0	0	179	0	453	0	Omeprazole (Prilosec)
1451	xyz-1018	L	16	4638	0.307669	0	1031	2320	0	0	216	1	1070	0	Thiabendazole
985	xyz-1018	M	16	4112	0.229303	0	770	2588	0	0	189	0	565	0	Ondansetron hydrochloride (Zofran)
1463	xyz-1018	N	16	4337	0.209221	0	717	2710	0	0	183	0	727	0	Guaifenesin (Guaiphenesin)
1289	xyz-1018	O	16	4738	0.262195	0	903	2541	0	0	209	0	1085	0	Oxcarbazepine
1122	xyz-1018	P	16	4796	0.304598	0	1219	2783	0	0	224	0	570	0	Rifabutin (Mycobutin)
1501	xyz-1018	A	17	3949	0.20683	0	751	2880	0	0	105	1	212	0	Fludarabine Phosphate (Fludara)
823	xyz-1018	B	17	3393	0.29024	0	907	2218	0	0	94	2	172	0	Acetylcysteine
1034	xyz-1018	C	17	3900	0.445576	0	1531	1905	0	0	25	0	439	0	Topotecan HCl
932	xyz-1018	D	17	4399	0.325852	0	1147	2373	0	0	247	1	631	0	Alendronate (Fosamax)
192	xyz-1018	E	17	3291	0.27108	0	778	2092	0	0	86	0	335	0	2-Methoxyestradiol
1247	xyz-1018	F	17	4376	0.387108	0	1123	1778	0	0	186	0	1289	0	Ethinyl Estradiol
598	xyz-1018	G	17	4496	0.208915	0	778	2946	0	0	199	1	572	0	Letrozole
711	xyz-1018	H	17	2914	0.232011	0	503	1665	0	0	146	0	600	0	Naproxen (Aleve)
1380	xyz-1018	I	17	2493	0.206494	0	407	1564	0	0	112	0	410	0	Leucovorin Calcium
333	xyz-1018	J	17	4485	0.317557	0	1040	2235	0	0	235	0	975	0	Nitazoxanide (Alinia, Annita)
578	xyz-1018	K	17	4064	0.21453	0	753	2757	0	0	207	0	347	0	Methazolastone
1398	xyz-1018	L	17	4603	0.223618	0	801	2781	0	0	218	0	803	0	Triamcinolone Acetonide
1386	xyz-1018	M	17	2729	0.523633	0	986	897	0	0	159	2	685	0	Vincristine
692	xyz-1018	N	17	4361	0.231892	0	810	2683	0	0	169	2	697	0	Orlistat (Alli, Xenical)
247	xyz-1018	O	17	4194	0.142063	0	537	3243	0	0	168	0	246	0	Agomelatine
741	xyz-1018	P	17	4712	0.484044	0	1714	1827	0	0	263	1	907	0	Allopurinol (Zyloprim)
836	xyz-1018	A	18	3786	0.249682	0	786	2362	0	0	73	0	565	0	Pizotifen malate
148	xyz-1018	B	18	4317	0.257363	0	935	2698	0	0	169	1	514	0	Nevirapine (Viramune)
159	xyz-1018	C	18	4220	0.181948	0	639	2873	0	0	268	0	440	0	Resveratrol
372	xyz-1018	D	18	4884	0.207475	0	866	3308	0	0	235	3	472	0	Esomeprazole magnesium (Nexium)
987	xyz-1018	E	18	4545	0.309568	0	1168	2605	0	0	167	1	604	0	Rocuronium bromide
517	xyz-1018	F	18	4716	0.216038	0	854	3099	0	0	205	2	556	0	Niacin (Nicotinic acid)
512	xyz-1018	G	18	4327	0.282123	0	1010	2570	0	0	233	0	514	0	Stavudine
1202	xyz-1018	H	18	4449	0.205324	0	779	3015	0	0	272	1	382	0	Nimodipine (Nimotop)
902	xyz-1018	I	18	4208	0.22793	0	772	2615	0	0	245	1	575	0	Teicoplanin
215	xyz-1018	J	18	4530	0.239062	0	907	2887	0	0	225	0	511	0	Nisoldipine (Sular)
1369	xyz-1018	K	18	3990	0.275661	0	897	2357	0	0	147	0	589	0	Tenofovir Disoproxil Fumarate
600	xyz-1018	L	18	4399	0.198877	0	744	2997	0	0	239	0	419	0	L-Glutamine
736	xyz-1018	M	18	4151	0.180854	0	614	2781	0	0	188	1	567	0	Tenofovir (Viread)
1359	xyz-1018	N	18	4379	0.178238	0	706	3255	0	0	231	0	187	0	Gadodiamide (Omniscan)
1443	xyz-1018	O	18	4770	0.202282	0	780	3076	0	0	168	0	746	0	Tigecycline
1164	xyz-1018	P	18	4719	0.297263	0	1184	2799	0	0	226	1	509	0	Oxybutynin (Ditropan)
810	xyz-1018	A	19	3429	0.199545	0	614	2463	0	0	89	0	263	0	Leflunomide
815	xyz-1018	B	19	3368	0.174085	0	528	2505	0	0	77	0	258	0	Zafirlukast (Accolate)
55	xyz-1018	C	19	3227	0.459336	0	1107	1303	0	0	115	0	702	0	Vinblastine
208	xyz-1018	D	19	4703	0.256845	0	1060	3067	0	0	252	2	322	0	Erythromycin (E-Mycin)
451	xyz-1018	E	19	4529	0.363517	0	1385	2425	0	0	211	0	508	0	MDV3100 (Enzalutamide)
433	xyz-1018	F	19	4758	0.27645	0	1087	2845	0	0	221	1	604	0	Amphotericin B (Abelcet)
1248	xyz-1018	G	19	4446	0.375035	0	1328	2213	0	0	200	0	705	0	Dienogest
1325	xyz-1018	H	19	3277	0.414362	0	1004	1419	0	0	146	0	708	0	Docosanol (Abreva)
1436	xyz-1018	I	19	4290	0.20618	0	774	2980	0	0	209	0	327	0	Entecavir hydrate
345	xyz-1018	J	19	4377	0.283917	0	1038	2618	0	0	243	1	477	0	Ibuprofen (Advil)
482	xyz-1018	K	19	4126	0.191039	0	695	2943	0	0	220	0	268	0	Nepafenac
728	xyz-1018	L	19	4570	0.2015	0	779	3087	0	0	205	0	499	0	Amprenavir (Agenerase)
1335	xyz-1018	M	19	4088	0.219382	0	738	2626	0	0	199	1	524	0	Rufinamide (Banzel)
537	xyz-1018	N	19	2930	0.226641	0	587	2003	0	0	102	1	237	0	Albendazole (Albenza)
539	xyz-1018	O	19	4367	0.188312	0	696	3000	0	0	167	0	504	0	Posaconazole
785	xyz-1018	P	19	4859	0.225875	0	962	3297	0	0	255	2	343	0	Chlorothiazide
769	xyz-1018	A	20	3897	0.146533	0	541	3151	0	0	123	0	82	0	Trilostane
1187	xyz-1018	B	20	3765	0.296541	0	943	2237	0	0	135	0	450	0	Enoxacin (Penetrex)
1084	xyz-1018	C	20	4395	0.215511	0	842	3065	0	0	191	0	297	0	Vecuronium Bromide
137	xyz-1018	D	20	4606	0.269458	0	1004	2722	0	0	210	0	670	0	Pitavastatin calcium (Livalo)
1024	xyz-1018	E	20	4700	0.255511	0	1078	3141	0	0	215	1	265	0	Bimatoprost
189	xyz-1018	F	20	4326	0.255859	0	928	2699	0	0	172	0	527	0	Rifapentine (Priftin)
250	xyz-1018	G	20	4145	0.245683	0	811	2490	0	0	175	0	669	0	Linezolid (Zyvox)
165	xyz-1018	H	20	4053	0.340263	0	1113	2158	0	0	190	1	591	0	Suprofen (Profenal)
1035	xyz-1018	I	20	4378	0.21948	0	836	2973	0	0	296	0	273	0	Alfuzosin hydrochloride (Uroxatral)
1249	xyz-1018	J	20	4333	0.300327	0	1010	2353	0	0	180	0	790	0	Pyrazinamide (Pyrazinoic acid amide)
41	xyz-1018	K	20	3898	0.232143	0	806	2666	0	0	202	0	224	0	Clopidogrel (Plavix)
541	xyz-1018	L	20	4529	0.278296	0	954	2474	0	0	229	0	872	0	Quetiapine fumarate (Seroquel)
625	xyz-1018	M	20	4137	0.20342	0	690	2702	0	0	174	0	571	0	Prazosin HCl
1393	xyz-1018	N	20	4532	0.19154	0	720	3039	0	0	218	0	555	0	Rifampin (Rifadin, Rimactane)
269	xyz-1018	O	20	4830	0.184635	0	733	3237	0	0	226	0	634	0	Ranolazine dihydrochloride
1155	xyz-1018	P	20	4810	0.258671	0	977	2800	0	0	216	1	816	0	Beta Carotene
830	xyz-1018	A	21	4080	0.321012	0	1129	2388	0	0	89	0	474	0	Prasugrel (Effient)
876	xyz-1018	B	21	3789	0.289801	0	932	2284	0	0	104	0	469	0	Methyldopa (Aldomet)
809	xyz-1018	C	21	4179	0.232822	0	820	2702	0	0	187	1	469	0	Ramelteon (TAK-375)
509	xyz-1018	D	21	3586	0.299331	0	895	2095	0	0	164	1	431	0	Ursodiol (Actigal Urso)
1333	xyz-1018	E	21	4940	0.256089	0	1125	3268	0	0	230	1	316	0	AMG-073 HCl (Cinacalcet hydrochloride)
251	xyz-1018	F	21	4344	0.252062	0	917	2721	0	0	200	1	505	0	Nitrofurazone (Nitrofural)
1402	xyz-1018	G	21	4202	0.305142	0	1086	2473	0	0	198	1	444	0	Celecoxib
1275	xyz-1018	H	21	3831	0.20382	0	683	2668	0	0	248	0	232	0	Ketoprofen (Actron)
237	xyz-1018	I	21	4304	0.250842	0	894	2670	0	0	221	0	519	0	Vemurafenib (PLX4032)
954	xyz-1018	J	21	4461	0.155607	0	605	3283	0	0	251	1	321	0	Ketorolac (Toradol)
1390	xyz-1018	K	21	3969	0.241144	0	776	2442	0	0	191	0	560	0	Acarbose
722	xyz-1018	L	21	4369	0.267694	0	938	2566	0	0	232	1	632	0	Adenosine (Adenocard)
1288	xyz-1018	M	21	3986	0.269748	0	922	2496	0	0	154	0	414	0	Adapalene
259	xyz-1018	N	21	3231	0.333109	0	989	1980	0	0	26	1	235	0	Cytarabine
1415	xyz-1018	O	21	4698	0.329373	0	1303	2653	0	0	162	1	579	0	Altretamine (Hexalen)
1528	xyz-1018	P	21	2542	0.274231	0	597	1580	0	0	115	1	249	0	Zolmitriptan (Zomig)
1165	xyz-1018	A	22	3422	0.151239	0	482	2705	0	0	79	1	155	0	Repaglinide
40	xyz-1018	B	22	3811	0.123168	0	437	3111	0	0	140	2	121	0	Cefditoren pivoxil
1139	xyz-1018	C	22	2988	0.247373	0	612	1862	0	0	192	0	322	0	Risedronate sodium
1524	xyz-1018	D	22	4617	0.272414	0	1027	2743	0	0	233	0	614	0	Sulfadiazine
879	xyz-1018	E	22	4374	0.140346	0	559	3424	0	0	162	1	228	0	Rolipram
275	xyz-1018	F	22	4301	0.21068	0	793	2971	0	0	203	1	333	0	Chlorprothixene
1342	xyz-1018	G	22	4302	0.229775	0	818	2742	0	0	216	0	526	0	Sildenafil citrate
523	xyz-1018	H	22	4261	0.263776	0	943	2632	0	0	254	2	430	0	Oxytetracycline (Terramycin)
1282	xyz-1018	I	22	3400	0.26849	0	697	1899	0	0	171	1	632	0	Sumatriptan succinate
1403	xyz-1018	J	22	4146	0.195321	0	718	2958	0	0	161	0	309	0	Thioguanine
997	xyz-1018	K	22	3866	0.135076	0	434	2779	0	0	218	0	435	0	Tianeptine sodium
1016	xyz-1018	L	22	4500	0.235734	0	851	2759	0	0	269	0	621	0	Toremifene Citrate (Fareston, Acapodene)
673	xyz-1018	M	22	4085	0.15129	0	551	3091	0	0	214	0	229	0	Tizanidine HCl
664	xyz-1018	N	22	4068	0.180958	0	669	3028	0	0	202	1	168	0	Ethionamide
783	xyz-1018	O	22	4650	0.342781	0	1282	2458	0	0	206	1	703	0	Topiramate
29	xyz-1018	P	22	4665	0.219529	0	933	3317	0	0	146	2	267	0	Trifluridine (Viroptic)
30	xyz-1018	A	23	3738	0.163395	0	516	2642	0	0	28	1	551	0	CX5461
1228	xyz-1018	B	23	3101	0.996114	0	3076	12	0	0	3	1	9	0	Cycloheximide
69	xyz-1018	C	23	1768	0.952047	0	1628	82	0	0	6	0	52	0	bortezomib
1216	xyz-1018	D	23	4598	0.14187	0	575	3478	0	0	226	0	319	0	DMSO
201	xyz-1018	E	23	3986	0.9952	0	3732	18	0	0	9	0	227	0	silvestrol
866	xyz-1018	F	23	4646	0.390602	0	1305	2036	0	0	154	0	1151	0	actinomycin D
948	xyz-1018	G	23	3425	0.915129	0	2976	276	0	0	37	0	136	0	MG132
841	xyz-1018	H	23	2880	0.957101	0	2588	116	0	0	26	1	149	0	bortezomib
1268	xyz-1018	I	23	3252	0.995323	0	3192	15	0	0	12	1	32	0	Cycloheximide
850	xyz-1018	J	23	3896	0.078751	0	275	3217	0	0	61	0	343	0	CX5461
316	xyz-1018	K	23	3722	0.081614	0	261	2937	0	0	82	0	442	0	actinomycin D
917	xyz-1018	L	23	3767	0.328254	0	1034	2116	0	0	152	0	465	0	DMSO
702	xyz-1018	M	23	3107	0.879661	0	2595	355	0	0	27	0	130	0	MG132
1003	xyz-1018	N	23	4459	0.219282	0	812	2891	0	0	218	1	537	0	DMSO
368	xyz-1018	O	23	2630	0.991389	0	2533	22	0	0	4	0	71	0	silvestrol
404	xyz-1018	P	23	3754	0.906818	0	3046	313	0	0	30	1	364	0	bortezomib
8	xyz-1018	A	24	3460	0.13409	0	437	2822	0	0	99	0	102	0	DMSO
922	xyz-1018	B	24	1887	0.934479	0	1740	122	0	0	3	0	22	0	MG132
131	xyz-1018	C	24	7319	0.093467	0	578	5606	0	0	243	1	891	0	actinomycin D
1259	xyz-1018	D	24	4674	0.144082	0	622	3695	0	0	179	1	177	0	DMSO
157	xyz-1018	E	24	3732	0.925936	0	3388	271	0	0	16	0	57	0	bortezomib
447	xyz-1018	F	24	3779	0.073604	0	261	3285	0	0	19	0	214	0	CX5461
287	xyz-1018	G	24	4290	0.16671	0	647	3234	0	0	193	0	216	0	DMSO
1091	xyz-1018	H	24	3361	0.987654	0	3280	41	0	0	4	0	36	0	silvestrol
1362	xyz-1018	I	24	3188	0.978907	0	3063	66	0	0	8	0	51	0	Cycloheximide
608	xyz-1018	J	24	4536	0.094367	0	397	3810	0	0	215	0	114	0	DMSO
211	xyz-1018	K	24	3505	0.879068	0	2944	405	0	0	28	0	128	0	MG132
1255	xyz-1018	L	24	2402	0.985867	0	2302	33	0	0	4	0	63	0	silvestrol
615	xyz-1018	M	24	2150	0.989728	0	1927	20	0	0	3	0	200	0	Cycloheximide
652	xyz-1018	N	24	4019	0.061968	0	211	3194	0	0	121	0	493	0	actinomycin D
718	xyz-1018	O	24	4639	0.124788	0	514	3605	0	0	52	0	468	0	CX5461
1145	xyz-1018	P	24	4512	0.17698	0	715	3325	0	0	205	0	267	0	DMSO
203	xyz-1020	B	1	3821	0.931837	0	3404	249	0	0	22	1	145	0	bortezomib
846	xyz-1020	C	1	3668	0.987583	0	3261	41	0	0	9	0	357	0	silvestrol
206	xyz-1020	D	1	3427	0.038561	0	119	2967	0	0	61	0	280	0	CX5461
852	xyz-1020	E	1	4499	0.106184	0	431	3628	0	0	242	1	197	0	DMSO
607	xyz-1020	F	1	3450	0.988502	0	3353	39	0	0	12	0	46	0	Cycloheximide
747	xyz-1020	G	1	3522	0.893097	0	2924	350	0	0	47	1	200	0	MG132
479	xyz-1020	H	1	3120	0.087225	0	226	2365	0	0	95	1	433	0	actinomycin D
519	xyz-1020	I	1	4080	0.279168	0	993	2564	0	0	194	1	328	0	DMSO
186	xyz-1020	J	1	3805	0.991195	0	3715	33	0	0	16	0	41	0	Cycloheximide
526	xyz-1020	K	1	3472	0.927142	0	3105	244	0	0	68	0	55	0	bortezomib
1074	xyz-1020	L	1	3311	0.983937	0	3124	51	0	0	21	0	115	0	silvestrol
1298	xyz-1020	M	1	4482	0.154563	0	630	3446	0	0	252	1	153	0	DMSO
654	xyz-1020	N	1	4024	0.146516	0	532	3099	0	0	240	1	152	0	DMSO
1530	xyz-1020	O	1	2377	0.908026	0	2093	212	0	0	32	0	40	0	MG132
395	xyz-1020	P	1	4121	0.120284	0	424	3101	0	0	93	0	503	0	CX5461
119	xyz-1020	A	2	3887	0.997398	0	3833	10	0	0	9	0	35	0	Cycloheximide
46	xyz-1020	B	2	4164	0.096587	0	300	2806	0	0	99	0	959	0	actinomycin D
828	xyz-1020	C	2	4215	0.151194	0	557	3127	0	0	261	0	270	0	DMSO
882	xyz-1020	D	2	3835	0.99619	0	3661	14	0	0	10	0	150	0	silvestrol
452	xyz-1020	E	2	3693	0.031946	0	109	3303	0	0	33	0	248	0	CX5461
1231	xyz-1020	F	2	2506	0.964435	0	2305	85	0	0	41	0	75	0	MG132
307	xyz-1020	G	2	3251	0.973161	0	3082	85	0	0	33	0	51	0	bortezomib
352	xyz-1020	H	2	3779	0.170672	0	554	2692	0	0	158	0	375	0	DMSO
898	xyz-1020	I	2	4567	0.041635	0	165	3798	0	0	149	1	454	0	actinomycin D
336	xyz-1020	J	2	3385	0.970923	0	3072	92	0	0	85	2	134	0	MG132
853	xyz-1020	K	2	4052	0.084611	0	309	3343	0	0	281	2	117	0	DMSO
86	xyz-1020	L	2	3435	0.935265	0	3034	210	0	0	37	1	153	0	bortezomib
243	xyz-1020	M	2	3577	0.994925	0	3529	18	0	0	13	0	17	0	Cycloheximide
1343	xyz-1020	N	2	4050	0.04989	0	181	3447	0	0	63	1	358	0	CX5461
1396	xyz-1020	O	2	5177	0.144273	0	626	3713	0	0	239	0	599	0	actinomycin D
760	xyz-1020	P	2	3920	0.990464	0	3739	36	0	0	13	1	131	0	silvestrol
803	xyz-1020	A	3	3914	0.187391	0	642	2784	0	0	88	0	400	0	Fenofibrate (Tricor, Trilipix)
402	xyz-1020	B	3	3422	0.22074	0	579	2044	0	0	96	0	703	0	Cleviprex (Clevidipine)
971	xyz-1020	C	3	4438	0.159137	0	546	2885	0	0	184	0	823	0	Ranolazine (Ranexa)
1323	xyz-1020	D	3	4042	0.22229	0	730	2554	0	0	177	0	581	0	Cilazapril monohydrate (Inhibace)
1004	xyz-1020	E	3	4573	0.082894	0	346	3828	0	0	151	0	248	0	Ranitidine (Zantac)
551	xyz-1020	F	3	4540	0.162556	0	613	3158	0	0	205	0	564	0	Adiphenine HCl
80	xyz-1020	G	3	4127	0.088776	0	333	3418	0	0	156	1	219	0	Acadesine
833	xyz-1020	H	3	4379	0.094231	0	361	3470	0	0	171	0	377	0	Duloxetine HCl (Cymbalta)
503	xyz-1020	I	3	4347	0.189298	0	704	3015	0	0	236	1	391	0	Acetylcholine chloride
1137	xyz-1020	J	3	3758	0.120771	0	382	2781	0	0	212	0	383	0	Trimebutine
1042	xyz-1020	K	3	3893	0.14368	0	499	2974	0	0	171	0	249	0	Acipimox
475	xyz-1020	L	3	4289	0.193872	0	696	2894	0	0	230	0	469	0	Ivabradine HCl (Procoralan)
68	xyz-1020	M	3	4270	0.202775	0	760	2988	0	0	250	0	272	0	Acyclovir (Aciclovir)
1439	xyz-1020	N	3	3357	0.14014	0	420	2577	0	0	153	0	207	0	Rivastigmine tartrate (Exelon)
707	xyz-1020	O	3	4991	0.232612	0	1000	3299	0	0	249	0	443	0	Nifedipine (Adalat)
1128	xyz-1020	P	3	4411	0.163413	0	611	3128	0	0	209	0	463	0	Dexmedetomidine HCl (Precedex)
414	xyz-1020	A	4	4523	0.18678	0	746	3248	0	0	130	0	399	0	Sulfamethizole (Proklar)
36	xyz-1020	B	4	2560	0.279314	0	586	1512	0	0	37	0	425	0	Fenbendazole (Panacur)
988	xyz-1020	C	4	3557	0.15817	0	484	2576	0	0	188	0	309	0	Sulbactam
92	xyz-1020	D	4	4378	0.270362	0	873	2356	0	0	195	0	954	0	Fleroxacin (Quinodis)
330	xyz-1020	E	4	4366	0.090571	0	365	3665	0	0	199	0	137	0	Tolfenamic acid
961	xyz-1020	F	4	4704	0.172467	0	674	3234	0	0	190	0	606	0	Fluocinolone acetonide (Flucort-N)
179	xyz-1020	G	4	4000	0.080985	0	296	3359	0	0	166	0	179	0	Pranoprofen
420	xyz-1020	H	4	4179	0.20574	0	724	2795	0	0	150	0	510	0	Gallamine triethiodide (Flaxedil)
963	xyz-1020	I	4	4387	0.129092	0	485	3272	0	0	217	0	413	0	Sulphadimethoxine
565	xyz-1020	J	4	3111	0.213001	0	521	1925	0	0	162	0	503	0	Imatinib (Gleevec)
753	xyz-1020	K	4	4220	0.187698	0	653	2826	0	0	199	0	542	0	Rimantadine (Flumadine)
938	xyz-1020	L	4	4425	0.274595	0	882	2330	0	0	258	1	954	0	Itraconazole (Sporanox)
570	xyz-1020	M	4	4186	0.277077	0	967	2523	0	0	221	1	474	0	Primidone (Mysoline)
699	xyz-1020	N	4	4287	0.259452	0	899	2566	0	0	242	2	578	0	Lincomycin hydrochloride (Lincocin)
1476	xyz-1020	O	4	4498	0.174231	0	668	3166	0	0	226	0	438	0	Nefiracetam (Translon)
1507	xyz-1020	P	4	4873	0.235068	0	795	2587	0	0	238	0	1253	0	Loperamide hydrochloride
409	xyz-1020	A	5	4851	0.181774	0	740	3331	0	0	149	0	631	0	Amiloride hydrochloride (Midamor)
777	xyz-1020	B	5	3963	0.171583	0	570	2752	0	0	155	0	486	0	Betaxolol (Betoptic)
71	xyz-1020	C	5	4310	0.169816	0	620	3031	0	0	181	0	478	0	Amlodipine besylate (Norvasc)
356	xyz-1020	D	5	4583	0.154381	0	599	3281	0	0	229	1	473	0	Detomidine HCl
95	xyz-1020	E	5	4607	0.130193	0	539	3601	0	0	168	0	299	0	Chlorpheniramine Maleate
1089	xyz-1020	F	5	4637	0.16491	0	657	3327	0	0	190	0	463	0	Fosinopril sodium (Monopril)
216	xyz-1020	G	5	4284	0.052447	0	209	3776	0	0	139	1	159	0	Clofibrate (Atromid-S)
1374	xyz-1020	H	5	3521	0.233601	0	698	2290	0	0	147	0	386	0	Almotriptan malate (Axert)
918	xyz-1020	I	5	4481	0.136685	0	522	3297	0	0	234	0	428	0	Fenoprofen calcium
620	xyz-1020	J	5	3611	0.117926	0	348	2603	0	0	208	0	452	0	Ambrisentan
1033	xyz-1020	K	5	3734	0.241774	0	654	2051	0	0	161	0	868	0	Erdosteine
554	xyz-1020	L	5	4287	0.286464	0	1037	2583	0	0	204	0	463	0	Bexarotene
1063	xyz-1020	M	5	4200	0.147245	0	513	2971	0	0	189	0	527	0	Betaxolol hydrochloride (Betoptic)
666	xyz-1020	N	5	4245	0.165873	0	557	2801	0	0	251	0	636	0	Temocapril HCl
1423	xyz-1020	O	5	3795	0.329438	0	902	1836	0	0	184	0	873	0	Proparacaine HCl
1512	xyz-1020	P	5	5067	0.150726	0	654	3685	0	0	273	0	455	0	Gabexate mesylate
976	xyz-1020	A	6	4763	0.340395	0	1173	2273	0	0	135	1	1181	0	Nicorandil (Ikorel)
91	xyz-1020	B	6	4290	0.369265	0	1312	2241	0	0	162	0	575	0	Manidipine (Manyper)
991	xyz-1020	C	6	4636	0.253929	0	1018	2991	0	0	235	0	392	0	Tamoxifen Citrate (Nolvadex)
427	xyz-1020	D	6	4413	0.194881	0	731	3020	0	0	210	0	452	0	Milrinone (Primacor)
1218	xyz-1020	E	6	3691	0.157066	0	499	2678	0	0	182	0	332	0	Meglumine
384	xyz-1020	F	6	3886	0.146539	0	489	2848	0	0	2	0	547	0	Mitoxantrone Hydrochloride
491	xyz-1020	G	6	4403	0.165641	0	646	3254	0	0	199	0	304	0	Aripiprazole (Abilify)
1086	xyz-1020	H	6	4401	0.21224	0	756	2806	0	0	176	1	662	0	Moroxydine
1011	xyz-1020	I	6	2705	0.225744	0	470	1612	0	0	140	0	483	0	Sarafloxacin HCl
274	xyz-1020	J	6	2387	0.102761	0	201	1755	0	0	93	0	338	0	Mycophenolic (Mycophenolate)
993	xyz-1020	K	6	2404	0.31509	0	616	1339	0	0	94	0	355	0	Methscopolamine (Pamine)
521	xyz-1020	L	6	4372	0.971519	0	614	18	0	0	68	1	3671	0	Nateglinide (Starlix)
612	xyz-1020	M	6	4051	0.297146	0	958	2266	0	0	203	1	623	0	Amiodarone HCl
762	xyz-1020	N	6	4230	0.213077	0	743	2744	0	0	231	1	511	0	Neostigmine bromide (Prostigmin)
1315	xyz-1020	O	6	4616	0.217005	0	781	2818	0	0	201	0	816	0	Adenine
1181	xyz-1020	P	6	4509	0.233624	0	856	2808	0	0	214	1	630	0	Nitrendipine
1115	xyz-1020	A	7	4197	0.324293	0	1112	2317	0	0	114	2	652	0	Pranlukast
1182	xyz-1020	B	7	3981	0.285445	0	910	2278	0	0	114	0	679	0	Rasagiline mesylate
1121	xyz-1020	C	7	3958	0.287541	0	967	2396	0	0	165	0	430	0	Oxfendazole
1093	xyz-1020	D	7	4402	0.332	0	913	1837	0	0	198	0	1454	0	Naltrexone HCl
934	xyz-1020	E	7	4494	0.152018	0	614	3425	0	0	154	1	300	0	Carvedilol
103	xyz-1020	F	7	4461	0.157109	0	600	3219	0	0	205	0	437	0	Levosulpiride (Levogastrol)
1516	xyz-1020	G	7	4379	0.21768	0	788	2832	0	0	165	0	594	0	Atracurium besylate
1269	xyz-1020	H	7	3827	0.219669	0	717	2547	0	0	162	0	401	0	Azasetron HCl (Y-25130)
1387	xyz-1020	I	7	3637	0.225453	0	659	2264	0	0	172	0	542	0	Butoconazole nitrate
1536	xyz-1020	J	7	4345	0.272343	0	838	2239	0	0	231	0	1037	0	Mizolastine (Mizollen)
1346	xyz-1020	K	7	3852	0.202254	0	646	2548	0	0	202	0	456	0	Azithromycin (Zithromax)
1217	xyz-1020	L	7	4289	0.190101	0	676	2880	0	0	259	0	474	0	Flunixin meglumin
663	xyz-1020	M	7	4248	0.151087	0	556	3124	0	0	225	0	343	0	Albendazole Oxide (Ricobendazole)
748	xyz-1020	N	7	4240	0.166849	0	609	3041	0	0	227	1	362	0	Imidapril (Tanatril) HCl
618	xyz-1020	O	7	3244	0.234639	0	611	1993	0	0	177	0	463	0	Flubendazole (Flutelmium)
406	xyz-1020	P	7	4394	0.172224	0	625	3004	0	0	213	0	552	0	Vinpocetine (Cavinton)
1150	xyz-1020	A	8	3750	0.27044	0	903	2436	0	0	138	0	273	0	Adenine sulfate
820	xyz-1020	B	8	4263	0.242111	0	844	2642	0	0	119	0	658	0	Novobiocin sodium (Albamycin)
441	xyz-1020	C	8	2494	0.264022	0	579	1614	0	0	94	0	207	0	Adenine hydrochloride
493	xyz-1020	D	8	4463	0.35315	0	1295	2372	0	0	202	0	594	0	Olanzapine (Zyprexa)
160	xyz-1020	E	8	4603	0.230133	0	918	3071	0	0	206	0	408	0	Ticlopidine HCl
955	xyz-1020	F	8	4423	0.228649	0	838	2827	0	0	205	0	553	0	Olopatadine hydrochloride (Opatanol)
297	xyz-1020	G	8	4002	0.238413	0	787	2514	0	0	182	0	519	0	ATP (Adenosine-Triphosphate)
205	xyz-1020	H	8	4062	0.346958	0	1095	2061	0	0	175	0	731	0	Oxymetazoline hydrochloride
331	xyz-1020	I	8	3555	0.252118	0	744	2207	0	0	145	2	457	0	Meclizine 2HCl
1452	xyz-1020	J	8	2498	0.292379	0	564	1365	0	0	127	0	442	0	Ozagrel
873	xyz-1020	K	8	4130	0.213469	0	691	2546	0	0	175	0	718	0	Mometasone furoate
905	xyz-1020	L	8	4516	0.267674	0	939	2569	0	0	211	1	796	0	Pancuronium (Pavulon)
351	xyz-1020	M	8	4262	0.148782	0	513	2935	0	0	233	0	581	0	Propylthiouracil
674	xyz-1020	N	8	3814	0.230666	0	689	2298	0	0	209	0	618	0	Pantothenic acid (pantothenate)
671	xyz-1020	O	8	4424	0.174587	0	665	3144	0	0	212	0	403	0	Fluticasone propionate (Flonase, Veramyst)
12	xyz-1020	P	8	4850	0.208344	0	829	3150	0	0	272	1	598	0	Phenoxybenzamine HCl
839	xyz-1020	A	9	4350	0.338784	0	1181	2305	0	0	119	1	744	0	Chloroxine
887	xyz-1020	B	9	4203	0.445083	0	1548	1930	0	0	136	0	589	0	Lapatinib
107	xyz-1020	C	9	4662	0.277701	0	1000	2601	0	0	185	0	876	0	Lomustine (CeeNU)
48	xyz-1020	D	9	4849	0.249393	0	1028	3094	0	0	216	1	510	0	Blonanserin (Lonasen)
422	xyz-1020	E	9	4594	0.182159	0	729	3273	0	0	190	0	402	0	Chenodeoxycholic acid
449	xyz-1020	F	9	4626	0.206237	0	787	3029	0	0	262	1	547	0	Cisatracurium besylate (Nimbex)
265	xyz-1020	G	9	4300	0.245614	0	910	2795	0	0	186	0	409	0	Cimetidine (Tagamet)
181	xyz-1020	H	9	4288	0.331962	0	1049	2111	0	0	112	0	1016	0	Dronedarone HCl (Multaq)
1119	xyz-1020	I	9	3846	0.336846	0	1023	2014	0	0	151	0	658	0	Clemastine Fumarate
550	xyz-1020	J	9	3595	0.281227	0	779	1991	0	0	208	0	617	0	Conivaptan HCl (Vaprisol)
547	xyz-1020	K	9	4122	0.226239	0	776	2654	0	0	201	1	490	0	Curcumin
321	xyz-1020	L	9	2877	0.250575	0	545	1630	0	0	149	0	553	0	Ibutilide fumarate
1303	xyz-1020	M	9	4404	0.25508	0	929	2713	0	0	272	0	490	0	Daidzein
1459	xyz-1020	N	9	4250	0.300739	0	1058	2460	0	0	179	0	553	0	Probucol
637	xyz-1020	O	9	3244	0.218516	0	583	2085	0	0	203	1	372	0	Oxibendazole
381	xyz-1020	P	9	4736	0.253035	0	792	2338	0	0	235	0	1371	0	Arbidol HCl
123	xyz-1020	A	10	3981	0.235929	0	809	2620	0	0	117	0	435	0	Lacidipine (Lacipil, Motens)
140	xyz-1020	B	10	4219	0.326081	0	1139	2354	0	0	125	0	601	0	Propafenone (Rytmonorm)
847	xyz-1020	C	10	6361	0.287436	0	1455	3607	0	0	354	0	945	0	Procarbazine HCl (Matulane)
151	xyz-1020	D	10	4574	0.219499	0	833	2962	0	0	204	0	575	0	Quinine hydrochloride dihydrate
1070	xyz-1020	E	10	4651	0.25091	0	1034	3087	0	0	160	1	369	0	Ondansetron (Zofran)
1140	xyz-1020	F	10	3786	0.108657	0	364	2986	0	0	166	1	269	0	Racecadotril (Acetorphan)
996	xyz-1020	G	10	4616	0.217014	0	875	3157	0	0	236	0	348	0	Liranaftate
302	xyz-1020	H	10	4379	0.265479	0	909	2515	0	0	215	0	740	0	Ribavirin (Copegus)
329	xyz-1020	I	10	4083	0.425861	0	1100	1483	0	0	209	0	1291	0	D-Cycloserine
1039	xyz-1020	J	10	3050	0.364464	0	761	1327	0	0	190	2	770	0	Rosiglitazone maleate
77	xyz-1020	K	10	4013	0.524379	0	1097	995	0	0	167	0	1754	0	Sodium butyrate
241	xyz-1020	L	10	4733	0.255254	0	996	2906	0	0	254	0	577	0	Roxithromycin (Roxl-150)
602	xyz-1020	M	10	4005	0.324786	0	950	1975	0	0	252	0	828	0	Sodium orthovanadate
667	xyz-1020	N	10	4207	0.261523	0	800	2259	0	0	255	0	893	0	Salbutamol sulfate (Albuterol)
1447	xyz-1020	O	10	4960	0.293212	0	1162	2801	0	0	265	0	732	0	Elvitegravir (GS-9137)
367	xyz-1020	P	10	4623	0.283593	0	1146	2895	0	0	207	0	375	0	Scopolamine hydrobromide
781	xyz-1020	A	11	3916	0.365084	0	1192	2073	0	0	110	0	541	0	Penicillamine (Cuprimine)
848	xyz-1020	B	11	4293	0.357652	0	1255	2254	0	0	127	1	656	0	Licofelone
737	xyz-1020	C	11	4734	0.287639	0	1089	2697	0	0	200	0	748	0	Bifonazole
337	xyz-1020	D	11	4541	0.356671	0	1350	2435	0	0	205	1	550	0	Dextrose (D-glucose)
471	xyz-1020	E	11	4708	0.24158	0	954	2995	0	0	212	0	547	0	Pefloxacin mesylate
960	xyz-1020	F	11	4510	0.267877	0	974	2662	0	0	266	0	608	0	Xylose
429	xyz-1020	G	11	4291	0.178677	0	667	3066	0	0	176	0	382	0	Metoprolol tartrate
941	xyz-1020	H	11	4332	0.30675	0	1077	2434	0	0	214	1	606	0	Mestranol
498	xyz-1020	I	11	2753	0.260274	0	608	1728	0	0	152	0	265	0	Etidronate (Didronel)
1193	xyz-1020	J	11	3190	0.324887	0	859	1785	0	0	150	0	396	0	Naftopidil (Flivas)
1450	xyz-1020	K	11	4015	0.303927	0	1037	2375	0	0	143	1	459	0	Diethylstilbestrol (Stilbestrol)
675	xyz-1020	L	11	4560	0.267695	0	1059	2897	0	0	267	0	337	0	S-(+)-Rolipram
881	xyz-1020	M	11	4275	0.360173	0	1248	2217	0	0	241	0	569	0	Diltiazem HCl (Tiazac)
1411	xyz-1020	N	11	4175	0.16764	0	603	2994	0	0	199	0	379	0	Bazedoxifene HCl
642	xyz-1020	O	11	4717	0.190981	0	792	3355	0	0	230	0	340	0	Diphenhydramine HCl (Benadryl)
32	xyz-1020	P	11	5071	0.238365	0	1050	3355	0	0	272	0	394	0	Fudosteine
772	xyz-1020	A	12	3184	0.182392	0	520	2331	0	0	90	0	243	0	Maraviroc
970	xyz-1020	B	12	3469	0.276378	0	812	2126	0	0	101	0	430	0	Sotalol (Betapace)
154	xyz-1020	C	12	4814	0.263145	0	1091	3055	0	0	257	0	411	0	Raltegravir (MK-0518)
875	xyz-1020	D	12	4378	0.402362	0	1397	2075	0	0	223	0	683	0	Spectinomycin hydrochloride
1240	xyz-1020	E	12	4802	0.264949	0	1121	3110	0	0	220	0	351	0	Pyrimethamine
1054	xyz-1020	F	12	4698	0.285825	0	1105	2761	0	0	228	0	604	0	Sulfadoxine (Sulphadoxine)
168	xyz-1020	G	12	4772	0.230896	0	982	3271	0	0	230	1	288	0	Sulindac (Clinoril)
1262	xyz-1020	H	12	3052	0.270737	0	643	1732	0	0	114	1	562	0	Tenoxicam (Mobiflex)
806	xyz-1020	I	12	3661	0.392808	0	1147	1773	0	0	180	0	561	0	Taurine
497	xyz-1020	J	12	3509	0.363232	0	899	1576	0	0	193	0	841	0	Tobramycin
929	xyz-1020	K	12	4201	0.265064	0	915	2537	0	0	266	1	482	0	Pramipexole dihydrochloride monohydrate
1510	xyz-1020	L	12	3942	0.198276	0	690	2790	0	0	228	0	234	0	Vardenafil (Vivanza)
1234	xyz-1020	M	12	4309	0.260538	0	958	2719	0	0	241	0	391	0	Suplatast tosylate
1295	xyz-1020	N	12	4198	0.286611	0	1004	2499	0	0	233	1	461	0	Xylazine HCl
1479	xyz-1020	O	12	4662	0.255808	0	1057	3075	0	0	207	1	322	0	Mirtazapine (Remeron, Avanza)
10	xyz-1020	P	12	4425	0.291943	0	1058	2566	0	0	213	0	588	0	Maprotiline hydrochloride
374	xyz-1020	A	13	3285	0.285966	0	813	2030	0	0	91	0	351	0	Dapoxetine hydrochloride (Priligy)
1168	xyz-1020	B	13	3688	0.28622	0	889	2217	0	0	75	1	506	0	Atropine
1107	xyz-1020	C	13	4550	0.30654	0	1003	2269	0	0	160	1	1117	0	Risedronic acid (Actonel)
1101	xyz-1020	D	13	4555	0.333159	0	1275	2552	0	0	189	0	539	0	Roflumilast (Daxas)
1326	xyz-1020	E	13	4736	0.201381	0	875	3470	0	0	185	0	206	0	Tranexamic acid (Transamin)
61	xyz-1020	F	13	4867	0.271898	0	1133	3034	0	0	237	1	462	0	Gabapentin (Neurontin)
1304	xyz-1020	G	13	4698	0.267674	0	1098	3004	0	0	201	0	395	0	Valaciclovir HCl
1037	xyz-1020	H	13	3740	0.42577	0	1216	1640	0	0	152	1	731	0	Sitafloxacin hydrate
459	xyz-1020	I	13	3889	0.257908	0	848	2440	0	0	205	0	396	0	Ganciclovir
556	xyz-1020	J	13	3209	0.280903	0	709	1815	0	0	169	0	516	0	BIBR-1048 (Dabigatran)
1293	xyz-1020	K	13	3499	0.310231	0	846	1881	0	0	206	0	566	0	Roxatidine acetate HCl
229	xyz-1020	L	13	4472	0.341858	0	1203	2316	0	0	288	0	665	0	Tebipenem pivoxil (L-084)
545	xyz-1020	M	13	4086	0.341317	0	1026	1980	0	0	180	0	900	0	Protionamide (Prothionamide)
1341	xyz-1020	N	13	4216	0.234108	0	836	2735	0	0	169	0	476	0	Rosuvastatin calcium (Crestor)
701	xyz-1020	O	13	4741	0.311311	0	1211	2679	0	0	212	0	639	0	Idoxuridine
380	xyz-1020	P	13	4741	0.222494	0	910	3180	0	0	256	0	395	0	Dichlorphenamide (Diclofenamide)
75	xyz-1020	A	14	3654	0.280442	0	889	2281	0	0	107	1	376	0	Benidipine hydrochloride
389	xyz-1020	B	14	3064	0.309278	0	780	1742	0	0	94	0	448	0	Naphazoline hydrochloride (Naphcon)
63	xyz-1020	C	14	4427	0.330092	0	1188	2411	0	0	190	0	638	0	Formoterol hemifumarate
99	xyz-1020	D	14	4512	0.394031	0	1439	2213	0	0	219	0	641	0	Epinephrine bitartrate (Adrenalinium)
408	xyz-1020	E	14	4359	0.399833	0	1437	2157	0	0	220	0	545	0	Chlormezanone (Trancopal)
1274	xyz-1020	F	14	4638	0.20431	0	768	2991	0	0	273	0	606	0	L-Adrenaline (Epinephrine)
1072	xyz-1020	G	14	4550	0.305481	0	1137	2585	0	0	228	1	599	0	Ketotifen fumarate (Zaditor)
239	xyz-1020	H	14	4270	0.316657	0	1095	2363	0	0	241	0	571	0	DL-Adrenaline
868	xyz-1020	I	14	4524	0.266107	0	983	2711	0	0	261	0	569	0	Urapidil HCl
1280	xyz-1020	J	14	3871	0.364576	0	1093	1905	0	0	195	1	677	0	Phenytoin sodium (Dilantin)
576	xyz-1020	K	14	4053	0.281606	0	940	2398	0	0	230	0	485	0	Ginkgolide A
1420	xyz-1020	L	14	4473	0.471172	0	1708	1917	0	0	246	0	602	0	Phenytoin (Lepitoin)
632	xyz-1020	M	14	3933	0.41255	0	1236	1760	0	0	214	0	723	0	Ciprofloxacin (Cipro)
1061	xyz-1020	N	14	4472	0.298697	0	1009	2369	0	0	251	0	843	0	Methacycline hydrochloride (Physiomycine)
1317	xyz-1020	O	14	4567	0.193256	0	745	3110	0	0	281	0	431	0	Diclazuril
1158	xyz-1020	P	14	4621	0.257355	0	1076	3105	0	0	212	0	228	0	Ciclopirox (Penlac)
1171	xyz-1020	A	15	3875	0.257528	0	898	2589	0	0	146	3	239	0	Sparfloxacin
956	xyz-1020	B	15	2714	0.351406	0	700	1292	0	0	77	0	645	0	BIBR 953 (Dabigatran etexilate, Pradaxa)
369	xyz-1020	C	15	3893	0.403168	0	1120	1658	0	0	156	0	959	0	Felodipine (Plendil)
146	xyz-1020	D	15	4953	0.364388	0	1322	2306	0	0	196	1	1128	0	Aliskiren hemifumarate
1434	xyz-1020	E	15	4657	0.266824	0	1130	3105	0	0	184	2	236	0	Deflazacort (Calcort)
1038	xyz-1020	F	15	4711	0.389426	0	1451	2275	0	0	234	0	751	0	OSI-420 (Desmethyl Erlotinib)
472	xyz-1020	G	15	4622	0.37914	0	1385	2268	0	0	195	0	774	0	Nizatidine
264	xyz-1020	H	15	4095	0.474588	0	1410	1561	0	0	135	0	989	0	DAPT (GSI-IX)
524	xyz-1020	I	15	4133	0.408635	0	1221	1767	0	0	196	1	948	0	Carbidopa
490	xyz-1020	J	15	3523	0.581898	0	1453	1044	0	0	80	0	946	0	Irinotecan HCl Trihydrate (Campto)
531	xyz-1020	K	15	4136	0.219519	0	758	2695	0	0	262	0	421	0	Valsartan (Diovan)
1364	xyz-1020	L	15	4599	0.258327	0	985	2828	0	0	255	1	530	0	Apatinib (YN968D1)
538	xyz-1020	M	15	4286	0.312121	0	1133	2497	0	0	245	1	410	0	Dipyridamole (Persantine)
680	xyz-1020	N	15	4095	0.236174	0	837	2707	0	0	187	0	364	0	TAME
1531	xyz-1020	O	15	4453	0.38413	0	1278	2049	0	0	219	0	907	0	Hydroxyurea (Cytodrox)
1162	xyz-1020	P	15	4480	0.288056	0	1037	2563	0	0	266	1	613	0	Eltrombopag (SB-497115-GR)
439	xyz-1020	A	16	3061	0.354503	0	921	1677	0	0	82	0	381	0	Uridine
824	xyz-1020	B	16	3596	0.383815	0	1143	1835	0	0	74	0	544	0	Dopamine hydrochloride (Inotropin)
974	xyz-1020	C	16	4711	0.403086	0	1437	2128	0	0	199	0	947	0	Flunarizine 2HCl
851	xyz-1020	D	16	3416	0.364672	0	896	1561	0	0	137	0	822	0	Ritodrine hydrochloride (Yutopar)
1092	xyz-1020	E	16	4802	0.369594	0	1376	2347	0	0	212	0	867	0	Fenticonazole nitrate
693	xyz-1020	F	16	4112	0.344102	0	1161	2213	0	0	200	0	538	0	Isoconazole nitrate (Travogen)
1098	xyz-1020	G	16	4370	0.392206	0	1419	2199	0	0	229	0	523	0	Rebamipide
1250	xyz-1020	H	16	4126	0.368637	0	1166	1997	0	0	195	2	766	0	Econazole nitrate (Spectazole)
273	xyz-1020	I	16	3703	0.36509	0	1142	1986	0	0	206	0	369	0	Epalrestat
946	xyz-1020	J	16	3724	0.421395	0	1166	1601	0	0	197	1	759	0	Miconazole (Monistat)
721	xyz-1020	K	16	3979	0.347175	0	1112	2091	0	0	237	0	539	0	Aspartame
1485	xyz-1020	L	16	4722	0.44816	0	1595	1964	0	0	275	0	888	0	Secnidazole (Flagentyl)
1401	xyz-1020	M	16	3634	0.559081	0	1339	1056	0	0	192	0	1047	0	Candesartan cilexetil (Atacand)
714	xyz-1020	N	16	4313	0.29076	0	922	2249	0	0	225	1	916	0	Acetanilide (Antifebrin)
791	xyz-1020	O	16	4764	0.37457	0	1308	2184	0	0	281	0	991	0	Phentolamine mesilate
1129	xyz-1020	P	16	4828	0.287982	0	1179	2915	0	0	265	0	469	0	Lomefloxacin hydrochloride (Maxaquin)
807	xyz-1020	A	17	2914	0.361956	0	940	1657	0	0	65	1	251	0	Potassium iodide
1518	xyz-1020	B	17	3659	0.524742	0	1474	1335	0	0	100	0	750	0	Esomeprazole sodium (Nexium)
152	xyz-1020	C	17	4464	0.367171	0	1360	2344	0	0	184	0	576	0	Tropisetron
246	xyz-1020	D	17	4506	0.421667	0	1553	2130	0	0	188	1	634	0	Fesoterodine fumarate (Toviaz)
1376	xyz-1020	E	17	4734	0.214218	0	910	3338	0	0	160	0	326	0	Nicotinamide (Niacinamide)
425	xyz-1020	F	17	4498	0.379534	0	1402	2292	0	0	215	1	588	0	Abiraterone Acetate (CB7630)
856	xyz-1020	G	17	3241	0.325435	0	879	1822	0	0	142	0	398	0	Talc
87	xyz-1020	H	17	3750	0.437943	0	1235	1585	0	0	159	2	769	0	Artemether (SM-224)
326	xyz-1020	I	17	4388	0.522902	0	1838	1677	0	0	231	0	642	0	Vitamin B12
568	xyz-1020	J	17	4033	0.367539	0	1053	1812	0	0	190	0	978	0	DL-Carnitine hydrochloride
624	xyz-1020	K	17	3693	0.238112	0	686	2195	0	0	218	0	594	0	Diclofenac
463	xyz-1020	L	17	4264	0.381501	0	1291	2093	0	0	253	0	627	0	Nalidixic acid (NegGram)
1045	xyz-1020	M	17	2373	0.498266	0	862	868	0	0	136	1	506	0	Avobenzone (Parsol 1789)
1491	xyz-1020	N	17	4009	0.402049	0	1256	1868	0	0	195	0	690	0	Ammonium Glycyrrhizinate (AMGZ)
790	xyz-1020	O	17	4710	0.365336	0	1290	2241	0	0	209	1	969	0	Amlodipine (Norvasc)
1172	xyz-1020	P	17	4371	0.370744	0	1285	2181	0	0	214	0	691	0	D-Mannitol (Osmitrol)
1161	xyz-1020	A	18	2843	0.237853	0	607	1945	0	0	93	0	198	0	Nimesulide
57	xyz-1020	B	18	2400	0.365634	0	732	1270	0	0	67	0	331	0	Riboflavin (Vitamin B2)
85	xyz-1020	C	18	4633	0.248436	0	993	3004	0	0	209	1	426	0	Dyclonine HCl
958	xyz-1020	D	18	4618	0.398369	0	1417	2140	0	0	218	0	843	0	Clomipramine hydrochloride (Anafranil)
129	xyz-1020	E	18	4776	0.280503	0	1138	2919	0	0	205	1	513	0	Memantine HCl (Namenda)
220	xyz-1020	F	18	4527	0.382679	0	1414	2281	0	0	292	0	540	0	Phenformin hydrochloride
1233	xyz-1020	G	18	4837	0.346421	0	1394	2630	0	0	272	0	541	0	Cyproheptadine HCl (Periactin)
510	xyz-1020	H	18	4339	0.417515	0	1435	2002	0	0	208	0	694	0	Ceftiofur hydrochloride
234	xyz-1020	I	18	4008	0.396305	0	1330	2026	0	0	190	0	462	0	Doxifluridine
261	xyz-1020	J	18	4393	0.405959	0	1308	1914	0	0	254	1	916	0	Cefprozil hydrate (Cefzil)
1435	xyz-1020	K	18	4001	0.438361	0	1369	1754	0	0	205	1	672	0	Pioglitazone hydrochloride (Actos)
1225	xyz-1020	L	18	3994	0.350158	0	1110	2060	0	0	231	1	592	0	Scopine
656	xyz-1020	M	18	1714	0.458611	0	482	569	0	0	83	0	580	0	Lornoxicam (Xefo)
1321	xyz-1020	N	18	4299	0.361361	0	1285	2271	0	0	225	2	516	0	Tiotropium Bromide hydrate
391	xyz-1020	O	18	4863	0.511141	0	1904	1821	0	0	206	0	932	0	Clindamycin phosphate
1184	xyz-1020	P	18	4744	0.347371	0	1361	2557	0	0	224	0	602	0	Trospium chloride (Sanctura)
1196	xyz-1020	A	19	4576	0.346673	0	1438	2710	0	0	114	0	314	0	Metronidazole (Flagyl)
924	xyz-1020	B	19	3583	0.431728	0	1309	1723	0	0	100	0	451	0	L-carnitine (Levocarnitine)
1190	xyz-1020	C	19	4561	0.322684	0	1212	2544	0	0	189	0	616	0	Flutamide (Eulexin)
349	xyz-1020	D	19	4218	0.362315	0	1221	2149	0	0	174	0	674	0	Sorbitol (Glucitol)
1056	xyz-1020	E	19	4776	0.191237	0	838	3544	0	0	200	0	194	0	Fluvastatin sodium (Lescol)
93	xyz-1020	F	19	2710	0.378169	0	880	1447	0	0	24	0	359	0	Cephalomannine
276	xyz-1020	G	19	4512	0.259387	0	1050	2998	0	0	181	0	283	0	Tioconazole
888	xyz-1020	H	19	3882	0.435044	0	1229	1596	0	0	178	0	879	0	10-DAB (10-Deacetylbaccatin)
1392	xyz-1020	I	19	3745	0.352475	0	1111	2041	0	0	235	0	358	0	Disodium Cromoglycate
1059	xyz-1020	J	19	4107	0.503356	0	1500	1480	0	0	188	0	939	0	Paeoniflorin
244	xyz-1020	K	19	4108	0.33872	0	1111	2169	0	0	215	1	612	0	Tropicamide
335	xyz-1020	L	19	4642	0.359678	0	1297	2309	0	0	222	0	814	0	Geniposide
466	xyz-1020	M	19	2968	0.424988	0	898	1215	0	0	155	1	699	0	Pregnenolone
514	xyz-1020	N	19	4174	0.306822	0	1030	2327	0	0	202	2	613	0	Genipin
1432	xyz-1020	O	19	4727	0.335713	0	1364	2699	0	0	197	1	466	0	Sulfamethoxazole
1169	xyz-1020	P	19	4615	0.320629	0	1304	2763	0	0	189	2	357	0	Geniposidic acid
38	xyz-1020	A	20	3486	0.38089	0	1172	1905	0	0	72	0	337	0	Strontium ranelate (Protelos)
1120	xyz-1020	B	20	3519	0.400778	0	1030	1540	0	0	94	0	855	0	Tolterodine tartrate (Detrol LA)
813	xyz-1020	C	20	4316	0.281771	0	1031	2628	0	0	256	0	401	0	Captopril (Capoten)
1213	xyz-1020	D	20	3924	0.433311	0	1306	1708	0	0	197	1	712	0	Sulbactam sodium (Unasyn)
1060	xyz-1020	E	20	4007	0.188966	0	685	2940	0	0	207	0	175	0	Oxytetracycline dihydrate
318	xyz-1020	F	20	4540	0.522165	0	1814	1660	0	0	267	0	799	0	Azelastine hydrochloride (Astelin)
899	xyz-1020	G	20	4795	0.360703	0	1498	2655	0	0	242	1	399	0	Cytidine
567	xyz-1020	H	20	4205	0.423791	0	1279	1739	0	0	196	0	991	0	5-Aminolevulinic acid hydrochloride
1344	xyz-1020	I	20	4037	0.440526	0	1474	1872	0	0	206	0	485	0	Orphenadrine citrate (Norflex)
1025	xyz-1020	J	20	4222	0.421232	0	1484	2039	0	0	231	2	466	0	Clarithromycin (Biaxin, Klacid)
477	xyz-1020	K	20	3572	0.438335	0	1148	1471	0	0	234	0	719	0	Gimeracil
364	xyz-1020	L	20	3622	0.33919	0	1081	2106	0	0	192	1	242	0	Rosiglitazone (Avandia)
295	xyz-1020	M	20	1222	0.679894	0	514	242	0	0	78	0	388	0	Cyclophosphamide monohydrate
636	xyz-1020	N	20	4248	0.375036	0	1313	2188	0	0	275	1	471	0	Terbinafine hydrochloride (Lamisil)
779	xyz-1020	O	20	4960	0.338904	0	1379	2690	0	0	216	0	675	0	Tolnaftate
413	xyz-1020	P	20	4807	0.348317	0	1418	2653	0	0	308	0	428	0	Cortisone acetate (Cortone)
1173	xyz-1020	A	21	2965	0.266462	0	696	1916	0	0	93	0	260	0	Sulfisoxazole
58	xyz-1020	B	21	2602	0.39749	0	855	1296	0	0	55	0	396	0	Tolbutamide
457	xyz-1020	C	21	4120	0.574801	0	1948	1441	0	0	143	1	587	0	Crystal violet
1206	xyz-1020	D	21	4614	0.281928	0	1053	2682	0	0	212	0	667	0	Levosimendan
1118	xyz-1020	E	21	4499	0.183673	0	765	3400	0	0	210	0	124	0	Haloperidol (Haldol)
559	xyz-1020	F	21	4176	0.391651	0	1276	1982	0	0	228	0	690	0	Amantadine hydrochloride (Symmetrel)
280	xyz-1020	G	21	3055	0.223761	0	614	2130	0	0	175	2	134	0	Phenindione (Rectadione)
253	xyz-1020	H	21	3921	0.359926	0	1173	2086	0	0	175	0	487	0	Amfebutamone (Bupropion)
1372	xyz-1020	I	21	4150	0.310728	0	1118	2480	0	0	228	0	324	0	Alibendol
582	xyz-1020	J	21	4159	0.442319	0	1503	1895	0	0	210	1	550	0	Benserazide
288	xyz-1020	K	21	3925	0.517293	0	1376	1284	0	0	196	0	1069	0	Irsogladine
520	xyz-1020	L	21	4412	0.623954	0	2162	1303	0	0	219	0	728	0	Bupivacaine hydrochloride (Marcain)
639	xyz-1020	M	21	3688	0.524488	0	1510	1369	0	0	216	0	593	0	Triamcinolone (Aristocort)
669	xyz-1020	N	21	4585	0.477571	0	1746	1910	0	0	230	0	699	0	Bethanechol chloride
1416	xyz-1020	O	21	5136	0.310313	0	1339	2976	0	0	261	0	560	0	Nystatin (Mycostatin)
1529	xyz-1020	P	21	4784	0.46518	0	1857	2135	0	0	273	0	519	0	Chlorpromazine (Sonazine)
122	xyz-1020	A	22	4050	0.295346	0	1117	2665	0	0	140	0	128	0	Terazosin HCl (Hytrin)
831	xyz-1020	B	22	3294	0.32238	0	932	1959	0	0	83	0	320	0	Amiloride hydrochloride dihydrate
880	xyz-1020	C	22	4671	0.192587	0	795	3333	0	0	284	0	259	0	Bromhexine HCl
755	xyz-1020	D	22	4354	0.309863	0	1131	2519	0	0	195	0	509	0	Clomifene citrate (Serophene)
94	xyz-1020	E	22	4588	0.240664	0	986	3111	0	0	203	1	287	0	Lovastatin (Mevacor)
1043	xyz-1020	F	22	4595	0.274201	0	1116	2954	0	0	213	0	312	0	Hydralazine hydrochloride
132	xyz-1020	G	22	4839	0.255042	0	1075	3140	0	0	204	0	420	0	Tiopronin (Thiola)
883	xyz-1020	H	22	4148	0.316923	0	1133	2442	0	0	183	0	390	0	Oxacillin sodium monohydrate
962	xyz-1020	I	22	3370	0.310055	0	848	1887	0	0	173	1	461	0	Balofloxacin
195	xyz-1020	J	22	4170	0.22243	0	833	2912	0	0	157	0	268	0	Cloxacillin sodium (Cloxacap)
506	xyz-1020	K	22	3900	0.289131	0	955	2348	0	0	244	0	353	0	Lafutidine
228	xyz-1020	L	22	3919	0.292326	0	960	2324	0	0	234	0	401	0	Amoxicillin sodium (Amox)
633	xyz-1020	M	22	4082	0.341463	0	1176	2268	0	0	258	1	379	0	Moxonidine
1413	xyz-1020	N	22	4477	0.358045	0	1275	2286	0	0	217	0	699	0	Isoprenaline hydrochloride
1163	xyz-1020	O	22	5003	0.375235	0	1597	2659	0	0	237	0	510	0	Ozagrel HCl
357	xyz-1020	P	22	4736	0.351291	0	1415	2613	0	0	249	0	459	0	Medroxyprogesterone acetate
1505	xyz-1020	A	23	1815	0.130828	0	188	1249	0	0	14	1	363	0	CX5461
858	xyz-1020	B	23	1992	0.997397	0	1916	5	0	0	1	0	70	0	Cycloheximide
872	xyz-1020	C	23	3495	0.980668	0	3348	66	0	0	6	0	75	0	bortezomib
943	xyz-1020	E	23	3617	0.996095	0	3571	14	0	0	11	0	21	0	silvestrol
64	xyz-1020	F	23	4728	0.254489	0	822	2408	0	0	130	0	1368	0	actinomycin D
232	xyz-1020	G	23	3492	0.970154	0	3218	99	0	0	23	0	152	0	MG132
1291	xyz-1020	H	23	3264	0.965044	0	2954	107	0	0	29	0	174	0	bortezomib
1017	xyz-1020	I	23	3339	0.997286	0	3307	9	0	0	8	0	15	0	Cycloheximide
249	xyz-1020	J	23	3593	0.246	0	738	2262	0	0	68	2	523	0	CX5461
460	xyz-1020	K	23	3642	0.214674	0	632	2312	0	0	136	0	562	0	actinomycin D
901	xyz-1020	M	23	1907	0.912913	0	1520	145	0	0	27	0	215	0	MG132
399	xyz-1020	O	23	3763	0.996487	0	3688	13	0	0	12	0	50	0	silvestrol
761	xyz-1020	P	23	3508	0.923824	0	3044	251	0	0	47	0	166	0	bortezomib
126	xyz-1020	B	24	3261	0.959326	0	3019	128	0	0	2	0	112	0	MG132
805	xyz-1020	C	24	3865	0.149196	0	464	2646	0	0	10	0	745	0	actinomycin D
196	xyz-1020	E	24	3749	0.887079	0	3268	416	0	0	30	0	35	0	bortezomib
984	xyz-1020	F	24	4314	0.177545	0	661	3062	0	0	55	0	536	0	CX5461
480	xyz-1020	H	24	2907	0.997212	0	2861	8	0	0	7	1	30	0	silvestrol
947	xyz-1020	I	24	3885	0.996358	0	3830	14	0	0	20	0	21	0	Cycloheximide
314	xyz-1020	K	24	3370	0.923966	0	3038	250	0	0	40	0	42	0	MG132
683	xyz-1020	L	24	2647	0.995671	0	2530	11	0	0	5	0	101	0	silvestrol
1353	xyz-1020	M	24	1825	0.997734	0	1761	4	0	0	7	0	53	0	Cycloheximide
296	xyz-1020	N	24	4592	0.175955	0	682	3194	0	0	137	0	579	0	actinomycin D
1348	xyz-1020	O	24	4816	0.106101	0	480	4044	0	0	68	0	224	0	CX5461
	xyz-1022	A	1	254	0.02521	0	6	232	0	0	8	0	8	0	DMSO
117	xyz-1022	B	1	4057	0.878726	0	3420	472	0	0	25	0	140	0	bortezomib
944	xyz-1022	C	1	3975	0.929816	0	3630	274	0	0	13	0	58	0	silvestrol
191	xyz-1022	D	1	3782	0.042534	0	143	3219	0	0	54	0	366	0	CX5461
111	xyz-1022	E	1	4874	0.12849	0	566	3839	0	0	237	0	232	0	DMSO
81	xyz-1022	F	1	3338	0.992981	0	3254	23	0	0	12	1	48	0	Cycloheximide
1283	xyz-1022	G	1	3740	0.876038	0	3166	448	0	0	44	0	82	0	MG132
1211	xyz-1022	H	1	4381	0.036894	0	143	3733	0	0	193	0	312	0	actinomycin D
1108	xyz-1022	I	1	4606	0.093651	0	385	3726	0	0	243	0	252	0	DMSO
906	xyz-1022	J	1	3461	0.981071	0	3317	64	0	0	16	0	64	0	Cycloheximide
1014	xyz-1022	K	1	3591	0.801776	0	2799	692	0	0	27	0	73	0	bortezomib
687	xyz-1022	L	1	3311	0.967881	0	3134	104	0	0	9	0	64	0	silvestrol
700	xyz-1022	M	1	4535	0.082262	0	339	3782	0	0	261	2	151	0	DMSO
936	xyz-1022	N	1	4596	0.08386	0	345	3769	0	0	306	0	176	0	DMSO
1147	xyz-1022	O	1	3771	0.812603	0	2953	681	0	0	32	0	105	0	MG132
796	xyz-1022	P	1	3385	0.057753	0	184	3002	0	0	46	0	153	0	CX5461
190	xyz-1022	A	2	4304	0.987028	0	4185	55	0	0	15	1	48	0	Cycloheximide
1130	xyz-1022	B	2	5069	0.039423	0	183	4459	0	0	117	0	310	0	actinomycin D
1100	xyz-1022	C	2	4548	0.098221	0	392	3599	0	0	204	1	352	0	DMSO
104	xyz-1022	D	2	3252	0.995323	0	3192	15	0	0	7	0	38	0	silvestrol
1504	xyz-1022	E	2	4354	0.10774	0	419	3470	0	0	53	1	411	0	CX5461
214	xyz-1022	F	2	3602	0.85546	0	2977	503	0	0	28	0	94	0	MG132
267	xyz-1022	G	2	3621	0.858613	0	2921	481	0	0	44	0	175	0	bortezomib
173	xyz-1022	H	2	4017	0.064055	0	224	3273	0	0	223	0	297	0	DMSO
495	xyz-1022	I	2	4361	0.077025	0	290	3475	0	0	160	2	434	0	actinomycin D
1050	xyz-1022	J	2	3492	0.913004	0	3012	287	0	0	33	0	160	0	MG132
522	xyz-1022	K	2	4222	0.121725	0	460	3319	0	0	207	0	236	0	DMSO
334	xyz-1022	L	2	3293	0.909389	0	2770	276	0	0	26	0	221	0	bortezomib
678	xyz-1022	M	2	3692	0.928886	0	3370	258	0	0	15	0	49	0	Cycloheximide
689	xyz-1022	N	2	4707	0.03965	0	172	4166	0	0	42	0	327	0	CX5461
965	xyz-1022	O	2	4429	0.097325	0	382	3543	0	0	137	0	367	0	actinomycin D
1227	xyz-1022	P	2	3123	0.975995	0	2968	73	0	0	4	0	78	0	silvestrol
31	xyz-1022	A	3	3823	0.156105	0	537	2903	0	0	150	0	233	0	Phenacetin
121	xyz-1022	B	3	5204	0.129075	0	578	3900	0	0	184	0	542	0	Diphemanil methylsulfate
102	xyz-1022	C	3	4444	0.051269	0	208	3849	0	0	204	0	183	0	Zidovudine (Retrovir)
832	xyz-1022	D	3	4214	0.102052	0	378	3326	0	0	173	0	337	0	Vitamin D2
419	xyz-1022	E	3	4618	0.12101	0	508	3690	0	0	182	2	236	0	Quinapril HCl (Accupril)
1438	xyz-1022	F	3	4451	0.250192	0	977	2928	0	0	178	0	368	0	Doxapram HCl
468	xyz-1022	G	3	4385	0.082129	0	324	3621	0	0	239	0	201	0	Trazodone hydrochloride (Desyrel)
814	xyz-1022	H	3	4281	0.066148	0	255	3600	0	0	232	0	194	0	Dibucaine HCL
622	xyz-1022	I	3	4286	0.125161	0	486	3397	0	0	223	0	180	0	Thiamphenicol (Thiophenicol)
525	xyz-1022	J	3	4651	0.054106	0	226	3951	0	0	216	0	258	0	Methazolamide
1105	xyz-1022	K	3	4110	0.084324	0	312	3388	0	0	195	1	214	0	Clobetasol propionate
183	xyz-1022	L	3	4121	0.112691	0	420	3307	0	0	196	1	197	0	norethindrone
589	xyz-1022	M	3	4300	0.130215	0	490	3273	0	0	264	0	273	0	Brompheniramine
696	xyz-1022	N	3	5915	0.216849	0	1112	4016	0	0	153	2	632	0	olsalazine sodium
197	xyz-1022	O	3	4523	0.094163	0	392	3771	0	0	200	1	159	0	Dimethyl Fumarate
410	xyz-1022	P	3	4364	0.181084	0	695	3143	0	0	217	0	309	0	nafcillin sodium monohydrate
784	xyz-1022	A	4	3689	0.208291	0	608	2311	0	0	151	0	619	0	2-Thiouracil
144	xyz-1022	B	4	4702	0.235266	0	978	3179	0	0	145	0	400	0	D-Phenylalanine
70	xyz-1022	C	4	4480	0.114766	0	457	3525	0	0	227	0	271	0	Creatinine
134	xyz-1022	D	4	4384	0.099231	0	387	3513	0	0	236	1	247	0	Chlorzoxazone
912	xyz-1022	E	4	4371	0.329762	0	1231	2502	0	0	165	0	473	0	Moguisteine
920	xyz-1022	F	4	4381	0.13121	0	515	3410	0	0	172	0	284	0	Chlortetracycline HCl
572	xyz-1022	G	4	4394	0.105823	0	418	3532	0	0	187	0	257	0	Nadifloxacin
1238	xyz-1022	H	4	4270	0.109807	0	421	3413	0	0	177	1	258	0	Chloroquine Phosphate
914	xyz-1022	I	4	4350	0.311831	0	1107	2443	0	0	212	0	588	0	Pidotimod
967	xyz-1022	J	4	4295	0.0878	0	326	3387	0	0	195	0	387	0	Bezafibrate
586	xyz-1022	K	4	3968	0.115558	0	410	3138	0	0	183	0	237	0	Pyridoxine hydrochloride
277	xyz-1022	L	4	4151	0.121557	0	459	3317	0	0	160	0	215	0	Benzylpenicillin sodium
1246	xyz-1022	M	4	4089	0.114145	0	418	3244	0	0	196	0	231	0	Vitamin C (Ascorbic acid)
262	xyz-1022	N	4	3895	0.078383	0	285	3351	0	0	158	0	101	0	Benzoic acid
616	xyz-1022	O	4	4444	0.107187	0	437	3640	0	0	211	1	155	0	Sulfathiazole
1148	xyz-1022	P	4	4296	0.140219	0	524	3213	0	0	157	0	402	0	Benzethonium chloride
1156	xyz-1022	A	5	4319	0.217024	0	821	2962	0	0	164	2	370	0	Calcium levofolinate (Calcium Folinate)
19	xyz-1022	B	5	4815	0.222753	0	932	3252	0	0	172	0	459	0	tetrahydrozoline hydrochloride
1143	xyz-1022	C	5	4497	0.076942	0	310	3719	0	0	215	0	253	0	Miglitol (Glyset)
114	xyz-1022	D	5	4396	0.066923	0	261	3639	0	0	221	0	275	0	toltrazuril
432	xyz-1022	E	5	4654	0.193413	0	781	3257	0	0	166	0	450	0	Pioglitazone (Actos)
709	xyz-1022	F	5	4465	0.237102	0	841	2706	0	0	198	0	720	0	Pheniramine Maleate
1102	xyz-1022	G	5	4359	0.080477	0	317	3622	0	0	211	1	208	0	Tolvaptan (OPC-41061)
301	xyz-1022	H	5	4209	0.146074	0	506	2958	0	0	198	0	547	0	Bisacodyl
725	xyz-1022	I	5	4256	0.233262	0	871	2863	0	0	167	2	353	0	Pramiracetam
679	xyz-1022	J	5	4348	0.142162	0	497	2999	0	0	188	1	663	0	Carbimazole
708	xyz-1022	K	5	3950	0.135649	0	457	2912	0	0	130	0	451	0	Clindamycin palmitate HCl
729	xyz-1022	L	5	4314	0.138437	0	528	3286	0	0	198	1	301	0	Bextra (valdecoxib)
909	xyz-1022	M	5	3966	0.167139	0	590	2940	0	0	206	0	230	0	Oseltamivir phosphate (Tamiflu)
1284	xyz-1022	N	5	2856	0.138625	0	365	2268	0	0	109	0	114	0	valganciclovir hydrochloride
1461	xyz-1022	O	5	4397	0.130268	0	510	3405	0	0	162	0	320	0	L-Thyroxine
1127	xyz-1022	P	5	4404	0.109284	0	432	3521	0	0	288	1	162	0	Nabumetone
34	xyz-1022	A	6	4235	0.266175	0	975	2688	0	0	170	0	402	0	Oxybutynin chloride
5	xyz-1022	B	6	4922	0.25601	0	1033	3002	0	0	167	0	720	0	Doxofylline
1176	xyz-1022	C	6	4318	0.15145	0	564	3160	0	0	208	0	386	0	Ornidazole
911	xyz-1022	D	6	4353	0.157731	0	609	3252	0	0	170	0	322	0	Benzydamine Hydrochloride
845	xyz-1022	E	6	4545	0.278936	0	1070	2766	0	0	172	0	537	0	Amikacin hydrate
816	xyz-1022	F	6	4439	0.199004	0	719	2894	0	0	152	0	674	0	Chlorpropamide
289	xyz-1022	G	6	3290	0.141827	0	413	2499	0	0	152	3	223	0	Dexamethasone acetate
592	xyz-1022	H	6	4227	0.210202	0	717	2694	0	0	176	1	639	0	Cyromazine
1367	xyz-1022	I	6	4321	0.199274	0	714	2869	0	0	169	0	569	0	Trimethoprim
585	xyz-1022	J	6	4412	0.114646	0	454	3506	0	0	243	0	209	0	Teriflunomide
245	xyz-1022	K	6	2797	0.185414	0	450	1977	0	0	86	0	284	0	Biotin (Vitamin B7)
713	xyz-1022	L	6	4041	0.146451	0	524	3054	0	0	137	0	326	0	Coumarin
1186	xyz-1022	M	6	2337	0.144429	0	302	1789	0	0	99	1	146	0	Sulfamerazine
1431	xyz-1022	N	6	4066	0.142779	0	525	3152	0	0	195	1	193	0	Choline Chloride
1430	xyz-1022	O	6	4298	0.168484	0	649	3203	0	0	176	0	270	0	Sulfamethazine
412	xyz-1022	P	6	4561	0.140782	0	533	3253	0	0	156	0	619	0	Cetylpyridinium Chloride
782	xyz-1022	A	7	4196	0.386683	0	1295	2054	0	0	117	1	729	0	Gliclazide (Diamicron)
1209	xyz-1022	B	7	4818	0.190397	0	797	3389	0	0	165	0	467	0	Netilmicin Sulfate
130	xyz-1022	C	7	4549	0.169168	0	665	3266	0	0	234	1	383	0	Acemetacin (Emflex)
305	xyz-1022	D	7	4505	0.242387	0	589	1841	0	0	160	0	1915	0	Sertraline HCl
375	xyz-1022	E	7	4440	0.261899	0	1007	2838	0	0	176	1	418	0	Tioxolone
96	xyz-1022	F	7	3153	0.186081	0	508	2222	0	0	96	0	327	0	Spironolactone
1271	xyz-1022	G	7	2805	0.105159	0	265	2255	0	0	100	0	185	0	Dehydroepiandrosterone (DHEA)
527	xyz-1022	H	7	4265	0.138304	0	473	2947	0	0	189	1	655	0	Retapamulin
746	xyz-1022	I	7	4109	0.285973	0	946	2362	0	0	196	0	605	0	Idebenone
571	xyz-1022	J	7	4367	0.213656	0	776	2856	0	0	230	0	505	0	Methyclothiazide
1049	xyz-1022	K	7	4011	0.1526	0	537	2982	0	0	188	0	304	0	Mifepristone (Mifeprex)
1470	xyz-1022	L	7	4098	0.105649	0	389	3293	0	0	171	1	244	0	Ropivacaine HCl
635	xyz-1022	M	7	6025	0.153098	0	771	4265	0	0	291	1	697	0	Buflomedil HCl
706	xyz-1022	N	7	4643	0.128321	0	512	3478	0	0	223	0	430	0	Sodium Nitroprusside
1422	xyz-1022	O	7	4516	0.161104	0	642	3343	0	0	234	1	296	0	Fluocinonide (Vanos)
1522	xyz-1022	P	7	4705	0.123911	0	498	3521	0	0	169	0	517	0	Erythromycin Ethylsuccinate
1183	xyz-1022	A	8	3823	0.365976	0	1166	2020	0	0	200	0	437	0	Sodium salicylate
896	xyz-1022	B	8	4564	0.153692	0	612	3370	0	0	127	0	455	0	1-Hexadecanol
383	xyz-1022	C	8	4537	0.227399	0	820	2786	0	0	213	0	718	0	Methylthiouracil
1015	xyz-1022	D	8	4390	0.218138	0	813	2914	0	0	218	0	445	0	Sodium Gluconate
438	xyz-1022	E	8	4404	0.509423	0	1811	1744	0	0	141	0	708	0	Methenamine (Mandelamine)
213	xyz-1022	F	8	4443	0.235383	0	934	3034	0	0	172	0	303	0	Sulfaguanidine
284	xyz-1022	G	8	3910	0.111111	0	388	3104	0	0	156	2	260	0	Milnacipran HCl
268	xyz-1022	H	8	4331	0.231365	0	866	2877	0	0	202	1	385	0	Trometamol
1301	xyz-1022	I	8	4324	0.311176	0	1072	2373	0	0	187	1	691	0	Darifenacin HBr
1270	xyz-1022	J	8	4558	0.066906	0	280	3905	0	0	242	1	130	0	Uracil
1418	xyz-1022	K	8	4165	0.170292	0	595	2899	0	0	185	0	486	0	Tripelennamine HCl
969	xyz-1022	L	8	4202	0.066158	0	260	3670	0	0	176	0	96	0	Climbazole
1381	xyz-1022	M	8	4555	0.172479	0	638	3061	0	0	244	0	612	0	Entacapone
690	xyz-1022	N	8	3742	0.139044	0	474	2935	0	0	149	0	184	0	Mezlocillin Sodium
1382	xyz-1022	O	8	4233	0.162524	0	582	2999	0	0	180	1	471	0	Ibandronate sodium
22	xyz-1022	P	8	4102	0.093103	0	351	3419	0	0	197	0	135	0	Nefopam HCl
66	xyz-1022	A	9	4796	0.337818	0	1381	2707	0	0	213	0	495	0	Lonidamine
27	xyz-1022	B	9	4997	0.233843	0	948	3106	0	0	138	0	805	0	Ronidazole
1204	xyz-1022	C	9	4229	0.211686	0	692	2577	0	0	198	1	761	0	Ethisterone
178	xyz-1022	D	9	4550	0.09586	0	389	3669	0	0	227	0	265	0	Vitamin D3 (Cholecalciferol)
166	xyz-1022	E	9	4233	0.375633	0	1335	2219	0	0	150	1	528	0	Clorsulon
1527	xyz-1022	F	9	4282	0.240379	0	812	2566	0	0	134	1	769	0	Escitalopram oxalate
817	xyz-1022	G	9	4209	0.280149	0	978	2513	0	0	178	0	540	0	Arecoline
532	xyz-1022	H	9	4305	0.166193	0	585	2935	0	0	139	0	646	0	Guanabenz acetate
659	xyz-1022	I	9	2497	0.321629	0	687	1449	0	0	82	0	279	0	Noradrenaline bitartrate monohydrate (Levophed)
583	xyz-1022	J	9	4319	0.274361	0	870	2301	0	0	193	1	954	0	Dequalinium chloride
1087	xyz-1022	K	9	4121	0.240203	0	852	2695	0	0	179	0	395	0	PCI-32765 (Ibrutinib)
256	xyz-1022	L	9	3827	0.091401	0	321	3191	0	0	190	0	125	0	Deferiprone
655	xyz-1022	M	9	4185	0.348599	0	1157	2162	0	0	238	0	628	0	Peramivir Trihydrate
931	xyz-1022	N	9	4324	0.129335	0	496	3339	0	0	182	1	306	0	tinidazole
272	xyz-1022	O	9	4186	0.141921	0	520	3144	0	0	150	0	372	0	Nilvadipine (ARC029)
1144	xyz-1022	P	9	4759	0.168953	0	702	3453	0	0	203	0	401	0	Hexamethonium bromide
835	xyz-1022	A	10	5012	0.313702	0	1305	2855	0	0	208	0	644	0	Estradiol valerate
1117	xyz-1022	B	10	4748	0.248206	0	1003	3038	0	0	207	0	500	0	Nicardipine HCl
980	xyz-1022	C	10	4490	0.248926	0	927	2797	0	0	179	0	587	0	Articaine HCl
271	xyz-1022	D	10	4581	0.159494	0	630	3320	0	0	223	0	408	0	Nifuroxazide
863	xyz-1022	E	10	4418	0.327838	0	1213	2487	0	0	165	0	553	0	Gliquidone
1305	xyz-1022	F	10	4924	0.236471	0	1005	3245	0	0	221	0	453	0	Paromomycin Sulfate
1414	xyz-1022	G	10	4311	0.125942	0	468	3248	0	0	197	1	397	0	Butenafine HCl
488	xyz-1022	H	10	4316	0.175429	0	654	3074	0	0	184	1	403	0	Penciclovir
1330	xyz-1022	I	10	4532	0.276889	0	986	2575	0	0	183	1	787	0	Mepivacaine HCl
1429	xyz-1022	J	10	4340	0.113619	0	458	3573	0	0	186	2	121	0	Tiratricol
1496	xyz-1022	K	10	4051	0.106074	0	372	3135	0	0	170	0	374	0	Naftifine HCl
579	xyz-1022	L	10	4087	0.110569	0	385	3097	0	0	140	0	465	0	Domiphen Bromide
650	xyz-1022	M	10	4205	0.38961	0	1230	1927	0	0	200	0	848	0	Ethynodiol diacetate
925	xyz-1022	N	10	4811	0.110021	0	482	3899	0	0	238	0	192	0	Salicylanilide
715	xyz-1022	O	10	4434	0.176069	0	696	3257	0	0	160	0	321	0	Sertaconazole nitrate
797	xyz-1022	P	10	4650	0.122609	0	500	3578	0	0	211	0	361	0	Sasapyrine
35	xyz-1022	A	11	4315	0.290926	0	965	2352	0	0	150	1	847	0	Dabrafenib (GSK2118436)
1219	xyz-1022	B	11	4680	0.314286	0	1276	2784	0	0	129	0	491	0	Guanidine HCl
1272	xyz-1022	C	11	4490	0.397965	0	1408	2130	0	0	193	0	759	0	Clindamycin
1197	xyz-1022	D	11	4438	0.150063	0	592	3353	0	0	223	1	269	0	Decamethonium bromide
1454	xyz-1022	E	11	3601	0.954151	0	3080	148	0	0	20	0	353	0	Carfilzomib (PR-171)
286	xyz-1022	F	11	4517	0.162027	0	646	3341	0	0	205	0	325	0	Aminosalicylate sodium
857	xyz-1022	G	11	4042	0.127078	0	451	3098	0	0	208	0	285	0	Cobicistat (GS-9350)
1005	xyz-1022	H	11	4465	0.387799	0	1265	1997	0	0	233	1	969	0	Sodium nitrite
1339	xyz-1022	I	11	4252	0.317337	0	1058	2276	0	0	200	1	717	0	Hygromycin B
1069	xyz-1022	J	11	4132	0.32465	0	1184	2463	0	0	171	1	313	0	Pyrithione zinc
640	xyz-1022	K	11	4191	0.235965	0	786	2545	0	0	138	0	722	0	Carbazochrome sodium sulfonate
930	xyz-1022	L	11	3912	0.188836	0	636	2732	0	0	158	0	386	0	Propranolol HCl
546	xyz-1022	M	11	4228	0.227129	0	792	2695	0	0	203	1	537	0	Rivaroxaban (Xarelto)
1358	xyz-1022	N	11	7310	0.268735	0	1646	4479	0	0	334	0	851	0	Mequinol
981	xyz-1022	O	11	4502	0.17396	0	648	3077	0	0	164	0	613	0	Paroxetine HCl
386	xyz-1022	P	11	4565	0.137576	0	562	3523	0	0	191	0	289	0	Mefenamic acid
1526	xyz-1022	A	12	4791	0.410485	0	1566	2249	0	0	184	2	790	0	Tylosin tartrate
474	xyz-1022	B	12	4650	0.27164	0	1045	2802	0	0	131	0	672	0	Cyclandelate
878	xyz-1022	C	12	4337	0.254496	0	934	2736	0	0	216	0	451	0	Benztropine mesylate
415	xyz-1022	D	12	4561	0.215059	0	834	3044	0	0	178	1	504	0	Cinchophen
1201	xyz-1022	E	12	4542	0.310745	0	1151	2553	0	0	172	0	666	0	Abacavir sulfate
561	xyz-1022	F	12	4460	0.223163	0	817	2844	0	0	168	1	630	0	Betamipron
233	xyz-1022	G	12	4250	0.199881	0	671	2686	0	0	182	0	711	0	Altrenogest
418	xyz-1022	H	12	4380	0.191355	0	695	2937	0	0	223	0	525	0	Chlorquinaldol
995	xyz-1022	I	12	4442	0.341559	0	1301	2508	0	0	231	0	402	0	Ampicillin sodium
1458	xyz-1022	J	12	4337	0.261192	0	986	2789	0	0	171	1	390	0	Azaguanine-8
1046	xyz-1022	K	12	3836	0.182744	0	574	2567	0	0	134	0	561	0	Anagrelide HCl
1332	xyz-1022	L	12	4011	0.10886	0	360	2947	0	0	157	0	547	0	Broxyquinoline
1257	xyz-1022	M	12	4336	0.188059	0	715	3087	0	0	259	1	274	0	Antipyrine
564	xyz-1022	N	12	2114	0.151886	0	298	1664	0	0	81	0	71	0	Ethacridine lactate monohydrate
1001	xyz-1022	O	12	4496	0.199349	0	735	2952	0	0	149	0	660	0	L-Arginine HCl
407	xyz-1022	P	12	4649	0.186098	0	763	3337	0	0	188	1	360	0	Bemegride
798	xyz-1022	A	13	4071	0.1791	0	617	2828	0	0	170	0	456	0	Zanamivir (Relenza)
1521	xyz-1022	B	13	4869	0.247461	0	1072	3260	0	0	169	0	368	0	Ticagrelor
919	xyz-1022	C	13	4268	0.236337	0	813	2627	0	0	199	0	629	0	Zaltoprofen
470	xyz-1022	D	13	4667	0.247428	0	962	2926	0	0	209	0	570	0	triamterene
1207	xyz-1022	E	13	4209	0.469143	0	1642	1858	0	0	167	2	540	0	Pazopanib
303	xyz-1022	F	13	4090	0.317087	0	1145	2466	0	0	168	3	308	0	sulfacetamide sodium
1453	xyz-1022	G	13	4467	0.256857	0	899	2601	0	0	199	0	768	0	Amoxicillin (Amoxycillin)
1316	xyz-1022	H	13	4123	0.193064	0	668	2792	0	0	193	0	470	0	Spiramycin
339	xyz-1022	I	13	4418	0.303263	0	1106	2541	0	0	227	0	544	0	Aspirin (Acetylsalicylic acid)
609	xyz-1022	J	13	4520	0.103423	0	429	3719	0	0	224	2	146	0	Lomerizine HCl
1347	xyz-1022	K	13	4080	0.122395	0	417	2990	0	0	200	0	473	0	Niflumic acid
977	xyz-1022	L	13	4059	0.106288	0	382	3212	0	0	178	2	285	0	Levobetaxolol HCl
641	xyz-1022	M	13	4104	0.266686	0	915	2516	0	0	174	1	498	0	Ciclopirox ethanolamine
660	xyz-1022	N	13	3481	0.13387	0	432	2795	0	0	123	0	131	0	Loxapine Succinate
1417	xyz-1022	O	13	4491	0.225057	0	785	2703	0	0	170	1	832	0	Rimonabant (SR141716)
749	xyz-1022	P	13	4584	0.080524	0	344	3928	0	0	195	0	117	0	Oxymetholone
[truncated: 556 more rows]

## Sheet: ENP1 +LMB_rep2
1509	PlateName	Row	Col	ObjectNumber	MainHitrate	nucleoli	nucleoli_nucleoplasm	nucleoplasm	cytoplasm	pure.cytoplasm	mitosis	apoptosis	segmentation	no.signal	compound
[truncated: 1,534 more rows]

[truncated: 7 more sheets: ENP1 +LMB_rep3, RPL29-GFP_rep1, RPL29-GFP_rep2, RPL29-GFP_rep3, RPS2-YFP_rep1, RPS2-YFP_rep2, RPS2-YFP_rep3]
