# Supplementary material for: Establishment of an imaging-based screening pipeline for the identification of human ribosome biogenesis inhibitors
Source: BMC Biol. 2025 Oct 21;23:315. doi: 10.1186/s12915-025-02425-2 (PMC12542422; doi:10.1186/s12915-025-02425-2)
Supplement: Supplementary file 3 — Additional file 3: Table S2. Numerical data of the analysis of the screening controls for all replicates, used for Fig. 3. [file 12915_2025_2425_MOESM3_ESM.xlsx]

## Sheet: ENP1 -LMB
	rep 1
	Cntl	Mean_hitrate	SD_hitrate	Mean_cellnumber	SD_cellnumber	Zscore
1	DMSO	0.985228	0.0134903	4249.37	639.786	NA
2	bortezomib	0.977211	0.0173622	3415.09	371.089	-10.5453
3	silvestrol	0.955248	0.164407	3590.91	488.562	-16.8021
4	cycloheximide	0.985154	0.015665	3311.88	747.296	-1183
5	MG132	0.979689	0.016605	3505.47	334.683	-15.3017
6	ActD	0.029579	0.0228354	4221	429.694	0.885965
7	CX5461	0.0540524	0.0550439	3882.38	508.938	0.779201
	rep 2
	Cntl	Mean_hitrate	SD_hitrate	Mean_cellnumber	SD_cellnumber	Zscore
1	DMSO	0.99568	0.00170299	3671.02	400.409	NA
2	bortezomib	0.996623	0.00151882	3061.28	392.068	-9.25418
3	silvestrol	0.997913	0.00080958	3162.88	334.607	-2.3761
4	cycloheximide	0.998253	0.00112018	3305.97	347.888	-2.29188
5	MG132	0.996018	0.00186461	3110.03	300.583	-30.6952
6	ActD	0.00880742	0.0072717	3776.5	427.541	0.972718
7	CX5461	0.0140718	0.0157885	3456.44	616.354	0.946542
	rep 3
	Cntl	Mean_hitrate	SD_hitrate	Mean_cellnumber	SD_cellnumber	Zscore
1	DMSO	0.982163	0.00982592	3159.6	411.746	NA
2	bortezomib	0.99183	0.00361682	2420.41	350.807	-3.17178
3	silvestrol	0.993411	0.00623288	2653.03	353.009	-3.2829
4	cycloheximide	0.996494	0.00180197	2726.81	353.632	-1.43414
5	MG132	0.99082	0.00530383	2492.53	287.642	-4.2429
6	ActD	0.00688099	0.00637047	3232.06	396.129	0.950179
7	CX5461	0.01157	0.0120591	3054.66	423.632	0.932356

## Sheet: ENP1 +LMB
	rep 1
	Cntl	Mean_hitrate	SD_hitrate	Mean_cellnumber	SD_cellnumber	Zscore
1	DMSO	0.136849	0.0595898	3950.32	591.597	NA
2	bortezomib	0.92107	0.0405763	3208.72	562.863	0.616819
3	silvestrol	0.984787	0.0169205	3383.06	572.649	0.729307
4	cycloheximide	0.988578	0.013931	3405.71	783.174	0.741042
5	MG132	0.910212	0.0427556	3081.62	599.135	0.602985
6	ActD	0.116629	0.0898586	3557.25	953.605	-21.1739
7	CX5461	0.0836481	0.051509	3664.22	664.848	-5.26488
	rep 2
	Cntl	Mean_hitrate	SD_hitrate	Mean_cellnumber	SD_cellnumber	Zscore
1	DMSO	0.0305534	0.017715	3771.78	496.71	NA
2	bortezomib	0.692606	0.0862495	3039.34	332.221	0.5289
3	silvestrol	0.973379	0.0147722	3277.16	415.495	0.896628
4	cycloheximide	0.975385	0.012872	3352.03	593.891	0.902881
5	MG132	0.642072	0.0859961	3146.38	259.486	0.491212
6	ActD	0.00542453	0.00623645	3677.28	364.468	-1.85943
7	CX5461	0.0397098	0.177508	3431.87	494.397	-62.9625
	rep 3
	Cntl	Mean_hitrate	SD_hitrate	Mean_cellnumber	SD_cellnumber	Zscore
1	DMSO	0.0326073	0.0237802	3042.02	415.42	NA
2	bortezomib	0.740183	0.106806	2418.31	304.395	0.446337
3	silvestrol	0.959864	0.0372471	2587.97	345.218	0.802555
4	cycloheximide	0.964248	0.0318235	2751.06	474.364	0.820949
5	MG132	0.673053	0.124222	2385.48	269.764	0.306723
6	ActD	0.004225	0.00653402	3019.5	378.856	-2.2042
7	CX5461	0.00461824	0.00403516	2878.97	367.507	-1.98138

## Sheet: RPL29-GFP
	rep 1
	Cntl	Mean_hitrate	SD_hitrate	Mean_cellnumber	SD_cellnumber	Zscore
1	DMSO	0.297745	0.0448471	3586.11	447.635	NA
2	bortezomib	0.907043	0.0327765	3397.33	608.316	0.617805
3	silvestrol	0.619515	0.040295	1774.5	407.213	0.206184
4	cycloheximide	0.555911	0.0458985	2025.92	420.425	-0.0545029
5	MG132	0.899555	0.0324559	3254.62	263.511	0.614648
6	ActD	0.948432	0.041893	3187.71	517.932	0.600084
7	CX5461	0.832129	0.125548	3168.83	706.147	0.0434126
	rep 2
	Cntl	Mean_hitrate	SD_hitrate	Mean_cellnumber	SD_cellnumber	Zscore
1	DMSO	0.19281	0.0358784	2893.74	1022.52	NA
2	bortezomib	0.852187	0.0276207	2331.45	885.159	0.711095
3	silvestrol	0.33867	0.0473164	1162	590.053	-0.711123
4	cycloheximide	0.342999	0.0331006	1399.84	553.044	-0.37784
5	MG132	0.836359	0.0289427	2385.73	965.109	0.697827
6	ActD	0.853555	0.075595	2269.39	782.262	0.493874
7	CX5461	0.761895	0.109009	2362.3	1081.34	0.236207
	rep 3
	Cntl	Mean_hitrate	SD_hitrate	Mean_cellnumber	SD_cellnumber	Zscore
1	DMSO	0.159032	0.0223686	3773.57	545.637	NA
2	bortezomib	0.82777	0.0360698	3559.26	498.867	0.737842
3	silvestrol	0.280578	0.015274	2007.66	356.888	0.070911
4	cycloheximide	0.289995	0.0275717	2139.72	352.364	-0.143988
5	MG132	0.81727	0.0336552	3422.19	399.837	0.744665
6	ActD	0.920809	0.0289346	3267.52	463.334	0.79796
7	CX5461	0.775617	0.0617818	3638.16	377.37	0.590566

## Sheet: RPS2-YFP
	rep 1
	Cntl	Mean_hitrate	SD_hitrate	Mean_cellnumber	SD_cellnumber	Zscore
1	DMSO	0.231141	0.0783523	1425.03	186.48	NA
2	bortezomib	0.939306	0.0183159	1278.91	116.787	0.590484
3	silvestrol	0.0273801	0.0148453	382.156	84.8411	-0.372158
4	cycloheximide	0.0228463	0.0130183	490.312	61.2617	-0.315979
5	MG132	0.915735	0.050866	1274.28	161.94	0.433745
6	ActD	0.0715735	0.075017	1117.81	201.321	-1.88346
7	CX5461	0.0334893	0.0178318	1065.47	162.451	-0.4599
	rep 2
	Cntl	Mean_hitrate	SD_hitrate	Mean_cellnumber	SD_cellnumber	Zscore
1	DMSO	0.0498064	0.0215449	1959	494.852	NA
2	bortezomib	0.783305	0.0754841	1714.16	253.42	0.603152
3	silvestrol	0.0482551	0.0191364	1200.16	321.252	-77.6718
4	cycloheximide	0.0408061	0.0236183	1237.56	255.94	-14.0539
5	MG132	0.756208	0.0874282	1613.74	448.481	0.537205
6	ActD	0.029654	0.0190222	1825.38	420.956	-5.03904
7	CX5461	0.0265668	0.0189584	1584.09	444.787	-4.22857
	rep 3
	Cntl	Mean_hitrate	SD_hitrate	Mean_cellnumber	SD_cellnumber	Zscore
1	DMSO	0.103344	0.0310487	2366.48	576.464	NA
2	bortezomib	0.823036	0.0469853	2167.34	265.787	0.674719
3	silvestrol	0.043384	0.0123807	1201.78	262.058	-1.17291
4	cycloheximide	0.0497653	0.0216524	1309.19	237.933	-1.95085
5	MG132	0.795939	0.055964	2157.26	294.492	0.623101
6	ActD	0.0522756	0.0432835	2196.94	504.992	-3.36661
7	CX5461	0.0397428	0.015676	2107.19	392.979	-1.20395
